# Supplementary material for: KLK6 proteolysis is implicated in the turnover and uptake of extracellular alpha-synuclein species
Source: Oncotarget. 2016 Nov 10;8(9):14502–15. doi: 10.18632/oncotarget.13264 (PMC5362421; doi:10.18632/oncotarget.13264)
Supplement: Supplementary file 2 [file oncotarget-08-14502-s002.xlsx]

## Sheet: k6-rep1-bm2957_TAILS_peptides_n
Mode Fc-value for XPRESS = 0.10
This equals an ASAP value of 1.07
XPRESS normalized to (knock-out, knock-down, treated, overexpressed, etc) over control.
Control was stated as being: L
Infos on the type of treatment and control: K6 rep1.
For information asap without normalization over normal distribution is also shown. This value is however normalized to treated over control.
Fc = log2 (active / inactive)
Experiment	nonprime	prime	Id1	Id2	Id3	name	Fc normalized	Position	Protein length	Modifications	Hyperscore	ppm	charge	mass	Alternate names	GO compartment	GO process	GO function	SP localization	signal peptide	secreted or cell surface
k6-rep1-bm2957	LLQLQHLAAA	AADPLLGGQGPAKDCEKDQFQCR	Q14114			Low-density lipoprotein receptor-related protein 8;	n.d.	31	963	N-ter +37.08 Da, K +37.08 Da, C +57.02 Da	19.1	0.6735	4	2668.41	Apolipoprotein E receptor 2;	axon; caveola; dendrite; extracellular region; integral component of membrane; membrane; microtubule associated complex; neuronal cell body; plasma membrane; postsynaptic density; receptor complex;	ammon gyrus development; blood coagulation; cellular response to cholesterol; cellular response to growth factor stimulus; cytokine-mediated signaling pathway; endocytosis; fat-soluble vitamin metabolic process; layer formation in cerebral cortex; lipid metabolic process; modulation of synaptic transmission; negative regulation of transcription from RNA polymerase II promoter; phototransduction, …	apolipoprotein binding; calcium ion binding; high-density lipoprotein particle binding; reelin receptor activity; transmembrane signaling receptor activity; very-low-density lipoprotein particle receptor activity;	Cell membrane ECO 0000250 Single pass	Signal_peptide	yes
k6-rep1-bm2957	VLEMESMETA	AAGSAGLAAEVR	Q9NVR0			Kelch-like protein 11;	n.d.	28	708	N-ter +37.08 Da	14.5	-2.7035	2	1107.64						Signal_peptide	yes
k6-rep1-bm2957	M	AAPVLLR	Q8N0U8			Vitamin K epoxide reductase complex subunit 1-like protein 1;	n.d.	0	176		18.3	0.3883	2	770.53		endoplasmic reticulum membrane; integral component of membrane;	cellular response to oxidative stress; fat-soluble vitamin metabolic process; peptidyl-glutamic acid carboxylation; small molecule metabolic process; vitamin K metabolic process; vitamin metabolic process;	quinone binding; vitamin-K-epoxide reductase (warfarin-sensitive) activity;	Endoplasmic reticulum membrane		no
k6-rep1-bm2957	RYLPEFRETR	AAQDFFSTCR	P06132			Uroporphyrinogen decarboxylase;	n.d.	49	367	N-ter +37.08 Da, C +57.02 Da	14.1	0.726	2	1237.6		cytoplasm; cytosol; nucleoplasm;	cellular response to arsenic-containing substance; heme biosynthetic process; liver development; porphyrin-containing compound metabolic process; protoporphyrinogen IX biosynthetic process; response to amine; response to estradiol; response to ethanol; response to fungicide; response to iron ion; response to mercury ion; response to methylmercury; small molecule metabolic process; uroporphyrinoge…	ferrous iron binding; uroporphyrinogen decarboxylase activity;	Cytoplasm		no
k6-rep1-bm2957	NPSSEGLKDR	AATSPALFNR	Q14204			Cytoplasmic dynein 1 heavy chain 1;	n.d.	3077	4646	N-ter +37.08 Da	15	1.8439	2	1082.63	Cytoplasmic dynein heavy chain 1;Dynein heavy chain, cytosolic;	centrosome; cytoplasmic dynein complex; cytosol; extracellular exosome; filopodium; membrane; microtubule;	antigen processing and presentation of exogenous peptide antigen via MHC class II; cellular protein metabolic process; cytoplasmic mRNA processing body assembly; ER to Golgi vesicle-mediated transport; establishment of spindle localization; G2/M transition of mitotic cell cycle; membrane organization; microtubule-based movement; mitotic cell cycle; mitotic spindle organization; organelle organiza…	ATP binding; ATPase activity; dynein light intermediate chain binding; microtubule motor activity; poly(A) RNA binding;	Cytoplasm cytoskeleton		yes
k6-rep1-bm2957	STASTSINAM	AAVTVEDLIKPR	Q92911			Sodium/iodide cotransporter;	n.d.	361	643		13.7	-1.4872	2	1342.81	Sodium-iodide symporter;Solute carrier family 5 member 5;	extracellular exosome; extracellular vesicle; integral component of membrane; nucleus; plasma membrane;	cellular nitrogen compound metabolic process; cellular response to cAMP; cellular response to gonadotropin stimulus; iodide transport; ion transport; small molecule metabolic process; thyroid hormone generation; transmembrane transport; transport;	iodide transmembrane transporter activity; sodium;	Membrane Multi pass membrane protein		yes
k6-rep1-bm2957	QSGFSLSGSQ	ADDHIAR	O14531			Dihydropyrimidinase-related protein 4;	n.d.	544	572		15.6	6.9841	2	828.45	Collapsin response mediator protein 3;UNC33-like phosphoprotein 4;	cytosol;	axon guidance; nervous system development; neuron death;	hydrolase activity, acting on carbon-nitrogen (but not peptide) bonds;	Cytoplasm ECO 0000250		no
k6-rep1-bm2957	MKA	ADTVILWAR	Q12873			Chromodomain-helicase-DNA-binding protein 3;	n.d.	2	2000	N-ter +37.08 Da	18.8	-0.2773	2	1079.65	ATP-dependent helicase CHD3;Mi-2 autoantigen 240 kDa protein;Mi2-alpha;Zinc finger helicase;	centrosome; cytoplasm; intermediate filament cytoskeleton; nucleolus; nucleoplasm; nucleus; NuRD complex;	centrosome organization; chromatin assembly or disassembly; chromatin modification; chromatin organization; DNA duplex unwinding; regulation of transcription from RNA polymerase II promoter; regulation of transcription, DNA-templated; spindle organization; transcription, DNA-templated;	ATP binding; ATP-dependent DNA helicase activity; DNA binding; helicase activity; poly(A) RNA binding; zinc ion binding;	Nucleus ECO 0000269 PubMed 17626165		no
k6-rep1-bm2957	DGANALGGKG	AGFDVKALR	Q13936			Voltage-dependent L-type calcium channel subunit alpha-1C;	n.d.	227	2221		13.5	-2.3771	2	1007.6	Calcium channel, L type, alpha-1 polypeptide, isoform 1, cardiac muscle;Voltage-gated calcium channel subunit alpha Cav1.2;	caveolar macromolecular signaling complex; cytoplasm; cytosol; dendritic shaft; integral component of membrane; neuronal cell body; plasma membrane; postsynaptic density; voltage-gated calcium channel complex; Z disc;	adult walking behavior; axon guidance; calcium ion regulated exocytosis; calcium ion transmembrane transport; calcium ion transport into cytosol; calcium-mediated signaling using extracellular calcium source; cardiac conduction; cell communication by electrical coupling involved in cardiac conduction; energy reserve metabolic process; glucose homeostasis; growth hormone secretion; insulin secreti…	alpha-actinin binding; calmodulin binding; metal ion binding; voltage-gated calcium channel activity;	Membrane Multi pass membrane protein Cell		no
k6-rep1-bm2957	ASDLQGRQLL	AGLDKVASDLDR	O60437			Periplakin;	n.d.	507	1756	N-ter +37.08 Da, K +37.08 Da	15.6	7.6471	3	1330.81	190 kDa paraneoplastic pemphigus antigen;195 kDa cornified envelope precursor protein;	cytoskeleton; desmosome; extracellular exosome; mitochondrion; nucleus; plasma membrane;	keratinization;	structural constituent of cytoskeleton;	Cell junction desmosome		yes
k6-rep1-bm2957	QTPAPIQAPS	AILPLPGQSVER	Q14624			Inter-alpha-trypsin inhibitor heavy chain H4;	n.d.	732	930		18.9	-0.9903	2	1310.79	Inter-alpha-trypsin inhibitor family heavy chain-related protein;Plasma kallikrein sensitive glycoprotein 120;	blood microparticle; cytoplasm; extracellular exosome; extracellular region; plasma membrane;	acute-phase response; hyaluronan metabolic process; negative regulation of endopeptidase activity; response to cytokine;	endopeptidase inhibitor activity; serine-type endopeptidase inhibitor activity;	Secreted	Signal_peptide	yes
k6-rep1-bm2957	SKVQEVIFGL	ALLNSSSSDLR	A5YKK6			CCR4-NOT transcription complex subunit 1;	n.d.	130	2376	N-ter +37.08 Da	12.5	-1.8323	3	1197.67	CCR4-associated factor 1;Negative regulator of transcription subunit 1 homolog;	CCR4-NOT complex; CCR4-NOT core complex; cytoplasm; cytoplasmic mRNA processing body; cytosol; extracellular space; intracellular membrane-bounded organelle; membrane; nucleus; peroxisomal membrane;	gene expression; gene silencing by miRNA; multicellular organismal development; negative regulation of intracellular estrogen receptor signaling pathway; negative regulation of retinoic acid receptor signaling pathway; negative regulation of transcription from RNA polymerase II promoter; negative regulation of translation; nuclear-transcribed mRNA catabolic process, deadenylation-dependent decay;…	armadillo repeat domain binding; estrogen receptor binding; poly(A) RNA binding; protein complex scaffold; protein domain specific binding; retinoic acid receptor binding;	Cytoplasm P body		yes
k6-rep1-bm2957	GLLVRHRDLK	ANMRALELAHR	A6NC98			Coiled-coil domain-containing protein 88B;	n.d.	1102	1476		14.9	-1.368	3	1312.73	Brain leucine zipper domain-containing protein;Hook-related protein 3;	membrane;					no
k6-rep1-bm2957	PNSTTRPWRS	APPSPPPPGTR	Q9Y4H4			G-protein-signaling modulator 3;	n.d.	34	160		17.9	9.3977	2	1104.63	Activator of G-protein signaling 4;G18.1b;Protein G18;	cytoplasm;		GTPase regulator activity;	Cytoplasm ECO 0000269 PubMed 15096500		no
k6-rep1-bm2957	QQHFEKKRSF	APSTPLTGR	P28749			Retinoblastoma-like protein 1;	n.d.	364	1068		16.1	4.182	2	930.55	107 kDa retinoblastoma-associated protein;pRb1;	nucleoplasm; transcription factor complex;	chromatin modification; gene expression; mitotic cell cycle; negative regulation of transcription from RNA polymerase II promoter; positive regulation of transcription from RNA polymerase II promoter; regulation of cell cycle; regulation of lipid kinase activity; transcription initiation from RNA polymerase II promoter; transcription, DNA-templated; transforming growth factor beta receptor signal…	transcription factor binding;	Nucleus ECO 0000305		no
k6-rep1-bm2957	LGLAFHHEEG	ASAWHEDVR	P52888			Thimet oligopeptidase;	n.d.	385	689	N-ter +37.08 Da	14	2.7989	2	1105.57	Endopeptidase 24.15;MP78;	mitochondrial intermembrane space;	peptide metabolic process;	metal ion binding; metalloendopeptidase activity; peptide binding;	Cytoplasm		no
k6-rep1-bm2957	VQAVGRGLGR	ASPAGGPLEDVVIER	Q96AY3			Peptidyl-prolyl cis-trans isomerase FKBP10;	n.d.	32	582	N-ter +37.08 Da	21	-7.7576	2	1544.85	65 kDa FK506-binding protein;FK506-binding protein 10;Immunophilin FKBP65;Rotamase;	endoplasmic reticulum lumen; endoplasmic reticulum membrane;	chaperone-mediated protein folding; protein peptidyl-prolyl isomerization;	calcium ion binding; FK506 binding; peptidyl-prolyl cis-trans isomerase activity;	Endoplasmic reticulum lumen	Signal_peptide	yes
k6-rep1-bm2957	CHSQLEELHC	ATGISLANEQDR	P23142			Fibulin-1;	n.d.	77	703	N-ter +37.08 Da	18.7	3.9643	2	1309.71		basement membrane; elastic fiber; extracellular exosome; extracellular region; extracellular space; proteinaceous extracellular matrix;	blood coagulation, fibrin clot formation; embryo implantation; extracellular matrix organization; negative regulation of cell adhesion; negative regulation of cell motility; negative regulation of ERK1 and ERK2 cascade; negative regulation of protein phosphorylation; negative regulation of stem cell proliferation; negative regulation of substrate adhesion-dependent cell spreading; negative regula…	calcium ion binding; extracellular matrix structural constituent; fibrinogen binding; fibronectin binding; identical protein binding; integrin binding; peptidase activator activity; protein C-terminus binding; protein complex binding;	Secreted extracellular space extracellular	Signal_peptide	yes
k6-rep1-bm2957	QPQWIQVRNM	ATLKDITR	P36542			ATP synthase subunit gamma, mitochondrial;	n.d.	24	298	N-ter +37.08 Da, K +37.08 Da	15	-3.3276	3	988.68	F-ATPase gamma subunit;	extracellular exosome; membrane; mitochondrial inner membrane; mitochondrial matrix; mitochondrial proton-transporting ATP synthase complex; mitochondrial proton-transporting ATP synthase complex, catalytic core F(1); mitochondrion; myelin sheath;	ATP biosynthetic process; cellular metabolic process; mitochondrial ATP synthesis coupled proton transport; oxidative phosphorylation; respiratory electron transport chain; small molecule metabolic process;	poly(A) RNA binding; proton-transporting ATP synthase activity, rotational mechanism; proton-transporting ATPase activity, rotational mechanism; transmembrane transporter activity;	Mitochondrion Mitochondrion inner membrane		yes
k6-rep1-bm2957	IMASSPDMDL	ATVSALR	P32322			Pyrroline-5-carboxylate reductase 1, mitochondrial;	n.d.	38	319		13.7	-4.3971	2	748.47		mitochondrial matrix; mitochondrion;	cellular amino acid biosynthetic process; cellular nitrogen compound metabolic process; cellular response to oxidative stress; L-proline biosynthetic process; negative regulation of hydrogen peroxide-induced cell death; proline biosynthetic process; regulation of mitochondrial membrane potential; small molecule metabolic process;	identical protein binding; pyrroline-5-carboxylate reductase activity;	Mitochondrion ECO 0000269 PubMed 19648921		no
k6-rep1-bm2957	EGWETVEMHP	AYTEEELR	Q02818			Nucleobindin-1;	n.d.	339	461		14.6	1.5332	2	1041.53	CALNUC;	cis-Golgi network; early endosome; endoplasmic reticulum-Golgi intermediate compartment; extracellular exosome; extracellular space; extrinsic component of Golgi membrane; Golgi apparatus; Golgi cisterna membrane; Golgi-associated vesicle; lumenal side of Golgi membrane; membrane; microtubule cytoskeleton; nucleus; rough endoplasmic reticulum; trans-Golgi network;	regulation of protein targeting; response to cisplatin;	calcium ion binding; DNA binding;	Golgi apparatus cis Golgi network membrane	Signal_peptide	yes
k6-rep1-bm2957	IKDSDHAERN	CAMLHVR	Q07444			NKG2-E type II integral membrane protein;	n.d.	205	240	, C +57.02 Da	10.4	-6.3078	2	917.48	NK cell receptor E;NKG2-E-activating NK receptor;	integral component of membrane;	cellular defense response; signal transduction;	carbohydrate binding; transmembrane signaling receptor activity;	Membrane Single pass type II membrane		no
k6-rep1-bm2957	FDLLLTCSCL	CDPAGPLPSPATTTR	Q6ISU1			Pre T-cell antigen receptor alpha;	n.d.	171	281	, C +57.02 Da	14.2	-7.6249	2	1571.78	pT-alpha-TCR;	integral component of membrane;			Membrane ECO 0000305 Single pass type I	Signal_peptide	yes
k6-rep1-bm2957	EYRRQVQSLT	CEVDALKGTNESLER	P08670			Vimentin;	n.d.	326	466	N-ter +37.08 Da, K +37.08 Da, C +57.02 Da	18.2	3.0084	3	1791.97		cell leading edge; cytoplasm; cytoskeleton; cytosol; extracellular exosome; focal adhesion; intermediate filament; intermediate filament cytoskeleton; neuron projection; peroxisome; plasma membrane;	apoptotic process; astrocyte development; Bergmann glial cell differentiation; cellular component disassembly involved in execution phase of apoptosis; intermediate filament organization; lens fiber cell development; movement of cell or subcellular component; muscle filament sliding; negative regulation of neuron projection development; positive regulation of gene expression; programmed cell deat…	double-stranded RNA binding; glycoprotein binding; identical protein binding; keratin filament binding; protein C-terminus binding; scaffold protein binding; structural constituent of cytoskeleton; structural constituent of eye lens;	Cytoplasm ECO 0000269 PubMed 21465480		yes
k6-rep1-bm2957	CEFPYEFCTV	CFSPFKLLGMSGVEGVWNQHSR	P57071			PR domain zinc finger protein 15;	n.d.	249	1507	N-ter +37.08 Da, K +37.08 Da, C +57.02 Da	13.4	-2.4134	3	2607.36	PR domain-containing protein 15;Zinc finger protein 298;	nucleus;	regulation of transcription, DNA-templated; transcription, DNA-templated;	metal ion binding; methyltransferase activity; RNA polymerase II regulatory region sequence-specific DNA binding; transcription factor activity, sequence-specific DNA binding;	Nucleus ECO 0000269 PubMed 15904895		no
k6-rep1-bm2957	TCFNIQGGFR	CLAFECPENYR	P23142			Fibulin-1;	n.d.	549	703	, C +57.02 Da	14.3	-2.2123	2	1489.66		basement membrane; elastic fiber; extracellular exosome; extracellular region; extracellular space; proteinaceous extracellular matrix;	blood coagulation, fibrin clot formation; embryo implantation; extracellular matrix organization; negative regulation of cell adhesion; negative regulation of cell motility; negative regulation of ERK1 and ERK2 cascade; negative regulation of protein phosphorylation; negative regulation of stem cell proliferation; negative regulation of substrate adhesion-dependent cell spreading; negative regula…	calcium ion binding; extracellular matrix structural constituent; fibrinogen binding; fibronectin binding; identical protein binding; integrin binding; peptidase activator activity; protein C-terminus binding; protein complex binding;	Secreted extracellular space extracellular	Signal_peptide	yes
k6-rep1-bm2957	ALDECGCCAR	CLGAEGASCGGR	Q8WX77			Insulin-like growth factor-binding protein-like 1;	n.d.	67	278	N-ter +37.08 Da, C +57.02 Da	14	-2.5983	2	1229.56	IGFBP-related protein 10;Insulin-like growth factor-binding-related protein 4;	extracellular region;	regulation of cell growth;		Secreted ECO 0000269 PubMed 15845387	Signal_peptide	yes
k6-rep1-bm2957	FHFPRRSQKD	CLLGLSKSDQR	Q8TDX9			Polycystic kidney disease protein 1-like 1;	n.d.	2699	2849	N-ter +37.08 Da, K +37.08 Da, C +57.02 Da	12.2	0.8149	2	1347.81	PC1-like 1 protein;Polycystin-1L1;	calcium channel complex; ciliary membrane; cilium; membrane; nonmotile primary cilium;	detection of mechanical stimulus; detection of nodal flow; heart development; left/right axis specification; single organismal cell-cell adhesion;	calcium channel activity;	Cell projection cilium membrane		no
k6-rep1-bm2957	YNCSSLNQTC	CPCPEGHCDR	B6SEH8	B6SEH9		Endogenous retrovirus group V member 1 Env polyprotein;	n.d.	124	535	, C +57.02 Da	15.9	-5.7553	2	1318.51	HERV-V_19q13.41 provirus ancestral Env polyprotein 1;	integral component of membrane;			Membrane ECO 0000305 Single pass type I	Signal_peptide	yes
k6-rep1-bm2957	CIGDEQGENK	CVPNSNERYYGYTGAFR	P02788			Lactotransferrin;	n.d.	534	710	N-ter +37.08 Da, C +57.02 Da	21.7	-2.2466	3	2088.98	Growth-inhibiting protein 12;Talalactoferrin;	cell surface; cytoplasm; extracellular exosome; extracellular region; extracellular space; nucleus; phagocytic vesicle lumen; protein complex; secretory granule; specific granule;	antibacterial humoral response; antifungal humoral response; bone morphogenesis; cell redox homeostasis; cellular protein metabolic process; humoral immune response; innate immune response in mucosa; interaction with host; ion transport; iron assimilation by chelation and transport; negative regulation by host of viral process; negative regulation of apoptotic process; negative regulation of ATPa…	DNA binding; heparin binding; iron ion binding; protein serine/threonine kinase activator activity; serine-type endopeptidase activity;	Isoform 1Isoform DeltaLf	Signal_peptide	yes
k6-rep1-bm2957	ILPENECCPR	CVTDPCQADTIR	Q99435			Protein kinase C-binding protein NELL2;	n.d.	753	816	N-ter +37.08 Da, C +57.02 Da	14.2	0.0679	2	1470.7	NEL-like protein 2;Nel-related protein 2;	cytoplasm; dendrite; extracellular space; membrane; perikaryon;	neuron cellular homeostasis; protein homotrimerization; regulation of growth;	calcium ion binding; heparin binding;	Secreted ECO 0000250 UniProtKB Q62918	Signal_peptide	yes
k6-rep1-bm2957	LEGPLLQVEA	DDLDQGSGGQISYSLAASQPAR	Q96JQ0			Protocadherin-16;	n.d.	2194	3298		13.5	1.4537	3	2267.1	Cadherin-19;Cadherin-25;Fibroblast cadherin-1;Protein dachsous homolog 1;	apical part of cell; integral component of membrane; intracellular; membrane; plasma membrane;	branching involved in ureteric bud morphogenesis; calcium-dependent cell-cell adhesion via plasma membrane cell adhesion molecules; cell migration involved in endocardial cushion formation; cochlea development; digestive tract development; heterophilic cell-cell adhesion via plasma membrane cell adhesion molecules; hippo signaling; homophilic cell adhesion via plasma membrane adhesion molecules; …	calcium ion binding;	Cell membrane ECO 0000250 Single pass	Signal_peptide	yes
k6-rep1-bm2957	PPMDLQPQSS	DEQVPLHEAPR	Q9NUS5			AP-5 complex subunit sigma-1;	n.d.	83	200		14.5	4.6082	2	1321.7	Adaptor-related protein complex 5 sigma subunit;	AP-type membrane coat adaptor complex; cytoplasm; cytosol; late endosome; late endosome membrane; lysosomal membrane; lysosome; nucleus;	double-strand break repair via homologous recombination; endosomal transport; protein transport;		Cytoplasm cytosol		no
k6-rep1-bm2957	DDFEVCDGDD	DESSNEPESR	Q8WVS4			WD repeat-containing protein 60;	n.d.	391	1066		13.9	2.7906	2	1180.52		ciliary tip; extracellular exosome; extracellular space; primary cilium;	cell projection organization; organelle organization;		Cell projection cilium		yes
k6-rep1-bm2957	DETRDGFYME	DGDPSVAQLLHER	Q9P2D1			Chromodomain-helicase-DNA-binding protein 7;	n.d.	2289	2997	N-ter +37.08 Da	12.9	0.6103	3	1471.78	ATP-dependent helicase CHD7;	nucleolus; nucleus;	adult heart development; adult walking behavior; artery morphogenesis; blood circulation; central nervous system development; chromatin modification; cognition; cranial nerve development; embryonic hindlimb morphogenesis; epithelium development; face development; female genitalia development; genitalia development; heart morphogenesis; in utero embryonic development; inner ear morphogenesis; limb…	ATP binding; chromatin binding; helicase activity; RNA polymerase II core promoter proximal region sequence-specific DNA binding;	Isoform 1Isoform 3		no
k6-rep1-bm2957	RRAMDVCLLY	DGLAAEIGAIVR	Q17RC7			Exocyst complex component 3-like protein 4;	n.d.	185	722		19.7	1.3139	2	1215.71		exocyst;	exocyst localization; exocytosis;	SNARE binding;			no
k6-rep1-bm2957	CEAHCLKVAV	DGQHVFEYYHR	Q3B8N2	Q6DKI2		Galectin-9B;	n.d.	321	356		14	1.8198	2	1481.7	Galectin-9-like protein A;			carbohydrate binding;			no
k6-rep1-bm2957	FCDPEDEWEP	DITDAPVSSLSRR	Q15058			Kinesin-like protein KIF14 {ECO:0000305};	n.d.	1174	1648		20.8	-4.1356	3	1447.79		cytosol; kinesin complex; membrane; microtubule; midbody; nucleus; spindle midzone;	activation of protein kinase activity; cell division; cell proliferation in forebrain; cerebellar cortex development; cerebellar granular layer structural organization; cerebellar Purkinje cell layer structural organization; cerebral cortex development; cytoskeleton-dependent intracellular transport; establishment of protein localization; hippocampus development; microtubule-based movement; mitot…	ATP binding; ATP-dependent microtubule motor activity, plus-end-directed; ATPase activity; microtubule binding; microtubule motor activity; PDZ domain binding; protein kinase binding; tubulin binding;	Nucleus ECO 0000269 PubMed 16431929		no
k6-rep1-bm2957	LNRQIEKLKL	DLQELVVATKQSR	Q4G0X9			Coiled-coil domain-containing protein 40 {ECO:0000305};	n.d.	307	1142	N-ter +37.08 Da, K +37.08 Da	11.6	4.164	3	1557.97		axoneme; cilium; cytoplasm;	axonemal dynein complex assembly; cilium movement; determination of digestive tract left/right asymmetry; determination of liver left/right asymmetry; determination of pancreatic left/right asymmetry; epithelial cilium movement; epithelial cilium movement involved in determination of left/right asymmetry; heart looping; inner dynein arm assembly; lung development; motile cilium assembly; regulati…		Cytoplasm ECO 0000250 UniProtKB Q8BI79		no
k6-rep1-bm2957	NPFIYSLRNR	DMKAALRK	Q9P1Q5			Olfactory receptor 1A1;	n.d.	292	309		9.9	5.0745	2	963.59	Olfactory receptor 17-7;Olfactory receptor OR17-11;	integral component of membrane; plasma membrane;	detection of chemical stimulus involved in sensory perception of smell; G-protein coupled receptor signaling pathway;	G-protein coupled receptor activity; olfactory receptor activity;	Cell membrane Multi pass membrane protein		no
k6-rep1-bm2957	ADLEQTFNPS	DPDCVDR	Q9BZZ5			Apoptosis inhibitor 5;	n.d.	229	524	N-ter +37.08 Da, C +57.02 Da	11.7	-2.7369	2	911.42	Antiapoptosis clone 11 protein;Cell migration-inducing gene 8 protein;Fibroblast growth factor 2-interacting factor;Protein XAGL;	cytoplasm; membrane; nucleoplasm; nucleus; spliceosomal complex;	apoptotic process; negative regulation of apoptotic process; negative regulation of fibroblast apoptotic process;	fibroblast growth factor binding; poly(A) RNA binding;	Nucleus ECO 0000269 PubMed 11075807 Isoform 3		no
k6-rep1-bm2957	GEFVWKSHKW	DRELISER	P02790			Hemopexin;	n.d.	80	462		20	-3.8037	3	1048.58	Beta-1B-glycoprotein;	blood microparticle; endocytic vesicle lumen; extracellular exosome; extracellular region; extracellular space;	cellular iron ion homeostasis; heme metabolic process; heme transport; hemoglobin metabolic process; positive regulation of humoral immune response mediated by circulating immunoglobulin; positive regulation of immunoglobulin production; positive regulation of interferon-gamma-mediated signaling pathway; positive regulation of tyrosine phosphorylation of Stat1 protein; receptor-mediated endocytos…	heme transporter activity; metal ion binding;	Secreted	Signal_peptide	yes
k6-rep1-bm2957	HASGDVLVFL	DSHCEVNR	Q96FL9	Q7Z4T8		Polypeptide N-acetylgalactosaminyltransferase 14;	n.d.	225	443	, C +57.02 Da	11	-6.9558	2	1047.46	Polypeptide GalNAc transferase 14;Protein-UDP acetylgalactosaminyltransferase 14;UDP-GalNAc:polypeptide N-acetylgalactosaminyltransferase 14;	Golgi membrane; integral component of membrane;	cellular protein metabolic process; O-glycan processing; post-translational protein modification; protein O-linked glycosylation;	carbohydrate binding; metal ion binding; polypeptide N-acetylgalactosaminyltransferase activity;	Golgi apparatus membrane ECO 0000250		no
k6-rep1-bm2957	LDLPTIDTGY	DSQPQDVLGIR	O43734			Adapter protein CIKS;	n.d.	207	574		16.4	6.5043	2	1258.69	Connection to IKK and SAPK/JNK;Nuclear factor NF-kappa-B activator 1;TRAF3-interacting protein 2;	intracellular;	B cell apoptotic process; humoral immune response; immunoglobulin secretion; intracellular signal transduction; positive regulation of defense response to virus by host; positive regulation of I-kappaB kinase/NF-kappaB signaling;				no
k6-rep1-bm2957	IAYDAVLAAG	DSWKELAHR	P54922			[Protein ADP-ribosylarginine] hydrolase;	n.d.	285	357	N-ter +37.08 Da, K +37.08 Da	14.5	-5.2643	3	1212.71	ADP-ribose-L-arginine cleaving enzyme;		cellular protein modification process; protein de-ADP-ribosylation;	ADP-ribosylarginine hydrolase activity; magnesium ion binding;			no
k6-rep1-bm2957	QDKITVCATD	DSYQKAR	P55199			RNA polymerase II elongation factor ELL;	n.d.	123	621	N-ter +37.08 Da, K +37.08 Da	9.5	-2.1263	2	938.57	Eleven-nineteen lysine-rich leukemia protein;	actin cytoskeleton; Cajal body; cytoplasm; histone locus body; nuclear speck; nucleoplasm; nucleus; plasma membrane; transcription elongation factor complex; transcriptionally active chromatin;	gene expression; in utero embryonic development; negative regulation of phosphatase activity; positive regulation of DNA-templated transcription, elongation; positive regulation of transcription elongation from RNA polymerase II promoter; positive regulation of transcription from RNA polymerase III promoter; positive regulation of viral transcription; snRNA transcription from RNA polymerase II pr…	phosphatase binding;	Nucleus ECO 0000269 PubMed 11418481		no
k6-rep1-bm2957	MSHRS	DTLPVPSGQRR	Q4AC99			Probable inactive 1-aminocyclopropane-1-carboxylate synthase-like protein 2;	n.d.	4	568		13.9	-9.6053	3	1256.7			biosynthetic process;	catalytic activity; pyridoxal phosphate binding;			no
k6-rep1-bm2957	YLQQKELDLI	DYKFGER	Q96AV8			Transcription factor E2F7;	n.d.	245	911	N-ter +37.08 Da, K +37.08 Da	22.1	3.7465	2	985.58		nucleus; transcription factor complex;	chorionic trophoblast cell differentiation; DNA damage response, signal transduction by p53 class mediator; hepatocyte differentiation; negative regulation of cell proliferation; negative regulation of cytokinesis; negative regulation of G1/S transition of mitotic cell cycle; negative regulation of transcription from RNA polymerase II promoter; negative regulation of transcription involved in G1/…	core promoter binding; identical protein binding; RNA polymerase II regulatory region sequence-specific DNA binding; transcription corepressor activity; transcription factor activity, sequence-specific DNA binding; transcriptional repressor activity, RNA polymerase II transcription regulatory region sequence-specific binding;	Nucleus ECO 0000269 PubMed 15133492		no
k6-rep1-bm2957	GDGRNCVDEN	ECATGFHR	Q14112			Nidogen-2;	n.d.	802	1375	, C +57.02 Da	14.3	-7.3232	2	1008.47	Osteonidogen;	basement membrane; extracellular exosome; extracellular matrix; extracellular region;	basement membrane organization; cell adhesion; cell-matrix adhesion; extracellular matrix organization;	calcium ion binding; collagen binding;	Secreted extracellular space extracellular	Signal_peptide	yes
k6-rep1-bm2957	NKLTELQISL	EGYEKALEFATLAAR	Q8TF17			SH3 domain and tetratricopeptide repeat-containing protein 2;	n.d.	1138	1288	N-ter +37.08 Da, K +37.08 Da	17.8	-8.8404	2	1739.99		cytoplasmic vesicle; plasma membrane; recycling endosome;	peripheral nervous system myelin maintenance; regulation of ERBB signaling pathway; regulation of intracellular protein transport;				no
k6-rep1-bm2957	GLNLCEPNNK	EGYYGYTGAFR	P02787			Serotransferrin;	n.d.	529	698	N-ter +37.08 Da	13.3	0.0757	2	1318.64	Beta-1 metal-binding globulin;Siderophilin;	apical plasma membrane; basal part of cell; basal plasma membrane; blood microparticle; cell surface; coated pit; cytoplasmic, membrane-bounded vesicle; early endosome; endocytic vesicle; endosome membrane; extracellular exosome; extracellular region; extracellular space; extrinsic component of external side of plasma membrane; HFE-transferrin receptor complex; late endosome; perinuclear region o…	blood coagulation; cellular iron ion homeostasis; cellular response to iron ion; ferrous iron import into cell; iron ion homeostasis; platelet activation; platelet degranulation; positive regulation of receptor-mediated endocytosis; regulation of protein stability; retina homeostasis; transferrin transport; transmembrane transport;	ferric iron binding; ferric iron transmembrane transporter activity; ferrous iron binding; transferrin receptor binding;	Secreted	Signal_peptide	yes
k6-rep1-bm2957	SSDSSFEKNV	EITEQLANGR	Q6PL18			ATPase family AAA domain-containing protein 2;	n.d.	92	1390		18.6	-8.5078	2	1161.62	AAA nuclear coregulator cancer-associated protein;	extracellular exosome; nucleoplasm; nucleus;	chromatin modification; negative regulation of chromatin silencing; positive regulation of transcription from RNA polymerase II promoter; positive regulation of transcription, DNA-templated; transcription, DNA-templated;	ATP binding; ATPase activity; chromatin binding; histone binding;	Nucleus ECO 0000269 PubMed 17998543		yes
k6-rep1-bm2957	SAGSPTPTTH	EIVTVGDPLLSSGLR	Q03164			Histone-lysine N-methyltransferase 2A;	n.d.	2172	3969	N-ter +37.08 Da	15.5	2.7622	2	1590.94	ALL-1;CXXC-type zinc finger protein 7;Myeloid/lymphoid or mixed-lineage leukemia;Myeloid/lymphoid or mixed-lineage leukemia protein 1;Trithorax-like protein;Zinc finger protein HRX;	cytoplasm; histone methyltransferase complex; MLL1 complex; nucleoplasm; nucleus;	anterior/posterior pattern specification; apoptotic process; chromatin organization; circadian regulation of gene expression; definitive hemopoiesis; DNA methylation; embryonic hemopoiesis; exploration behavior; histone H3-K4 dimethylation; histone H3-K4 methylation; histone H3-K4 trimethylation; histone H4-K16 acetylation; homeostasis of number of cells within a tissue; membrane depolarization; …	AT DNA binding; chromatin binding; core promoter sequence-specific DNA binding; histone methyltransferase activity (H3-K4 specific); identical protein binding; lysine-acetylated histone binding; protein homodimerization activity; transcription factor activity, sequence-specific DNA binding; transcription regulatory region DNA binding; unmethylated CpG binding; zinc ion binding;	Nucleus ECO 0000269 PubMed 12482972 MLL cleavage product N320MLL cleavage product C180		no
k6-rep1-bm2957	VDGILSNCGI	EKESDLCVLNLIR	Q8NFZ0			F-box DNA helicase 1 {ECO:0000303|PubMed:11956208};	n.d.	281	1043	, C +57.02 Da	18.1	0.5549	2	1619.89	F-box only protein 18 {ECO:0000312|HGNC:HGNC:13620};	chromatin; nucleus; SCF ubiquitin ligase complex;	cell death; cellular response to DNA damage stimulus; DNA catabolic process, endonucleolytic; DNA duplex unwinding; double-strand break repair via homologous recombination; negative regulation of chromatin binding; negative regulation of double-strand break repair via homologous recombination; positive regulation of intrinsic apoptotic signaling pathway in response to DNA damage; positive regulat…	3'-5' DNA helicase activity; ATP binding; ATP-dependent DNA helicase activity; DNA helicase activity; DNA translocase activity; double-stranded DNA binding; single-stranded DNA binding;	Nucleus ECO 0000269 PubMed 19736316		no
k6-rep1-bm2957	GTIHGEEVEQ	EKIAVFR	A6NJW9	P10966		Putative T-cell surface glycoprotein CD8 beta-2 chain;	n.d.	86	210	N-ter +37.08 Da, K +37.08 Da	13.8	0.2135	3	933.66	CD8b pseudogene;	integral component of membrane; plasma membrane;	adaptive immune response;		Cell membrane ECO 0000250 Single pass	Signal_peptide	yes
k6-rep1-bm2957	EAFDPVLNRW	ELVGSVSHCR	Q9P2G9			Kelch-like protein 8;	n.d.	580	620	N-ter +37.08 Da, C +57.02 Da	15	-1.8618	3	1178.62		Cul3-RING ubiquitin ligase complex; nucleoplasm;	protein ubiquitination; protein ubiquitination involved in ubiquitin-dependent protein catabolic process;				no
k6-rep1-bm2957	EEEEEEEERE	EMAVTEQLAAGGHR	P98095			Fibulin-2;	n.d.	287	1184		16.2	-9.3099	3	1500.75		extracellular exosome; extracellular matrix; extracellular region; extracellular vesicle; proteinaceous extracellular matrix;	extracellular matrix organization; positive regulation of cell-substrate adhesion;	calcium ion binding; extracellular matrix binding; extracellular matrix structural constituent;	Secreted extracellular space extracellular	Signal_peptide	yes
k6-rep1-bm2957	WLALLRSVAG	EQAPGTAPCSR	Q9NP84			Tumor necrosis factor receptor superfamily member 12A;	n.d.	26	129	, C +57.02 Da	12.9	-1.0774	2	1204.58	Fibroblast growth factor-inducible immediate-early response protein 14;Tweak-receptor;	cell surface; integral component of membrane; plasma membrane; ruffle;	angiogenesis; extrinsic apoptotic signaling pathway; positive regulation of apoptotic process; positive regulation of axon extension; positive regulation of extrinsic apoptotic signaling pathway; regulation of angiogenesis; regulation of wound healing; substrate-dependent cell migration, cell attachment to substrate; tumor necrosis factor-mediated signaling pathway;		Membrane Single pass type I membrane	Signal_peptide	yes
k6-rep1-bm2957	RGLQEAAEER	ESAREEEEAEQER	O15240			Neurosecretory protein VGF;	n.d.	357	615	N-ter +37.08 Da	21.3	-1.534	3	1626.75		cytoplasmic vesicle; extracellular space; intracellular membrane-bounded organelle; transport vesicle;	carbohydrate homeostasis; defense response to bacterium; generation of precursor metabolites and energy; glucose homeostasis; insulin secretion; ovarian follicle development; regulation of synaptic plasticity; response to cAMP; response to cold; response to dietary excess; response to insulin; sexual reproduction;	hormone activity;	Secreted ECO 0000269 PubMed 19194657	Signal_peptide	yes
k6-rep1-bm2957	LSKFTRQGDF	ESDHSGYVRPVPVPR	A6NHR9			Structural maintenance of chromosomes flexible hinge domain-containing protein 1;	n.d.	210	2005	N-ter +37.08 Da	10.7	-4.0971	3	1729.92	SMC hinge domain-containing protein 1;	Barr body;	chromosome organization; inactivation of X chromosome by DNA methylation;	ATP binding;	Chromosome ECO 0000250 Note Localizes to		no
k6-rep1-bm2957	ERKRKLVCTR	ESDQLTVSDQR	Q9P2N4			A disintegrin and metalloproteinase with thrombospondin motifs 9;	n.d.	905	1935	N-ter +37.08 Da	14.9	-0.1521	2	1312.67		endoplasmic reticulum; proteinaceous extracellular matrix;	glycoprotein catabolic process; multicellular organismal development; protein transport; proteolysis; vesicle-mediated transport;	metalloendopeptidase activity; metallopeptidase activity; zinc ion binding;	Secreted extracellular space extracellular	Signal_peptide	yes
k6-rep1-bm2957	LNMVTLHSDK	ESEEVCHLTSGVR	Q96PN6			Adenylate cyclase type 10;	n.d.	787	1610	N-ter +37.08 Da, C +57.02 Da	11.6	-4.4134	3	1537.75	AH-related protein;Adenylate cyclase homolog;Germ cell soluble adenylyl cyclase {ECO:0000303|PubMed:11423534};Testicular soluble adenylyl cyclase;	apical part of cell; axon; basal part of cell; cilium; cytoplasm; cytoskeleton; cytosol; dendrite; growth cone; mitochondrion; neuronal cell body; nucleus; perinuclear region of cytoplasm; plasma membrane;	cAMP biosynthetic process; cellular response to inorganic substance; epithelial cilium movement; intracellular signal transduction; positive regulation of apoptotic process; spermatogenesis;	adenylate cyclase activity; ATP binding; bicarbonate binding; magnesium ion binding; manganese ion binding;	Cell membrane ECO 0000269 PubMed 15659711		no
k6-rep1-bm2957	GIPGDKGAKG	ESGLPDVASLR	P35247			Pulmonary surfactant-associated protein D;	n.d.	216	375	N-ter +37.08 Da	21.5	-1.3551	2	1178.67	Collectin-7;Lung surfactant protein D;	clathrin-coated endocytic vesicle; collagen trimer; endocytic vesicle; endoplasmic reticulum membrane; extracellular region; extracellular space; lamellar body; lysosome; proteinaceous extracellular matrix;	cellular protein metabolic process; defense response to bacterium; innate immune response; lung alveolus development; macrophage chemotaxis; negative regulation of interleukin-2 biosynthetic process; negative regulation of T cell proliferation; positive regulation of phagocytosis; reactive oxygen species metabolic process; receptor-mediated endocytosis; regulation of cytokine production; regulati…	carbohydrate binding;	Secreted extracellular space extracellular	Signal_peptide	yes
k6-rep1-bm2957	TREVWTQHPG	ESTVVSGGSEQR	Q8WVS4			WD repeat-containing protein 60;	n.d.	559	1066		14	-0.7882	2	1266.63		ciliary tip; extracellular exosome; extracellular space; primary cilium;	cell projection organization; organelle organization;		Cell projection cilium		yes
k6-rep1-bm2957	IFQVHWSPHN	ETILASSGTDR	Q09028	Q16576		Histone-binding protein RBBP4;	n.d.	327	425	N-ter +37.08 Da	12.8	-0.4214	2	1184.64	Chromatin assembly factor 1 subunit C;Chromatin assembly factor I p48 subunit;Nucleosome-remodeling factor subunit RBAP48;Retinoblastoma-binding protein 4;Retinoblastoma-binding protein p48;	CAF-1 complex; ESC/E(Z) complex; nuclear chromatin; nucleoplasm; nucleus; NuRD complex; NURF complex; protein complex; Sin3 complex;	ATP-dependent chromatin remodeling; CENP-A containing nucleosome assembly; chromatin assembly; chromatin organization; chromatin remodeling; DNA replication; DNA replication-dependent nucleosome assembly; DNA replication-independent nucleosome assembly; G2/M transition of mitotic cell cycle; gene expression; mitotic cell cycle; negative regulation of cell proliferation; negative regulation of gen…	histone binding; histone deacetylase binding;	Nucleus		no
k6-rep1-bm2957	LALLVAAGAP	EVLVSAPR	Q7Z4H8			KDEL motif-containing protein 2;	n.d.	22	507		19.5	-1.4387	2	901.55		endoplasmic reticulum lumen;	glycolipid metabolic process;	glucosyltransferase activity;	Endoplasmic reticulum lumen	Signal_peptide	yes
k6-rep1-bm2957	SSISLTKGTD	EVPVPPPVPPR	Q07889			Son of sevenless homolog 1;	n.d.	1144	1333		10	-0.9854	3	1214.73		cytosol; neuronal cell body; plasma membrane; postsynaptic density;	activation of MAPKK activity; apoptotic signaling pathway; axon guidance; B cell homeostasis; blood coagulation; epidermal growth factor receptor signaling pathway; Fc-epsilon receptor signaling pathway; fibroblast growth factor receptor signaling pathway; innate immune response; insulin receptor signaling pathway; leukocyte migration; MAPK cascade; neurotrophin TRK receptor signaling pathway; pl…	DNA binding; GTPase activator activity; Ras guanyl-nucleotide exchange factor activity; Rho guanyl-nucleotide exchange factor activity;			no
k6-rep1-bm2957	TTNSSAADPR	EYLCLDNSAR	Q9UHN6			Transmembrane protein 2;	n.d.	745	1383	N-ter +37.08 Da, C +57.02 Da	14.8	-1.6437	2	1275.63		extracellular exosome; integral component of membrane;	multicellular organismal development;		Membrane ECO 0000305 Single pass membrane		yes
k6-rep1-bm2957	NLQGPLILWS	FCLAIFSILGAVR	Q9HB03			Elongation of very long chain fatty acids protein 3 {ECO:0000255|HAMAP-Rule:MF_03203, ECO:0000305};	n.d.	70	270	N-ter +37.08 Da, C +57.02 Da	14.1	-5.316	3	1501.88	3-keto acyl-CoA synthase ELOVL3 {ECO:0000255|HAMAP-Rule:MF_03203};Cold-inducible glycoprotein of 30 kDa;ELOVL fatty acid elongase 3 {ECO:0000255|HAMAP-Rule:MF_03203};Very long chain 3-ketoacyl-CoA synthase 3 {ECO:0000255|HAMAP-Rule:MF_03203};Very long chain 3-oxoacyl-CoA synthase 3 {ECO:0000255|HAMAP-Rule:MF_03203};	endoplasmic reticulum; endoplasmic reticulum membrane; integral component of membrane;	alpha-linolenic acid metabolic process; cellular lipid metabolic process; fatty acid elongation, monounsaturated fatty acid; fatty acid elongation, polyunsaturated fatty acid; fatty acid elongation, saturated fatty acid; linoleic acid metabolic process; long-chain fatty-acyl-CoA biosynthetic process; small molecule metabolic process; triglyceride biosynthetic process; unsaturated fatty acid biosy…	transferase activity;	Endoplasmic reticulum membrane		no
k6-rep1-bm2957	LSYGMVGALQ	FEVLMAAVGAPR	O95907			Monocarboxylate transporter 3;	n.d.	363	504	N-ter +37.08 Da	19.4	2.0789	3	1295.75	Solute carrier family 16 member 8;	basal plasma membrane; integral component of plasma membrane; membrane; plasma membrane;	blood coagulation; cellular metabolic process; lactate transport; leukocyte migration; plasma membrane lactate transport; pyruvate metabolic process; small molecule metabolic process; transmembrane transport;	lactate transmembrane transporter activity; symporter activity;	Cell membrane Multi pass membrane protein		no
k6-rep1-bm2957	FGDSRGGGGN	FGPGPGSNFR	P22626			Heterogeneous nuclear ribonucleoproteins A2/B1;	n.d.	217	353		14.2	-2.1524	2	1066.55		catalytic step 2 spliceosome; cytoplasm; extracellular exosome; intracellular ribonucleoprotein complex; membrane; nucleoplasm; nucleus; spliceosomal complex;	gene expression; miRNA transport; mRNA export from nucleus; mRNA processing; mRNA splicing, via spliceosome; negative regulation of mRNA splicing, via spliceosome; negative regulation of transcription from RNA polymerase II promoter; primary miRNA processing; RNA splicing; RNA transport;	miRNA binding; mRNA 3'-UTR binding; N6-methyladenosine-containing RNA binding; nucleotide binding; poly(A) RNA binding; pre-mRNA intronic binding; RNA binding; single-stranded telomeric DNA binding;	Nucleus nucleoplasmIsoform A2		yes
k6-rep1-bm2957	FTIMQEVYSA	FLPDGCDHLR	Q8TEQ6			Gem-associated protein 5;	n.d.	1248	1508	N-ter +37.08 Da, C +57.02 Da	14.3	2.6053	2	1264.65		cytoplasm; cytosol; Gemini of coiled bodies; membrane; nuclear body; nucleoplasm; nucleus; SMN complex; SMN-Sm protein complex;	gene expression; mRNA splicing, via spliceosome; ncRNA metabolic process; protein complex assembly; spliceosomal snRNP assembly;	poly(A) RNA binding; snRNA binding;	Nucleus nucleoplasm		no
k6-rep1-bm2957	FNYLLRGGSH	FPHGISR	Q09MP3			RAD51-associated protein 2;	n.d.	1111	1159	N-ter +37.08 Da	13.2	-0.3527	2	848.51							no
k6-rep1-bm2957	KATENDIYNF	FSPLNPVR	P31943	P52597		Heterogeneous nuclear ribonucleoprotein H;	n.d.	307	415	N-ter +37.08 Da	14.8	0.8276	2	964.59		catalytic step 2 spliceosome; cytoplasm; membrane; nucleoplasm; nucleus;	gene expression; mRNA splicing, via spliceosome; regulation of RNA splicing; RNA processing; RNA splicing;	nucleotide binding; poly(A) RNA binding; poly(U) RNA binding; RNA binding;	Nucleus nucleoplasm		no
k6-rep1-bm2957	FKFIVRSRTL	FSQLYEGKEQMEFEESMRR	Q92608			Dedicator of cytokinesis protein 2;	n.d.	752	1830		13.2	-2.034	3	2455.14		cytoskeleton; cytosol; endomembrane system; extracellular exosome; membrane;	actin cytoskeleton organization; alpha-beta T cell proliferation; chemotaxis; establishment of T cell polarity; immunological synapse formation; macropinocytosis; membrane raft polarization; myeloid dendritic cell activation involved in immune response; negative thymic T cell selection; positive regulation of GTPase activity; positive regulation of phagocytosis; positive thymic T cell selection; …	GTPase activator activity; Rac guanyl-nucleotide exchange factor activity; T cell receptor binding;	Endomembrane system		yes
k6-rep1-bm2957	EYSGLSDGYG	FTTDLFGR	P52597			Heterogeneous nuclear ribonucleoprotein F;	n.d.	253	415		10.3	-0.6063	2	987.53	Nucleolin-like protein mcs94-1;	catalytic step 2 spliceosome; cytoplasm; membrane; nucleoplasm; nucleus;	gene expression; mRNA splicing, via spliceosome; regulation of RNA splicing; RNA processing; RNA splicing;	nucleotide binding; poly(A) RNA binding; RNA binding; single-stranded RNA binding;	Nucleus nucleoplasm		no
k6-rep1-bm2957	WIARNPPGFA	FVEFEDPR	Q07955	P84103	Q13243	Serine/arginine-rich splicing factor 1;	n.d.	49	238	N-ter +37.08 Da	12.9	-2.6033	2	1073.56	Alternative-splicing factor 1;Splicing factor, arginine/serine-rich 1;pre-mRNA-splicing factor SF2, P33 subunit;	catalytic step 2 spliceosome; cytoplasm; extracellular exosome; nuclear speck; nucleoplasm; nucleus;	alternative mRNA splicing, via spliceosome; cardiac muscle contraction; gene expression; in utero embryonic development; mRNA 3'-end processing; mRNA 5'-splice site recognition; mRNA export from nucleus; mRNA processing; mRNA splice site selection; mRNA splicing, via spliceosome; RNA splicing; termination of RNA polymerase II transcription; transcription from RNA polymerase II promoter;	mRNA binding; nucleotide binding; poly(A) RNA binding; RNA binding;	Cytoplasm ECO 0000269 PubMed 12215544		yes
k6-rep1-bm2957	YECKQCRKAF	FWPSFLLR	P15621			Zinc finger protein 44;	n.d.	588	663	N-ter +37.08 Da	15.6	8.9781	2	1100.67	Gonadotropin-inducible ovary transcription repressor 2;Zinc finger protein 55;Zinc finger protein 58;Zinc finger protein KOX7;	nucleus;	regulation of transcription, DNA-templated; transcription, DNA-templated;	DNA binding; metal ion binding;	Nucleus ECO 0000305		no
k6-rep1-bm2957	LYLGLLRSGT	GAEGAEAPCGVAPQAR	Q16651			Prostasin;	n.d.	27	343	N-ter +37.08 Da, C +57.02 Da	14.1	2.8502	3	1575.79	Channel-activating protease 1;Serine protease 8;	extracellular exosome; extracellular region; extracellular space; integral component of membrane; plasma membrane;	positive regulation of sodium ion transport;	serine-type endopeptidase activity; serine-type peptidase activity;	ProstasinProstasin light chainProstasin heavy chain	Signal_peptide	yes
k6-rep1-bm2957	VGLQLPPTVP	GAHGYADSPSATPASR	Q9BXA9			Sal-like protein 3;	n.d.	534	1300		15.5	-3.167	3	1575.75	Zinc finger protein 796;Zinc finger protein SALL3;	nucleus;	forelimb morphogenesis; hindlimb morphogenesis; negative regulation of smoothened signaling pathway; neurogenesis; olfactory bulb interneuron development; regulation of transcription, DNA-templated; signal transduction; transcription from RNA polymerase II promoter;	metal ion binding; sequence-specific DNA binding; transcription factor activity, sequence-specific DNA binding; transcription regulatory region DNA binding;	Nucleus ECO 0000305		no
k6-rep1-bm2957	MTPGALLMLL	GALGAPLAPGVRGSEAEGR	P11230			Acetylcholine receptor subunit beta;	n.d.	9	501	N-ter +37.08 Da	17.2	-4.2152	3	1800		acetylcholine-gated channel complex; cell junction; integral component of plasma membrane; postsynaptic membrane; synapse;	behavioral response to nicotine; cation transmembrane transport; cation transport; chemical synaptic transmission, postsynaptic; muscle contraction; muscle fiber development; neurological system process; neuromuscular synaptic transmission; postsynaptic membrane organization; regulation of membrane potential; signal transduction; skeletal muscle contraction; synaptic transmission, cholinergic;	acetylcholine binding; acetylcholine-activated cation-selective channel activity; channel activity; ligand-gated ion channel activity;	Cell junction synapse postsynaptic cell	Signal_peptide	yes
k6-rep1-bm2957	QWRPLSVEDI	GAYSYPVSAAGR	Q9BUH8			Brain-enriched guanylate kinase-associated protein;	n.d.	425	593	N-ter +37.08 Da	16.1	2.5088	2	1233.66		cytoplasm; membrane;			Cytoplasm ECO 0000250 Membrane		no
k6-rep1-bm2957	MIAYDAVLAA	GDSWKELAHR	P54922			[Protein ADP-ribosylarginine] hydrolase;	n.d.	284	357		14.7	8.518	3	1229.66	ADP-ribose-L-arginine cleaving enzyme;		cellular protein modification process; protein de-ADP-ribosylation;	ADP-ribosylarginine hydrolase activity; magnesium ion binding;			no
k6-rep1-bm2957	LKRGEIIAKQ	GGGGGGGSVPGIER	P52272			Heterogeneous nuclear ribonucleoprotein M;	n.d.	388	730	N-ter +37.08 Da	14.1	-5.9482	2	1191.63		catalytic step 2 spliceosome; cell surface; extracellular exosome; extracellular matrix; integral component of plasma membrane; membrane; nuclear matrix; nucleolus; nucleoplasm; paraspeckles; spliceosomal complex;	alternative mRNA splicing, via spliceosome; cellular response to carcinoembryonic antigen; cellular response to lipopolysaccharide; gene expression; mRNA splicing, via spliceosome; positive regulation of protein import; positive regulation of protein localization to nucleus; RNA splicing;	nucleotide binding; poly(A) RNA binding; protein domain specific binding; RNA binding;	Nucleus nucleolus ECO 0000269 Ref 5		yes
k6-rep1-bm2957	LCGFANLSSI	GITLGGLTSIVPHR	O43868			Sodium/nucleoside cotransporter 2;	n.d.	541	658		19.1	-2.1307	3	1451.87	Concentrative nucleoside transporter 2;Na(+)/nucleoside cotransporter 2;Sodium-coupled nucleoside transporter 2;Sodium/purine nucleoside co-transporter;Solute carrier family 28 member 2;	integral component of plasma membrane; membrane; plasma membrane;	nucleobase-containing compound metabolic process; purine nucleoside transmembrane transport; transmembrane transport;	nucleoside; purine nucleoside transmembrane transporter activity;	Membrane Multi pass membrane protein		no
k6-rep1-bm2957	M	GLELFLDLVSQPSR	P0CG29	P0CG30		Glutathione S-transferase theta-2;	n.d.	0	244		14.9	-1.618	2	1604.91	GST class-theta-2;	cytoplasm; extracellular exosome;	glutathione metabolic process;	glutathione transferase activity;	Cytoplasm		yes
k6-rep1-bm2957	ILLVAMLLCT	GLVVQAQR	Q9Y6U7			RING finger protein 215;	n.d.	266	377		13.4	3.0988	2	901.57		integral component of membrane;		zinc ion binding;	Membrane ECO 0000305 Multi pass membrane		no
k6-rep1-bm2957	KGEKGARGPN	GSVGEKGDPGNR	P39059			Collagen alpha-1(XV) chain;	n.d.	686	1388	N-ter +37.08 Da, K +37.08 Da	19.5	-2.9702	2	1243.71		collagen type XV trimer; endoplasmic reticulum lumen; extracellular exosome; extracellular region; extracellular space; integral component of membrane;	angiogenesis; cell adhesion; cell differentiation; collagen catabolic process; extracellular matrix disassembly; extracellular matrix organization; signal transduction;	extracellular matrix structural constituent;	Secreted extracellular space extracellular	Signal_peptide	yes
k6-rep1-bm2957	IPTNYLRREI	GTSDKEILTSR	Q8TCS8			Polyribonucleotide nucleotidyltransferase 1, mitochondrial;	n.d.	120	783	N-ter +37.08 Da, K +37.08 Da	12.6	-0.6246	3	1277.78	3'-5' RNA exonuclease OLD35;PNPase old-35;Polynucleotide phosphorylase 1;Polynucleotide phosphorylase-like protein;	cytoplasm; membrane; mitochondrial degradosome; mitochondrial intermembrane space; mitochondrion;	cellular response to interferon-beta; cellular response to oxidative stress; mitochondrial mRNA catabolic process; mitochondrial mRNA polyadenylation; mitochondrial RNA 3'-end processing; mitochondrial RNA 5'-end processing; mitochondrial RNA catabolic process; mitochondrion morphogenesis; mitotic cell cycle arrest; mRNA catabolic process; negative regulation of growth; nuclear polyadenylation-de…	3'-5'-exoribonuclease activity; miRNA binding; poly(A) RNA binding; poly(G) binding; poly(U) RNA binding; polyribonucleotide nucleotidyltransferase activity;	Cytoplasm Mitochondrion Mitochondrion		no
k6-rep1-bm2957	CQKNVPNCGR	GYHLNEEGTR	P23142			Fibulin-1;	n.d.	342	703	N-ter +37.08 Da	13.5	-1.3184	3	1210.61		basement membrane; elastic fiber; extracellular exosome; extracellular region; extracellular space; proteinaceous extracellular matrix;	blood coagulation, fibrin clot formation; embryo implantation; extracellular matrix organization; negative regulation of cell adhesion; negative regulation of cell motility; negative regulation of ERK1 and ERK2 cascade; negative regulation of protein phosphorylation; negative regulation of stem cell proliferation; negative regulation of substrate adhesion-dependent cell spreading; negative regula…	calcium ion binding; extracellular matrix structural constituent; fibrinogen binding; fibronectin binding; identical protein binding; integrin binding; peptidase activator activity; protein C-terminus binding; protein complex binding;	Secreted extracellular space extracellular	Signal_peptide	yes
k6-rep1-bm2957	FKRADPERLR	HASEECSLEAAREENVPK	Q8IY92			Structure-specific endonuclease subunit SLX4;	n.d.	224	1834	, C +57.02 Da	19.1	-5.6938	3	2086.98	BTB/POZ domain-containing protein 12;	cell junction; cytoplasm; nucleoplasm; Slx1-Slx4 complex;	DNA double-strand break processing involved in repair via single-strand annealing; DNA repair; DNA replication; double-strand break repair; double-strand break repair via homologous recombination; interstrand cross-link repair; nucleotide-excision repair; positive regulation of catalytic activity; positive regulation of t-circle formation; response to intra-S DNA damage checkpoint signaling; t-ci…	5'-flap endonuclease activity; enzyme activator activity;	Nucleus ECO 0000269 PubMed 19596235		no
k6-rep1-bm2957	LEVVGVYGSF	HCAQIQVKLANPFR	P52429			Diacylglycerol kinase epsilon;	n.d.	485	567	, C +57.02 Da	14.6	-5.5395	2	1712.94	Diglyceride kinase epsilon;	cytoplasm; integral component of membrane; membrane; plasma membrane;	blood coagulation; intracellular signal transduction; phospholipid biosynthetic process; platelet activation; protein kinase C-activating G-protein coupled receptor signaling pathway;	ATP binding; diacylglycerol kinase activity; metal ion binding;	Membrane ECO 0000305 Multi pass membrane		no
k6-rep1-bm2957	GEWTEIPGAH	HIIPSGFMR	Q9NWM0			Spermine oxidase;	n.d.	231	555		14.6	-4.3095	2	1088.61	Polyamine oxidase 1;	cytoplasm; cytosol; nucleus;	cellular nitrogen compound metabolic process; oxidation-reduction process; polyamine biosynthetic process; polyamine catabolic process; polyamine metabolic process; small molecule metabolic process; spermine catabolic process; xenobiotic metabolic process;	N1-acetylspermine; norspermine; polyamine oxidase activity; spermine;	Isoform 1Isoform 4Isoform 6		no
k6-rep1-bm2957	DVGPNSLQRY	HLNDNEYFDLAEKQTPDGR	Q9Y5G2			Protocadherin gamma-B2;	n.d.	169	931		17	5.6182	3	2293.1		integral component of membrane; plasma membrane;	homophilic cell adhesion via plasma membrane adhesion molecules;	calcium ion binding;	Cell membrane ECO 0000250 Single pass	Signal_peptide	yes
k6-rep1-bm2957	GYLLYRDVNN	HSMTAIR	O75592			E3 ubiquitin-protein ligase MYCBP2;	n.d.	391	4640		11.6	-8.9572	2	846.46	Myc-binding protein 2;Pam/highwire/rpm-1 protein;Protein associated with Myc;	axon; membrane; microtubule cytoskeleton; nucleus;	branchiomotor neuron axon guidance; central nervous system projection neuron axonogenesis; negative regulation of protein catabolic process; protein ubiquitination; regulation of cytoskeleton organization; regulation of protein localization; regulation of transcription, DNA-templated; transcription, DNA-templated;	ligase activity; zinc ion binding;	Nucleus ECO 0000269 PubMed 9689053		no
k6-rep1-bm2957	TMSSFLDREQ	HSMYNLVVR	Q86SJ6			Desmoglein-4;	n.d.	228	1040		15.7	2.4313	2	1149.63	Cadherin family member 13;	desmosome; integral component of membrane; plasma membrane;	BMP signaling pathway; hair follicle development; homophilic cell adhesion via plasma membrane adhesion molecules; keratinocyte differentiation; single organismal cell-cell adhesion;	calcium ion binding;	Cell membrane ECO 0000250 Single pass	Signal_peptide	yes
k6-rep1-bm2957	MVNPTVFFD	IAVDGEPLGR	P62937			Peptidyl-prolyl cis-trans isomerase A;	n.d.	8	165	N-ter +37.08 Da	16.4	1.7863	2	1061.63	Cyclophilin A;Cyclosporin A-binding protein;Rotamase A;	cytosol; extracellular exosome; extracellular region; extracellular space; focal adhesion; membrane; nucleus;	blood coagulation; entry into host cell; establishment of integrated proviral latency; leukocyte migration; lipid particle organization; platelet activation; platelet degranulation; positive regulation of protein secretion; positive regulation of viral genome replication; protein folding; protein peptidyl-prolyl isomerization; regulation of viral genome replication; RNA-dependent DNA replication;…	peptide binding; peptidyl-prolyl cis-trans isomerase activity; poly(A) RNA binding; unfolded protein binding; virion binding;	Cytoplasm ECO 0000269 PubMed 16527992		yes
k6-rep1-bm2957	IYSQELKTFA	IKPEVAPELSEGR	Q9UH90			F-box only protein 40;	n.d.	543	709	N-ter +37.08 Da, K +37.08 Da	13	-0.0667	3	1495.92	Muscle disease-related protein;	cytoplasm;	muscle cell differentiation;	ubiquitin protein ligase activity; zinc ion binding;	Cytoplasm ECO 0000250		no
k6-rep1-bm2957	APAPTPPSSG	IPILPPPPQASGPPR	Q9NZ52			ADP-ribosylation factor-binding protein GGA3;	n.d.	351	723		11.7	-2.4842	2	1567.94	Golgi-localized, gamma ear-containing, ARF-binding protein 3;	clathrin adaptor complex; endosome membrane; trans-Golgi network;	cellular protein metabolic process; intracellular protein transport; positive regulation of protein catabolic process; vesicle-mediated transport;	ADP-ribosylation factor binding;	Golgi apparatus trans Golgi network		no
k6-rep1-bm2957	ELISHVEKAH	ITAESAQGQGPNGGGEQSANEFR	O15090			Zinc finger protein 536;	n.d.	322	1300		15.6	-2.6506	3	2336.09		nucleus;	multicellular organismal development; negative regulation of neuron differentiation; negative regulation of retinoic acid receptor signaling pathway; negative regulation of transcription from RNA polymerase II promoter; signal transduction; transcription from RNA polymerase II promoter;	metal ion binding; retinoic acid-responsive element binding; RNA polymerase II core promoter proximal region sequence-specific DNA binding; transcriptional repressor activity, RNA polymerase II core promoter proximal region sequence-specific binding;	Nucleus ECO 0000305		no
k6-rep1-bm2957	EFQKDAILAA	ITEGYLDR	A5PLK6			Regulator of G-protein signaling protein-like;	n.d.	949	1076	N-ter +37.08 Da	11.4	-0.4982	2	1001.56		cytoplasm; integral component of membrane; plasma membrane;	positive regulation of GTPase activity;	GTPase activator activity;	Membrane ECO 0000305 Single pass membrane		no
k6-rep1-bm2957	QSETLAKLYL	KALAQGTTHPLR	Q32M84			BTB/POZ domain-containing protein 16;	n.d.	108	506		15.7	-1.8088	3	1323.79							no
k6-rep1-bm2957	REAYGKLERE	KATEVELLNAR	Q86YS3			Rab11 family-interacting protein 4;	n.d.	413	637	N-ter +37.08 Da, K +37.08 Da	13.8	1.5188	2	1314.85	Arfophilin-2;	cleavage furrow; endocytic vesicle; endosome; extracellular space; microtubule organizing center; midbody; recycling endosome membrane; spindle;	cytokinesis; transport; viral process;	ADP-ribosylation factor binding; calcium ion binding; protein homodimerization activity; Rab GTPase binding;	Endosome ECO 0000269 PubMed 20682791		yes
k6-rep1-bm2957	AGSEAADVAR	KCPQEAGASDQPEPTR	P24588			A-kinase anchor protein 5;	n.d.	59	427	N-ter +37.08 Da, K +37.08 Da, C +57.02 Da	14.9	-3.7399	3	1841.95	A-kinase anchor protein 79 kDa;H21;cAMP-dependent protein kinase regulatory subunit II high affinity-binding protein;	asymmetric synapse; basolateral plasma membrane; cytoskeleton; cytosol; dendritic shaft; dendritic spine; dendritic spine membrane; filopodium membrane; neuronal cell body; perinuclear region of cytoplasm; plasma membrane; postsynaptic density; protein complex;	amylase secretion; cellular protein complex disassembly; cellular response to organonitrogen compound; energy reserve metabolic process; hippocampus development; maternal process involved in female pregnancy; negative regulation of adenylate cyclase activity; negative regulation of potassium ion transport; positive regulation of adenylate cyclase activity; positive regulation of calcium ion trans…	adenylate cyclase binding; protein kinase A binding; protein kinase A regulatory subunit binding;	Membrane ECO 0000269 PubMed 21771783		no
k6-rep1-bm2957	PRVSLRYVWK	KDNVALTPSSTSR	Q7Z5N4			Protein sidekick-1 {ECO:0000303|PubMed:15213259};	n.d.	609	2213	N-ter +37.08 Da, K +37.08 Da	10.5	-4.6211	3	1446.86		cell junction; extracellular exosome; integral component of membrane; plasma membrane; synapse;	behavioral response to cocaine; homophilic cell adhesion via plasma membrane adhesion molecules; regulation of dendritic spine development; retina layer formation; synapse assembly;	identical protein binding;	Cell membrane	Signal_peptide	yes
k6-rep1-bm2957	LAYCIVQFLE	KDPSLTEPVIR	Q16537			Serine/threonine-protein phosphatase 2A 56 kDa regulatory subunit epsilon isoform;	n.d.	292	467	N-ter +37.08 Da, K +37.08 Da	17.1	-3.7626	3	1325.84	PP2A B subunit isoform B'-epsilon;PP2A B subunit isoform B56-epsilon;PP2A B subunit isoform PR61-epsilon;PP2A B subunit isoform R5-epsilon;	cytoplasm; protein phosphatase type 2A complex;	regulation of protein phosphatase type 2A activity; signal transduction;	protein phosphatase type 2A regulator activity;	Cytoplasm		no
k6-rep1-bm2957	LVDDFILELK	KDSDYVVAVR	Q9UKN7			Unconventional myosin-XV;	n.d.	2865	3530	N-ter +37.08 Da, K +37.08 Da	13	-1.2247	2	1222.75	Unconventional myosin-15;	cytoplasm; extracellular exosome; myosin complex; stereocilium;	inner ear morphogenesis; locomotory behavior; sensory perception of sound;	ATP binding; motor activity;	Cell projection stereocilium ECO 0000250		yes
k6-rep1-bm2957	LSSPVPAVCR	KEPCVLGVDEAGR	O75792			Ribonuclease H2 subunit A;	n.d.	24	299	N-ter +37.08 Da, K +37.08 Da, C +57.02 Da	18.1	6.9154	3	1500.87	Aicardi-Goutieres syndrome 4 protein;RNase H(35);Ribonuclease HI large subunit;Ribonuclease HI subunit A;	cytoplasm; nucleoplasm; ribonuclease H2 complex;	DNA replication; DNA replication, removal of RNA primer; mismatch repair; RNA catabolic process; RNA phosphodiester bond hydrolysis; RNA phosphodiester bond hydrolysis, endonucleolytic;	metal ion binding; ribonuclease activity; RNA binding; RNA-DNA hybrid ribonuclease activity;	Nucleus ECO 0000305		no
k6-rep1-bm2957	VMTAIQELMS	KESPVSAGNDAYVDLDR	Q86VS8			Protein Hook homolog 3;	n.d.	158	718	N-ter +37.08 Da, K +37.08 Da	18	-9.3716	3	1907		centriolar satellite; centrosome; cis-Golgi network; cytoplasm; FHF complex; Golgi apparatus; microtubule; microtubule organizing center; pericentriolar material;	cytoplasmic microtubule organization; early endosome to late endosome transport; endosome organization; endosome to lysosome transport; Golgi localization; interkinetic nuclear migration; lysosome organization; microtubule anchoring at centrosome; negative regulation of neurogenesis; neuronal stem cell population maintenance; protein localization to centrosome; protein transport;	identical protein binding; microtubule binding;	Cytoplasm cytoskeleton		no
k6-rep1-bm2957	EEWPVPGVAP	KETAELSETLTR	Q6NYC8			Phostensin;	n.d.	288	613	N-ter +37.08 Da, K +37.08 Da	12.6	0.9649	2	1448.87	Protein phosphatase 1 F-actin cytoskeleton-targeting subunit;Protein phosphatase 1 regulatory subunit 18;	cytoplasm; cytoskeleton;			Isoform 1Isoform 4		no
k6-rep1-bm2957	CEKTVDVKKS	KFCEADVSSDLR	Q9NWY4	A8MVJ9		UPF0609 protein C4orf27;	n.d.	26	347	N-ter +37.08 Da, K +37.08 Da, C +57.02 Da	16	-7.7957	3	1497.8		nucleus;					no
k6-rep1-bm2957	GQQGVTQVVL	KGAPGQPGTILR	P51610			Host cell factor 1;	n.d.	834	2035	N-ter +37.08 Da, K +37.08 Da	13.3	-3.7071	2	1265.84	C1 factor;CFF;VCAF;VP16 accessory protein;	axon; cytoplasm; dendrite; histone acetyltransferase complex; membrane; mitochondrion; MLL1 complex; MLL5-L complex; neuronal cell body; nucleoplasm; nucleus; Set1C/COMPASS complex;	cell cycle; cellular response to organic cyclic compound; chromatin organization; histone H4-K16 acetylation; histone H4-K5 acetylation; histone H4-K8 acetylation; mitochondrion organization; negative regulation of transcription from RNA polymerase II promoter; organelle organization; positive regulation of cell cycle; positive regulation of gene expression; protein stabilization; regulation of p…	chromatin binding; identical protein binding; transcription coactivator activity; transcription factor activity, sequence-specific DNA binding; transcriptional activator activity, RNA polymerase II distal enhancer sequence-specific binding;	Cytoplasm Nucleus Note HCFC1R1 modulates		no
k6-rep1-bm2957	EVIIPKEKFW	KISTPPEAYWNR	Q9NY97			N-acetyllactosaminide beta-1,3-N-acetylglucosaminyltransferase 2;	n.d.	48	397	N-ter +37.08 Da, K +37.08 Da	17	-1.8894	2	1532.89	Beta-1,3-N-acetylglucosaminyltransferase 1;Beta-1,3-galactosyltransferase 7;Beta-3-Gx-T7;UDP-Gal:beta-GlcNAc beta-1,3-galactosyltransferase 7;UDP-GlcNAc:betaGal beta-1,3-N-acetylglucosaminyltransferase 2;UDP-galactose:beta-N-acetylglucosamine beta-1,3-galactosyltransferase 7;	extracellular exosome; Golgi membrane; integral component of membrane;	axon guidance; carbohydrate metabolic process; cellular protein metabolic process; glycosaminoglycan metabolic process; keratan sulfate biosynthetic process; keratan sulfate metabolic process; O-glycan processing; poly-N-acetyllactosamine biosynthetic process; post-translational protein modification; protein O-linked glycosylation; sensory perception of smell; small molecule metabolic process;	galactosyltransferase activity; N-acetyllactosaminide beta-1,3-N-acetylglucosaminyltransferase activity;	Golgi apparatus membrane ECO 0000305		yes
k6-rep1-bm2957	TPETLVPTAP	KLEPSTSTDQPVTPEPTSQATR	Q14676			Mediator of DNA damage checkpoint protein 1;	n.d.	1411	2089	N-ter +37.08 Da, K +37.08 Da	13.9	5.3184	3	2441.34	Nuclear factor with BRCT domains 1;	chromosome; focal adhesion; nucleoplasm; nucleus;	cellular protein metabolic process; DNA repair; double-strand break repair; double-strand break repair via homologous recombination; double-strand break repair via nonhomologous end joining; intra-S DNA damage checkpoint; post-translational protein modification; protein sumoylation;	FHA domain binding; protein C-terminus binding;	Nucleus ECO 0000269 PubMed 12475977		no
k6-rep1-bm2957	KIDGLEKTNS	KLQEELSAATDR	Q96T51			RUN and FYVE domain-containing protein 1;	n.d.	336	708	N-ter +37.08 Da, K +37.08 Da	18.9	3.1384	2	1431.86	FYVE-finger protein EIP1;La-binding protein 1;Rab4-interacting protein;Zinc finger FYVE domain-containing protein 12;	cytoplasm; early endosome membrane; intracellular membrane-bounded organelle; nucleus;	endocytosis; regulation of endocytosis;	lipid binding; protein transporter activity; zinc ion binding;	Cytoplasm Early endosome membrane		no
k6-rep1-bm2957	TIPRSADHPP	KLYHSALNR	Q9P2B7			Cilia- and flagella-associated protein 97 {ECO:0000312|HGNC:HGNC:29276};	n.d.	418	532	N-ter +37.08 Da, K +37.08 Da	10	6.4693	2	1172.77							no
k6-rep1-bm2957	LQQRELALKD	KNSAVTSSAR	Q9Y6D9			Mitotic spindle assembly checkpoint protein MAD1;	n.d.	349	718	N-ter +37.08 Da, K +37.08 Da	15.2	-0.6394	3	1091.69	Mitotic arrest deficient 1-like protein 1;Mitotic checkpoint MAD1 protein homolog;Tax-binding protein 181;	actin cytoskeleton; centrosome; condensed chromosome kinetochore; cytoplasm; cytosol; kinetochore; mitotic spindle; nucleus; spindle; spindle pole;	cell division; mitotic cell cycle; mitotic cell cycle checkpoint; mitotic nuclear division; mitotic spindle assembly checkpoint; negative regulation of T cell proliferation; regulation of metaphase plate congression; small GTPase mediated signal transduction; thymus development;		Nucleus Chromosome centromere		no
k6-rep1-bm2957	LSEKIPIPDT	KPGTFSLR	P49279			Natural resistance-associated macrophage protein 1;	n.d.	47	550	N-ter +37.08 Da, K +37.08 Da	10.6	-4.3937	2	976.66	Solute carrier family 11 member 1;	cell outer membrane; integral component of plasma membrane; late endosome; late endosome membrane; lysosome; phagocytic vesicle membrane; plasma membrane; tertiary granule membrane;	activation of protein kinase activity; antigen processing and presentation of peptide antigen; cadmium ion transmembrane transport; cell redox homeostasis; cellular cadmium ion homeostasis; cellular iron ion homeostasis; defense response to bacterium; defense response to Gram-negative bacterium; defense response to protozoan; divalent metal ion export; inflammatory response; interleukin-2 product…	manganese ion transmembrane transporter activity; metal ion; protein homodimerization activity; transition metal ion transmembrane transporter activity;	Membrane ECO 0000305 Multi pass membrane		no
k6-rep1-bm2957	GVVLATEKKQ	KSILYDER	P25787			Proteasome subunit alpha type-2;	n.d.	51	234	N-ter +37.08 Da, K +37.08 Da	13	-3.009	2	1094.69	Macropain subunit C3;Multicatalytic endopeptidase complex subunit C3;Proteasome component C3;	cytoplasmic mRNA processing body; cytosol; extracellular exosome; nucleoplasm; nucleus; proteasome complex; proteasome core complex; proteasome core complex, alpha-subunit complex;	activation of MAPKK activity; anaphase-promoting complex-dependent proteasomal ubiquitin-dependent protein catabolic process; antigen processing and presentation of exogenous peptide antigen via MHC class I; antigen processing and presentation of exogenous peptide antigen via MHC class I, TAP-dependent; antigen processing and presentation of peptide antigen via MHC class I; apoptotic process; axo…	threonine-type endopeptidase activity;	Cytoplasm Nucleus Cytoplasm P body		yes
k6-rep1-bm2957	PKTVTPASSA	KTSPAKQQAPPVR	Q16555			Dihydropyrimidinase-related protein 2;	n.d.	518	572	N-ter +37.08 Da, K +37.08 Da	10.9	1.3175	3	1515.03	Collapsin response mediator protein 2;N2A3;Unc-33-like phosphoprotein 2;	cytoskeleton; cytosol; dendrite; extracellular exosome; growth cone; membrane; mitochondrion; myelin sheath; neuronal cell body; protein complex; terminal bouton;	axon guidance; cytoskeleton organization; endocytosis; nervous system development; nucleobase-containing compound metabolic process; olfactory bulb development; positive regulation of glutamate secretion; regulation of axon extension; response to amphetamine; response to cocaine; response to drug; signal transduction; spinal cord development; synaptic vesicle transport;	dihydropyrimidinase activity;	Cytoplasm cytosol		yes
k6-rep1-bm2957	RIKAIAAKHN	KTTAQVLIR	P15121	C9JRZ8		Aldose reductase;	n.d.	241	316	N-ter +37.08 Da, K +37.08 Da	16.6	0.453	3	1100.79	Aldehyde reductase;Aldo-keto reductase family 1 member B1;	cell projection cytoplasm; cytoplasm; cytosol; extracellular exosome; extracellular space; mast cell granule; nucleoplasm; paranodal junction; perinuclear region of cytoplasm; Schmidt-Lanterman incisure; Schwann cell microvillus;	C21-steroid hormone biosynthetic process; carbohydrate metabolic process; cellular response to hydrogen peroxide; cellular response to methylglyoxal; cellular response to peptide; daunorubicin metabolic process; doxorubicin metabolic process; fructose biosynthetic process; fructose metabolic process; inner medullary collecting duct development; maternal process involved in female pregnancy; napht…	alditol; aldo-keto reductase (NADP) activity; electron carrier activity; glyceraldehyde oxidoreductase activity;	Cytoplasm		yes
k6-rep1-bm2957	SAVLTGHRHE	KVEAVLSR	Q9Y6C2			EMILIN-1;	n.d.	926	1016	N-ter +37.08 Da, K +37.08 Da	19.5	-1.5373	3	972.69	Elastin microfibril interface-located protein 1;	collagen trimer; extracellular exosome; extracellular matrix; extracellular region; proteinaceous extracellular matrix;	cell adhesion; extracellular matrix organization;		Secreted extracellular space extracellular	Signal_peptide	yes
k6-rep1-bm2957	CVAVMEGKQA	KVLENAEGAR	P38646			Stress-70 protein, mitochondrial;	n.d.	74	679	N-ter +37.08 Da, K +37.08 Da	13.3	-1.12	3	1157.73	75 kDa glucose-regulated protein;Heat shock 70 kDa protein 9;Mortalin;Peptide-binding protein 74;	cytoplasm; extracellular exosome; focal adhesion; mitochondrial nucleoid; mitochondrion; myelin sheath; nucleolus;	cellular protein metabolic process; cellular response to interleukin-1; negative regulation of apoptotic process; protein export from nucleus; protein folding; protein targeting to mitochondrion; response to toxic substance;	ATP binding; poly(A) RNA binding; ubiquitin protein ligase binding; unfolded protein binding;	Mitochondrion ECO 0000269 PubMed 22002106		yes
k6-rep1-bm2957	ATDKEENPAV	LAENCFR	Q14156			Protein EFR3 homolog A {ECO:0000305};	n.d.	231	821	, C +57.02 Da	11.5	1.2732	2	940.48	Protein EFR3-like;	extracellular exosome; intracellular; plasma membrane;	establishment of protein localization to plasma membrane; phosphatidylinositol phosphorylation;		Cell membrane ECO 0000269 PubMed 23229899		yes
k6-rep1-bm2957	LHGLGREDGG	LDGVGAPR	Q495M9			Usher syndrome type-1G protein;	n.d.	334	461		14.6	-8.0735	2	815.47	Scaffold protein containing ankyrin repeats and SAM domain;	actin cytoskeleton; ciliary basal body; cytosol; photoreceptor connecting cilium; photoreceptor inner segment; plasma membrane;	equilibrioception; inner ear morphogenesis; inner ear receptor stereocilium organization; photoreceptor cell maintenance; sensory perception of light stimulus; sensory perception of sound;	spectrin binding;	Cytoplasm cytosol Cytoplasm cytoskeleton		no
k6-rep1-bm2957	REVRSVAPVP	LEEPVEGR	Q8TE59			A disintegrin and metalloproteinase with thrombospondin motifs 19;	n.d.	89	1207		14.5	-1.456	2	959.52		proteinaceous extracellular matrix;		metalloendopeptidase activity; zinc ion binding;	Secreted extracellular space extracellular	Signal_peptide	yes
k6-rep1-bm2957	EHHINCSTDY	LELYDGPR	O60494			Cubilin;	n.d.	1336	3623	N-ter +37.08 Da	13.7	2.5011	2	997.57	460 kDa receptor;Intestinal intrinsic factor receptor;Intrinsic factor-cobalamin receptor;Intrinsic factor-vitamin B12 receptor;	apical plasma membrane; brush border membrane; coated pit; cytosol; endocytic vesicle; endoplasmic reticulum; endosome membrane; extracellular exosome; extrinsic component of external side of plasma membrane; Golgi apparatus; lysosomal lumen; lysosomal membrane; membrane; plasma membrane;	cholesterol metabolic process; cobalamin metabolic process; cobalamin transport; fat-soluble vitamin metabolic process; lipoprotein metabolic process; lipoprotein transport; receptor-mediated endocytosis; small molecule metabolic process; tissue homeostasis; vitamin D metabolic process; vitamin metabolic process; water-soluble vitamin metabolic process;	calcium ion binding; cobalamin binding; protein homodimerization activity; receptor activity; transporter activity;	Endosome membrane ECO 0000250 Peripheral	Signal_peptide	yes
k6-rep1-bm2957	LALAVGCVFL	LEPELPGSALR	Q9BRR6			ADP-dependent glucokinase;	n.d.	21	497		16.1	0	2	1212.7	RbBP-35;	endoplasmic reticulum; extracellular region; membrane;	carbohydrate metabolic process; glucose metabolic process; glycolytic process; small molecule metabolic process;	ADP-specific glucokinase activity; metal ion binding;	Secreted ECO 0000305	Signal_peptide	yes
k6-rep1-bm2957	DDEPDDDTLD	LGEVELVEPGLGVGGER	Q9Y4X5			E3 ubiquitin-protein ligase ARIH1;	n.d.	40	557		20.6	-5.0489	2	1740.95	H7-AP2;HHARI;Monocyte protein 6;Protein ariadne-1 homolog;UbcH7-binding protein;UbcM4-interacting protein;Ubiquitin-conjugating enzyme E2-binding protein 1;	cytoplasm; cytosol; ubiquitin ligase complex;	cytokine-mediated signaling pathway; positive regulation of proteasomal ubiquitin-dependent protein catabolic process; protein polyubiquitination; protein ubiquitination; protein ubiquitination involved in ubiquitin-dependent protein catabolic process; ubiquitin-dependent protein catabolic process;	ligase activity; ubiquitin conjugating enzyme binding; ubiquitin protein ligase activity; ubiquitin protein ligase binding; ubiquitin-like protein transferase activity; ubiquitin-protein transferase activity; zinc ion binding;	Cytoplasm ECO 0000269 PubMed 11278816		no
k6-rep1-bm2957	QGSQLARGAR	LGQPPGVR	Q9UPN7			Serine/threonine-protein phosphatase 6 regulatory subunit 1;	n.d.	654	881	N-ter +37.08 Da	14.1	-2.0917	2	858.55	SAPS domain family member 1;	cytoplasm; cytosol; Golgi membrane;	cellular protein metabolic process; COPII vesicle coating; ER to Golgi vesicle-mediated transport; membrane organization; post-translational protein modification; protein N-linked glycosylation via asparagine; regulation of phosphoprotein phosphatase activity;	protein phosphatase binding;	Cytoplasm ECO 0000269 PubMed 16769727		no
k6-rep1-bm2957	LVIFIFTKVF	LIDNLDTSAANR	O75063			Glycosaminoglycan xylosylkinase;	n.d.	22	409		23.4	-6.4385	2	1333.71	Xylose kinase;	Golgi apparatus; Golgi membrane; integral component of membrane; nucleoplasm;	positive regulation of protein targeting to mitochondrion;	ATP binding; kinase activity; metal ion binding; phosphotransferase activity, alcohol group as acceptor;	Golgi apparatus membrane		no
k6-rep1-bm2957	ANLDKEQVPL	LKIEEPPSTAGR	P0C869			Cytosolic phospholipase A2 beta;	n.d.	539	781	N-ter +37.08 Da, K +37.08 Da	13.9	2.0425	2	1368.86	Phospholipase A2 group IVB;	cytosol; early endosome membrane; extracellular region; mitochondrial inner membrane;	arachidonic acid metabolic process; calcium-mediated signaling; cellular protein metabolic process; endoplasmic reticulum unfolded protein response; glycerophospholipid biosynthetic process; glycerophospholipid catabolic process; inflammatory response; IRE1-mediated unfolded protein response; parturition; phosphatidic acid biosynthetic process; phosphatidylcholine acyl-chain remodeling; phosphati…	calcium ion binding; calcium-dependent phospholipase A2 activity; calcium-dependent phospholipid binding; lysophospholipase activity;	Cytoplasm cytosolIsoform 3		yes
k6-rep1-bm2957	RSAGWNIPIG	LLYCDLPEPR	P02787			Serotransferrin;	n.d.	151	698	N-ter +37.08 Da, C +57.02 Da	14.7	-2.2853	2	1310.71	Beta-1 metal-binding globulin;Siderophilin;	apical plasma membrane; basal part of cell; basal plasma membrane; blood microparticle; cell surface; coated pit; cytoplasmic, membrane-bounded vesicle; early endosome; endocytic vesicle; endosome membrane; extracellular exosome; extracellular region; extracellular space; extrinsic component of external side of plasma membrane; HFE-transferrin receptor complex; late endosome; perinuclear region o…	blood coagulation; cellular iron ion homeostasis; cellular response to iron ion; ferrous iron import into cell; iron ion homeostasis; platelet activation; platelet degranulation; positive regulation of receptor-mediated endocytosis; regulation of protein stability; retina homeostasis; transferrin transport; transmembrane transport;	ferric iron binding; ferric iron transmembrane transporter activity; ferrous iron binding; transferrin receptor binding;	Secreted	Signal_peptide	yes
k6-rep1-bm2957	RDFLYKIIDE	LNVKPEGTR	P12111			Collagen alpha-3(VI) chain;	n.d.	864	3177	N-ter +37.08 Da, K +37.08 Da	12.9	-9.9289	3	1084.71		collagen type VI trimer; endoplasmic reticulum lumen; extracellular exosome; extracellular matrix; extracellular region; extracellular space; extracellular vesicle; proteinaceous extracellular matrix; sarcolemma;	axon guidance; cell adhesion; collagen catabolic process; extracellular matrix disassembly; extracellular matrix organization; muscle organ development;	serine-type endopeptidase inhibitor activity;	Secreted extracellular space extracellular	Signal_peptide	yes
k6-rep1-bm2957	FQPDDEVVGI	LPLDSEDPGLCEVVR	O95825			Quinone oxidoreductase-like protein 1;	n.d.	88	349	, C +57.02 Da	18.7	-4.2703	3	1729.88	Protein 4P11;Quinone oxidoreductase homolog 1;Zeta-crystallin homolog;	cytosol;	quinone metabolic process;	NADP binding; NADPH; zinc ion binding;			no
k6-rep1-bm2957	WELGRRHQST	LQEDQFPSADVR	P33076			MHC class II transactivator;	n.d.	673	1130		19	-0.4869	2	1435.72		nucleoplasm; PML body;	cytokine-mediated signaling pathway; immune response; interferon-gamma-mediated signaling pathway; negative regulation of collagen biosynthetic process; negative regulation of transcription from RNA polymerase II promoter; negative regulation of transcription, DNA-templated; positive regulation of MHC class I biosynthetic process; positive regulation of MHC class II biosynthetic process; positive…	activating transcription factor binding; ATP binding; GTP binding; kinase activity; protein C-terminus binding; protein complex binding; transcription coactivator activity; transcription regulatory region DNA binding; transferase activity, transferring acyl groups;	Nucleus ECO 0000269 PubMed 23007646		no
k6-rep1-bm2957	EQLRKLFIGG	LSFETTDDSLR	P51991			Heterogeneous nuclear ribonucleoprotein A3;	n.d.	40	378		12.8	-3.3418	2	1314.66		catalytic step 2 spliceosome; cytoplasm; intracellular ribonucleoprotein complex; messenger ribonucleoprotein complex; neuron projection; nucleoplasm; nucleus; ribonucleoprotein granule;	gene expression; mRNA splicing, via spliceosome; mRNA transport; RNA splicing;	mRNA binding; nucleotide binding; poly(A) RNA binding; RNA binding; RNA transmembrane transporter activity;	Nucleus ECO 0000250 Note Component of		no
k6-rep1-bm2957	IKETQGKHVI	LSGSTEVISNEGGR	Q9H792			Pseudopodium-enriched atypical kinase 1;	n.d.	209	1746	N-ter +37.08 Da	11.6	1.1082	3	1440.76	Sugen kinase 269;Tyrosine-protein kinase SgK269;	actin cytoskeleton; cytoplasm; focal adhesion; nucleoplasm; plasma membrane;	cell migration; peptidyl-tyrosine phosphorylation; protein autophosphorylation; substrate adhesion-dependent cell spreading;	ATP binding; non-membrane spanning protein tyrosine kinase activity;	Cytoplasm cytoskeleton		no
k6-rep1-bm2957	GVQRGCGLRL	LSQTQGPPDYPR	Q13405			39S ribosomal protein L49, mitochondrial;	n.d.	24	166	N-ter +37.08 Da	14	-1.7912	2	1393.74	Neighbor of FAU;Protein NOF1;	mitochondrial inner membrane; mitochondrial large ribosomal subunit; mitochondrial ribosome;	mitochondrial translation; mitochondrial translational elongation; mitochondrial translational initiation; mitochondrial translational termination; organelle organization;	structural constituent of ribosome;	Mitochondrion		no
k6-rep1-bm2957	KDKLRAIVVT	LSYSLQTPR	Q13683			Integrin alpha-7;	n.d.	635	1181	N-ter +37.08 Da	8.7	3.4493	2	1099.65		cell surface; cytoplasm; integrin alpha7-beta1 complex; muscle tendon junction; neuromuscular junction; plasma membrane; sarcolemma;	blood vessel morphogenesis; cell migration; cell-matrix adhesion; endodermal cell differentiation; extracellular matrix organization; heterotypic cell-cell adhesion; integrin-mediated signaling pathway; muscle organ development; regulation of cell shape;	metal ion binding;	Membrane Single pass type I membrane	Signal_peptide	yes
k6-rep1-bm2957	SSVTEFILEG	LTHQPGLR	Q8NGG6			Olfactory receptor 8B12;	n.d.	14	310		12.8	-3.5617	2	952.57	Olfactory receptor OR11-317;	integral component of membrane; plasma membrane;	detection of chemical stimulus involved in sensory perception of smell; G-protein coupled receptor signaling pathway;	G-protein coupled receptor activity; odorant binding; olfactory receptor activity;	Cell membrane Multi pass membrane protein		no
k6-rep1-bm2957	IACWDTRKGS	LVAELSTIESSHR	Q9GZS0			Dynein intermediate chain 2, axonemal;	n.d.	249	605		18.3	2.7122	2	1472.82	Axonemal dynein intermediate chain 2;	axonemal dynein complex; axoneme; external side of plasma membrane; microtubule; outer dynein arm; sperm flagellum;	cilium assembly; cilium movement; determination of left/right symmetry; outer dynein arm assembly;	microtubule motor activity;	Cytoplasm cytoskeleton cilium axoneme		no
k6-rep1-bm2957	SAGWNIPIGL	LYCDLPEPR	P02787			Serotransferrin;	n.d.	152	698	, C +57.02 Da	21.2	9.0329	2	1193.62	Beta-1 metal-binding globulin;Siderophilin;	apical plasma membrane; basal part of cell; basal plasma membrane; blood microparticle; cell surface; coated pit; cytoplasmic, membrane-bounded vesicle; early endosome; endocytic vesicle; endosome membrane; extracellular exosome; extracellular region; extracellular space; extrinsic component of external side of plasma membrane; HFE-transferrin receptor complex; late endosome; perinuclear region o…	blood coagulation; cellular iron ion homeostasis; cellular response to iron ion; ferrous iron import into cell; iron ion homeostasis; platelet activation; platelet degranulation; positive regulation of receptor-mediated endocytosis; regulation of protein stability; retina homeostasis; transferrin transport; transmembrane transport;	ferric iron binding; ferric iron transmembrane transporter activity; ferrous iron binding; transferrin receptor binding;	Secreted	Signal_peptide	yes
k6-rep1-bm2957	QREGRLQQGN	MCKNMRVLSR	A8MUI8			Putative UPF0607 protein ENSP00000383783;	n.d.	303	341	, C +57.02 Da	10	3.0104	3	1325.71							no
k6-rep1-bm2957	YGVDLLLAAV	MVACGLRPALPTRPR	A5YM72			Carnosine synthase 1;	n.d.	715	827	, C +57.02 Da	10.3	-6.2501	2	1725.97	ATP-grasp domain-containing protein 1;	cytosol;	carnosine biosynthetic process; cellular nitrogen compound metabolic process; histidine catabolic process; small molecule metabolic process;	ATP binding; ATPase activity; carnosine synthase activity; metal ion binding;			no
k6-rep1-bm2957	TWKLLREDSC	NAGPEDIQSR	Q9UL63			Muskelin;	n.d.	445	735		9.9	4.8189	3	1117.57		cell cortex; cytosol; ruffle;	actin cytoskeleton reorganization; cell-matrix adhesion; regulation of cell shape; signal transduction;		Cytoplasm ECO 0000250 UniProtKB O89050		no
k6-rep1-bm2957	EVEEKRKRKK	NAPPEPVPPPR	O15240			Neurosecretory protein VGF;	n.d.	483	615		22.5	-1.3292	2	1201.67		cytoplasmic vesicle; extracellular space; intracellular membrane-bounded organelle; transport vesicle;	carbohydrate homeostasis; defense response to bacterium; generation of precursor metabolites and energy; glucose homeostasis; insulin secretion; ovarian follicle development; regulation of synaptic plasticity; response to cAMP; response to cold; response to dietary excess; response to insulin; sexual reproduction;	hormone activity;	Secreted ECO 0000269 PubMed 19194657	Signal_peptide	yes
k6-rep1-bm2957	MSAVAPPPAS	NGNLLYIGFR	P36544	Q494W8		Neuronal acetylcholine receptor subunit alpha-7;	n.d.	289	412	N-ter +37.08 Da	18.5	6.563	2	1201.71		acetylcholine-gated channel complex; cell junction; integral component of membrane; plasma membrane; postsynaptic membrane;	activation of MAPK activity; calcium ion transport; cation transmembrane transport; cellular calcium ion homeostasis; chemical synaptic transmission, postsynaptic; cognition; ion transmembrane transport; ion transport; memory; negative regulation of tumor necrosis factor production; positive regulation of angiogenesis; positive regulation of cell proliferation; response to hypoxia; response to ni…	acetylcholine binding; acetylcholine receptor activity; acetylcholine-activated cation-selective channel activity; acetylcholine-gated cation channel activity; beta-amyloid binding; chloride channel regulator activity; protein homodimerization activity; toxic substance binding;	Cell junction synapse postsynaptic cell	Signal_peptide	yes
k6-rep1-bm2957	KERCIIVRTT	NKKYYKKFSIPDLDR	Q9BVM2			Protein DPCD;	n.d.	131	203		14.2	-4.2071	3	1946.08		nucleus;	determination of left/right symmetry; epithelial cilium movement; lateral ventricle development; left/right pattern formation; sperm motility; spermatogenesis; third ventricle development;				no
k6-rep1-bm2957	LSTFQPANKL	NKNVPTNVR	Q8IWZ3			Ankyrin repeat and KH domain-containing protein 1;	n.d.	1830	2542		12.5	3.9083	2	1072.63	HIV-1 Vpr-binding ankyrin repeat protein;Multiple ankyrin repeats single KH domain;	cytoplasm; nucleoplasm;	innate immune response;	poly(A) RNA binding;	Cytoplasm ECO 0000269 PubMed 16098192		no
k6-rep1-bm2957	PLEPEVKYVG	NMHGNEALGR	P15169			Carboxypeptidase N catalytic chain;	n.d.	82	458		15.3	-8.7489	2	1129.55	Anaphylatoxin inactivator;Arginine carboxypeptidase;Carboxypeptidase N polypeptide 1;Carboxypeptidase N small subunit;Kininase-1;Lysine carboxypeptidase;Plasma carboxypeptidase B;Serum carboxypeptidase N;	extracellular space;	bradykinin catabolic process; peptide metabolic process; protein processing; response to glucocorticoid;	metallocarboxypeptidase activity; serine-type carboxypeptidase activity; zinc ion binding;	Secreted extracellular space	Signal_peptide	yes
k6-rep1-bm2957	APARAVSAVK	NMNLPEIPR	Q92572			AP-3 complex subunit sigma-1;	n.d.	165	193	N-ter +37.08 Da	15.1	-7.3173	2	1118.62	AP-3 complex subunit sigma-3A;Adaptor-related protein complex 3 subunit sigma-1;Clathrin-associated/assembly/adaptor protein, small 3;Sigma-3A-adaptin;Sigma-adaptin 3a;	AP-3 adaptor complex; AP-type membrane coat adaptor complex; axon; cytoplasmic vesicle membrane; Golgi apparatus; intracellular membrane-bounded organelle; transport vesicle;	anterograde axonal transport; anterograde synaptic vesicle transport; insulin receptor signaling pathway; intracellular protein transport;	protein transporter activity; transporter activity;	Golgi apparatus Cytoplasmic vesicle		no
k6-rep1-bm2957	EQLEVLDLEG	NSVEDLGQVR	Q8IYG6			Leucine-rich repeat-containing protein 56;	n.d.	168	542		13.5	1.9137	2	1147.62							no
k6-rep1-bm2957	LSHYWISSSH	NTYLTGDQLR	P16885			1-phosphatidylinositol 4,5-bisphosphate phosphodiesterase gamma-2;	n.d.	326	1265		14.5	-1.9759	3	1211.64	Phosphoinositide phospholipase C-gamma-2;Phospholipase C-IV;Phospholipase C-gamma-2;	cytosol; extracellular exosome; plasma membrane;	activation of store-operated calcium channel activity; B cell differentiation; B cell receptor signaling pathway; blood coagulation; calcium-mediated signaling; Fc-epsilon receptor signaling pathway; Fc-gamma receptor signaling pathway involved in phagocytosis; follicular B cell differentiation; innate immune response; inositol phosphate metabolic process; inositol trisphosphate biosynthetic proc…	phosphatidylinositol phospholipase C activity; phospholipase C activity; signal transducer activity;			yes
k6-rep1-bm2957	DTPAVSSSVT	PNSGAGSPMDTPPAATPR	Q06455			Protein CBFA2T1;	n.d.	570	604		13.8	-6.4319	2	1754.85	Cyclin-D-related protein;Eight twenty one protein;Protein ETO;Protein MTG8;Zinc finger MYND domain-containing protein 2;	cytoplasm; mitochondrion; nuclear matrix; nucleoplasm;	generation of precursor metabolites and energy; negative regulation of transcription, DNA-templated; transcription, DNA-templated;	DNA binding; identical protein binding; metal ion binding; transcription corepressor activity; transcription factor activity, sequence-specific DNA binding;	Nucleus ECO 0000255 PROSITE		no
k6-rep1-bm2957	GQGQSSEVIT	PPEEISR	O60333			Kinesin-like protein KIF1B;	n.d.	1074	1816		11.7	-5.8107	2	858.47		axon; cytoplasmic vesicle; cytoplasmic vesicle membrane; kinesin complex; microtubule; microtubule associated complex; mitochondrion; neuron projection;	anterograde axonal transport; apoptotic process; cytoskeleton-dependent intracellular transport; microtubule-based movement; mitochondrion transport along microtubule; neuromuscular synaptic transmission; neuron-neuron synaptic transmission;	ATP binding; ATPase activity; kinesin binding; microtubule motor activity;	Cytoplasmic vesicle ECO 0000250		no
k6-rep1-bm2957	PPPLPPPPPP	PPLPPLPLPPLKKR	P48023			Tumor necrosis factor ligand superfamily member 6;	n.d.	59	281		12	-4.0073	3	1594.06	Apoptosis antigen ligand;CD95 ligand;Fas antigen ligand;	caveola; cytoplasmic membrane-bounded vesicle lumen; external side of plasma membrane; extracellular exosome; extracellular region; extracellular space; integral component of plasma membrane; lysosomal lumen; nucleus; perinuclear region of cytoplasm; plasma membrane;	activation of cysteine-type endopeptidase activity involved in apoptotic process; activation of cysteine-type endopeptidase activity involved in apoptotic signaling pathway; apoptotic process; apoptotic signaling pathway; cell surface receptor signaling pathway; cell-cell signaling; cellular chloride ion homeostasis; endosomal lumen acidification; extrinsic apoptotic signaling pathway; extrinsic …	receptor binding;	Cell membrane Single pass type II membraneTumor necrosis factor ligand superfamilyFasL intracellular domain		yes
k6-rep1-bm2957	PISQTPPSFS	PPPPLVPPAPEDLRR	Q9BX66			Sorbin and SH3 domain-containing protein 1;	n.d.	241	1292		16.3	1.7815	2	1681.99	Ponsin;SH3 domain protein 5;SH3P12;c-Cbl-associated protein;	cell-cell adherens junction; cell-substrate adherens junction; centrosome; cytoplasm; cytosol; focal adhesion; membrane raft; nuclear matrix; nucleoplasm; nucleus; plasma membrane; stress fiber; zonula adherens;	cell-matrix adhesion; cellular response to insulin stimulus; focal adhesion assembly; glucose transport; insulin receptor signaling pathway; muscle contraction; positive regulation of establishment of protein localization to plasma membrane; positive regulation of glucose import; positive regulation of glycogen biosynthetic process; positive regulation of lipid biosynthetic process; positive regu…	actin binding; cytoskeletal protein binding; insulin receptor binding; SH3/SH2 adaptor activity;	Cell junction adherens junction Cell		no
k6-rep1-bm2957	ALPAAASRPS	PSSPLPPAR	Q9NZU7			Calcium-binding protein 1;	n.d.	156	370	N-ter +37.08 Da	15.6	-4.2771	2	956.58	Calbrain;Caldendrin;	cell cortex; cell junction; cytoskeleton; extracellular space; Golgi membrane; perinuclear region of cytoplasm; plasma membrane; postsynaptic density; postsynaptic membrane;	negative regulation of catalytic activity; negative regulation of protein import into nucleus;	calcium ion binding; calcium-dependent protein binding; enzyme inhibitor activity; nuclear localization sequence binding;	Cytoplasm cytoskeletonIsoform L CaBP1Isoform S CaBP1		yes
k6-rep1-bm2957	RMRQCGGQRS	PWHADDRHYNSR	Q8NEG7			Protein DENND6B;	n.d.	105	585		13.9	-0.4411	2	1584.75	DENN domain-containing protein 6B;	recycling endosome;	positive regulation of GTPase activity;	Rab guanyl-nucleotide exchange factor activity;	Recycling endosome ECO 0000305 Cytoplasm		no
k6-rep1-bm2957	FEALIEREWL	QAGHPFQQR	Q96QG7			Myotubularin-related protein 9;	n.d.	369	549		12.1	6.1728	2	1099.59		cytoplasm;		enzyme regulator activity;	Cytoplasm ECO 0000269 PubMed 16787938		no
k6-rep1-bm2957	IKNAMRERIR	QEECAETAVSVIPK	Q15398			Disks large-associated protein 5;	n.d.	587	846	N-ter +37.08 Da, K +37.08 Da, C +57.02 Da	14.6	-5.933	3	1631.89	Discs large homolog 7;Disks large-associated protein DLG7;Hepatoma up-regulated protein;	cytoplasm; microtubule organizing center; nucleus; spindle pole centrosome;	cell proliferation; mitotic chromosome movement towards spindle pole; positive regulation of mitotic metaphase/anaphase transition; protein dephosphorylation; signaling;	phosphoprotein phosphatase activity;	Nucleus Cytoplasm Cytoplasm cytoskeleton		no
k6-rep1-bm2957	RPEDTAASAL	QEGQTQR	Q9P275			Ubiquitin carboxyl-terminal hydrolase 36;	n.d.	859	1121		15.7	1.137	2	877.46	Deubiquitinating enzyme 36;Ubiquitin thioesterase 36;Ubiquitin-specific-processing protease 36;	nucleolus; nucleus;	positive regulation of protein targeting to mitochondrion; protein deubiquitination; regulation of mitophagy; ubiquitin-dependent protein catabolic process;	poly(A) RNA binding; ubiquitin-specific protease activity;	Nucleus nucleolus		no
k6-rep1-bm2957	GSEAGERLLQ	QGLAQVEAGR	O15240			Neurosecretory protein VGF;	n.d.	297	615		20.8	1.6013	2	1059.6		cytoplasmic vesicle; extracellular space; intracellular membrane-bounded organelle; transport vesicle;	carbohydrate homeostasis; defense response to bacterium; generation of precursor metabolites and energy; glucose homeostasis; insulin secretion; ovarian follicle development; regulation of synaptic plasticity; response to cAMP; response to cold; response to dietary excess; response to insulin; sexual reproduction;	hormone activity;	Secreted ECO 0000269 PubMed 19194657	Signal_peptide	yes
k6-rep1-bm2957	SLGITLIEMA	QIEPPHHELNPMR	O94804			Serine/threonine-protein kinase 10;	n.d.	230	968		15.7	-5.8216	3	1628.83	Lymphocyte-oriented kinase;	cytoplasm; extracellular exosome; plasma membrane;	activation of protein kinase activity; cell cycle; lymphocyte aggregation; protein autophosphorylation; protein phosphorylation; regulation of apoptotic process; regulation of lymphocyte migration; regulation of mitotic cell cycle; signal transduction by protein phosphorylation; stress-activated protein kinase signaling cascade;	ATP binding; identical protein binding; polo kinase kinase activity; protein homodimerization activity; protein serine/threonine kinase activity;	Cell membrane ECO 0000269 PubMed 19255442		yes
k6-rep1-bm2957	QVPAVRRLPP	QLAQLSSPCSSSDSLCSR	Q8WZ75			Roundabout homolog 4;	n.d.	608	1007	, C +57.02 Da	14.1	2.5298	2	2013.95	Magic roundabout;	external side of plasma membrane; extracellular exosome; integral component of membrane;	angiogenesis; cell differentiation; negative regulation of cell migration; regulation of apoptotic process; regulation of cell migration;	receptor activity;		Signal_peptide	yes
k6-rep1-bm2957	RLHLTPSQAA	QLPLHLHLHR	Q6P087			RNA pseudouridylate synthase domain-containing protein 3;	n.d.	305	351	N-ter +37.08 Da	12.7	2.2276	3	1298.82		mitochondrion;	tRNA pseudouridine synthesis;	poly(A) RNA binding; pseudouridine synthase activity;			no
k6-rep1-bm2957	PQARVVQRYI	QNPLLVDGR	Q6ZVT0			Inactive polyglycylase TTLL10;	n.d.	364	673	N-ter +37.08 Da	17.8	3.7191	2	1046.63	Tubulin--tyrosine ligase-like protein 10;		cellular protein modification process;	ATP binding;			no
k6-rep1-bm2957	LLLATLGAAG	QPLGGESICSAR	Q9BUD6			Spondin-2;	n.d.	25	331	N-ter +37.08 Da, C +57.02 Da	17.2	2.897	2	1309.69	Differentially expressed in cancerous and non-cancerous lung cells 1;Mindin;	extracellular exosome; extracellular space; proteinaceous extracellular matrix;	axon guidance; cell adhesion; cellular response to lipopolysaccharide; defense response to fungus; defense response to virus; induction of bacterial agglutination; innate immune response; mast cell mediated immunity; opsonization; positive regulation of interleukin-6 production; positive regulation of macrophage cytokine production; positive regulation of tumor necrosis factor production;	antigen binding; lipopolysaccharide binding; metal ion binding;	Secreted extracellular space extracellular	Signal_peptide	yes
k6-rep1-bm2957	FLQLRNLNDN	QPMFEEVNCTGSIR	Q9NYQ8			Protocadherin Fat 2;	n.d.	559	4349	N-ter +37.08 Da, C +57.02 Da	20.2	-9.2092	2	1702.81	Cadherin family member 8;Multiple epidermal growth factor-like domains protein 1;	cell-cell adherens junction; extracellular exosome; integral component of membrane; nucleus; plasma membrane;	epithelial cell migration; homophilic cell adhesion via plasma membrane adhesion molecules;	calcium ion binding;	Cell membrane ECO 0000305 Single pass	Signal_peptide	yes
k6-rep1-bm2957	AAGLTVDTES	RELDSEFEDLASDVR	Q8NEN9			PDZ domain-containing protein 8;	n.d.	490	1154	N-ter +37.08 Da	14.1	-1.4286	4	1815.9	Sarcoma antigen NY-SAR-84/NY-SAR-104;	intracellular; membrane;	cytoskeleton organization; intracellular signal transduction; regulation of cell morphogenesis; viral process;	metal ion binding;			no
k6-rep1-bm2957	LLLAITNCEE	RFSLFKNR	Q9NQC7			Ubiquitin carboxyl-terminal hydrolase CYLD;	n.d.	107	956		16.2	-4.5427	2	1098.66	Deubiquitinating enzyme CYLD;Ubiquitin thioesterase CYLD;Ubiquitin-specific-processing protease CYLD;	centrosome; ciliary basal body; ciliary tip; cytosol; extrinsic component of cytoplasmic side of plasma membrane; microtubule; perinuclear region of cytoplasm; spindle;	cell cycle; cell surface receptor signaling pathway; innate immune response; necroptotic process; negative regulation of canonical Wnt signaling pathway; negative regulation of NF-kappaB import into nucleus; negative regulation of NF-kappaB transcription factor activity; negative regulation of T cell differentiation; negative regulation of type I interferon production; nucleotide-binding domain, …	Lys63-specific deubiquitinase activity; proline-rich region binding; protein kinase binding; ubiquitin-specific protease activity; zinc ion binding;	Cytoplasm Cytoplasm perinuclear region		no
k6-rep1-bm2957	FREAIRLAPC	RLDCYEGLIECYLASNSIR	Q9UJX3			Anaphase-promoting complex subunit 7;	n.d.	404	599	, C +57.02 Da	15.9	-7.3959	3	2363.14	Cyclosome subunit 7;	anaphase-promoting complex; cytosol; nucleoplasm; nucleus;	anaphase-promoting complex-dependent proteasomal ubiquitin-dependent protein catabolic process; cell division; mitotic cell cycle; mitotic nuclear division; mitotic spindle assembly checkpoint; negative regulation of ubiquitin-protein ligase activity involved in mitotic cell cycle; positive regulation of ubiquitin-protein ligase activity involved in regulation of mitotic cell cycle transition; pr…	protein phosphatase binding;			no
k6-rep1-bm2957	RELQGRPDGR	RLPLWGDEQPR	A8K5M9			Uncharacterized protein C15orf62, mitochondrial;	n.d.	61	175	N-ter +37.08 Da	22	6.696	2	1401.8		cytoplasm; mitochondrion; plasma membrane;	positive regulation of actin filament polymerization; positive regulation of GTPase activity; positive regulation of pseudopodium assembly; regulation of cell shape; Rho protein signal transduction;	GTP-Rho binding; GTPase activator activity;	Mitochondrion ECO 0000305		no
k6-rep1-bm2957	RHLAGLAVGR	RPPQECCSPELGR	Q9Y6C2			EMILIN-1;	n.d.	346	1016	N-ter +37.08 Da, C +57.02 Da	14.6	-0.5543	3	1620.79	Elastin microfibril interface-located protein 1;	collagen trimer; extracellular exosome; extracellular matrix; extracellular region; proteinaceous extracellular matrix;	cell adhesion; extracellular matrix organization;		Secreted extracellular space extracellular	Signal_peptide	yes
k6-rep1-bm2957	RKSTSWCIKG	RSFTSALTSR	Q96PQ0			VPS10 domain-containing receptor SorCS2;	n.d.	686	1159		9.2	-9.6664	2	1156.64		integral component of membrane; membrane;	neuropeptide signaling pathway;	neuropeptide receptor activity;	Membrane Single pass type I membrane	Signal_peptide	yes
k6-rep1-bm2957	SSASRPASLP	RVPAMESAKTLSVSR	Q69YQ0			Cytospin-A;	n.d.	929	1117	N-ter +37.08 Da, K +37.08 Da	17.7	-0.1759	2	1703.03	Renal carcinoma antigen NY-REN-22;Sperm antigen with calponin homology and coiled-coil domains 1-like;	cytoplasm; gap junction; spindle;	cell adhesion; cell cycle; cell division;		Cytoplasm cytoskeleton		no
k6-rep1-bm2957	PAAPVPQVAF	SAALSLPR	Q9Y6C2			EMILIN-1;	n.d.	872	1016		14.6	0.7079	2	845.53	Elastin microfibril interface-located protein 1;	collagen trimer; extracellular exosome; extracellular matrix; extracellular region; proteinaceous extracellular matrix;	cell adhesion; extracellular matrix organization;		Secreted extracellular space extracellular	Signal_peptide	yes
k6-rep1-bm2957	SVPCQSASSA	SALGGVKVER	P07339			Cathepsin D;	n.d.	165	412	N-ter +37.08 Da, K +37.08 Da	13.6	-5.2306	3	1086.73		extracellular exosome; extracellular region; extracellular space; lysosomal lumen; lysosome; melanosome; membrane raft;	antigen processing and presentation of exogenous peptide antigen via MHC class II; autophagy; collagen catabolic process; extracellular matrix disassembly; extracellular matrix organization; protein catabolic process;	aspartic-type endopeptidase activity;	Lysosome Melanosome Secreted	Signal_peptide	yes
k6-rep1-bm2957	APFPKARRPE	SALLGGSEAGER	O15240			Neurosecretory protein VGF;	n.d.	282	615		16.9	-1.3563	2	1177.62		cytoplasmic vesicle; extracellular space; intracellular membrane-bounded organelle; transport vesicle;	carbohydrate homeostasis; defense response to bacterium; generation of precursor metabolites and energy; glucose homeostasis; insulin secretion; ovarian follicle development; regulation of synaptic plasticity; response to cAMP; response to cold; response to dietary excess; response to insulin; sexual reproduction;	hormone activity;	Secreted ECO 0000269 PubMed 19194657	Signal_peptide	yes
k6-rep1-bm2957	KPAPALRSAR	SAPENFNTR	Q9Y625			Glypican-6;	n.d.	353	555		18.9	1.7781	2	1066.54		anchored component of membrane; extracellular space; Golgi lumen; integral component of plasma membrane; lysosomal lumen; nucleus; plasma membrane; proteinaceous extracellular matrix;	carbohydrate metabolic process; cell migration; chondroitin sulfate metabolic process; fat-soluble vitamin metabolic process; glycosaminoglycan biosynthetic process; glycosaminoglycan catabolic process; glycosaminoglycan metabolic process; phototransduction, visible light; retinoid metabolic process; small molecule metabolic process; vitamin metabolic process;		Cell membrane ECO 0000250 Lipid anchor Secreted glypican 6	Signal_peptide	yes
k6-rep1-bm2957	GESARSLGKG	SAPPGPVPEGSIR	P78417			Glutathione S-transferase omega-1;	n.d.	11	241		17.3	2.8533	2	1294.72	Glutathione S-transferase omega 1-1;Glutathione-dependent dehydroascorbate reductase;Monomethylarsonic acid reductase;S-(Phenacyl)glutathione reductase;	axon; basement membrane; cell body; cytoplasm; cytosol; extracellular exosome; myelin sheath; nuclear membrane;	cellular oxidant detoxification; cellular response to arsenic-containing substance; glutathione derivative biosynthetic process; glutathione metabolic process; L-ascorbic acid biosynthetic process; L-ascorbic acid metabolic process; methylation; negative regulation of ryanodine-sensitive calcium-release channel activity; positive regulation of ryanodine-sensitive calcium-release channel activity;…	glutathione dehydrogenase (ascorbate) activity; glutathione transferase activity; methylarsonate reductase activity; oxidoreductase activity;	Cytoplasm cytosol		yes
k6-rep1-bm2957	HQYNSYYPNR	SAYPPPAPAYALSSPR	O14497			AT-rich interactive domain-containing protein 1A;	n.d.	218	2285	N-ter +37.08 Da	18.7	2.4971	2	1679.91	B120;BRG1-associated factor 250;BRG1-associated factor 250a;Osa homolog 1;SWI-like protein;SWI/SNF complex protein p270;SWI/SNF-related, matrix-associated, actin-dependent regulator of chromatin subfamily F member 1;hELD;	nBAF complex; npBAF complex; nuclear chromatin; nucleoplasm; nucleus; SWI/SNF complex;	androgen receptor signaling pathway; ATP-dependent chromatin remodeling; cardiac chamber development; cardiac muscle cell differentiation; chromatin remodeling; chromatin-mediated maintenance of transcription; forebrain development; glucocorticoid receptor signaling pathway; intracellular estrogen receptor signaling pathway; maintenance of chromatin silencing; negative regulation of transcription…	DNA binding; ligand-dependent nuclear receptor binding; transcription coactivator activity;	Nucleus ECO 0000255 PROSITE		no
k6-rep1-bm2957	KEQWYAGINP	SDGINSEVLEAIR	Q8IVT2			Mitotic interactor and substrate of PLK1;	n.d.	642	679		14	1.6704	3	1433.77	Mitotic spindle positioning protein;	cell cortex; cytoskeleton; focal adhesion; intracellular membrane-bounded organelle; plasma membrane;	cell division; mitotic nuclear division;		Cell junction focal adhesion Cytoplasm		no
k6-rep1-bm2957	DSGATTMNIG	SDKLLFR	Q96MW1	Q99707		Coiled-coil domain-containing protein 43;	n.d.	158	224	N-ter +37.08 Da, K +37.08 Da	22.3	0.7355	2	949.65							no
k6-rep1-bm2957	REIRQIVQSI	SDLNEIFR	O14662			Syntaxin-16;	n.d.	246	325		18.5	-0.1948	2	1024.55		cytoplasm; cytosol; focal adhesion; Golgi apparatus; Golgi cisterna; Golgi membrane; integral component of membrane; intracellular membrane-bounded organelle; membrane; perinuclear region of cytoplasm; SNARE complex; trans-Golgi network;	Golgi ribbon formation; intracellular protein transport; retrograde transport, endosome to Golgi; vesicle docking; vesicle fusion;	SNAP receptor activity; syntaxin binding;	Golgi apparatus membrane Single pass typeIsoform C		no
k6-rep1-bm2957	IDPTGTYHGD	SDLQLDR	Q9Y446	P07437		Plakophilin-3;	n.d.	38	444	N-ter +37.08 Da	19.4	-3.056	2	881.5		cell-cell junction; desmosome; nucleus; plasma membrane;	desmosome assembly; establishment of protein localization to plasma membrane; single organismal cell-cell adhesion;	alpha-catenin binding; cell adhesion molecule binding;	Nucleus Cell junction desmosome		no
k6-rep1-bm2957	AFSAALSLPR	SEPGTVPFDR	Q9Y6C2			EMILIN-1;	n.d.	880	1016	N-ter +37.08 Da	22.1	2.5403	2	1139.6	Elastin microfibril interface-located protein 1;	collagen trimer; extracellular exosome; extracellular matrix; extracellular region; proteinaceous extracellular matrix;	cell adhesion; extracellular matrix organization;		Secreted extracellular space extracellular	Signal_peptide	yes
k6-rep1-bm2957	KPYSCSECGK	SFCYSSVLLR	Q499Z4			Zinc finger protein 672;	n.d.	20	452	N-ter +37.08 Da, C +57.02 Da	15	5.9856	3	1266.69		nucleus;	regulation of transcription, DNA-templated; transcription, DNA-templated;	DNA binding; metal ion binding;	Nucleus ECO 0000305		no
k6-rep1-bm2957	RERAALCARQ	SGHGPPAVR	Q5T8R8			Uncharacterized protein C9orf66;	n.d.	136	295		12.5	-5.1619	2	908.51							no
k6-rep1-bm2957	AGFPFSQDIN	SHLASLSMAR	Q7L4S7			Protein ARMCX6;	n.d.	153	300	N-ter +37.08 Da	18.1	-2.5233	2	1107.62		integral component of membrane;			Membrane ECO 0000305 Single pass membrane		no
k6-rep1-bm2957	SSSSTTPEGT	SIPTSTPSEGSTPLTNMPVSTR	Q685J3			Mucin-17;	n.d.	557	4493	N-ter +37.08 Da	13.2	0.3046	3	2295.18	Small intestinal mucin-3;	apical plasma membrane; external side of plasma membrane; extracellular region; Golgi lumen; integral component of membrane; microvillus;	cellular homeostasis; cellular protein metabolic process; O-glycan processing; post-translational protein modification; protein O-linked glycosylation;	extracellular matrix constituent, lubricant activity; PDZ domain binding;	Isoform 1Isoform 2	Signal_peptide	yes
k6-rep1-bm2957	IHLIEFNILP	SKFYDPSNDNPSR	O60293			Zinc finger C3H1 domain-containing protein;	n.d.	1538	1989	N-ter +37.08 Da, K +37.08 Da	13.2	-1.6252	2	1597.83	Coiled-coil domain-containing protein 131;Proline/serine-rich coiled-coil protein 2;	extracellular space; intracellular;	RNA processing;	metal ion binding; poly(A) RNA binding;			yes
k6-rep1-bm2957	PEGIKWNSST	SKIKSIELLR	Q9C0D4			Zinc finger protein 518B;	n.d.	655	1074		16.2	-1.0649	3	1217.8		nucleus;	regulation of transcription from RNA polymerase II promoter; transcription, DNA-templated;	DNA binding; metal ion binding; RNA polymerase II transcription factor activity, sequence-specific DNA binding;	Nucleus ECO 0000305		no
k6-rep1-bm2957	TAHAQSSKAD	SLLAVVKR	Q15424	Q14151		Scaffold attachment factor B1;	n.d.	285	953	N-ter +37.08 Da, K +37.08 Da	19.2	-2.8132	3	956.73	HSP27 estrogen response element-TATA box-binding protein;	nucleoplasm; nucleus;	chromatin organization; growth; hormone metabolic process; intracellular estrogen receptor signaling pathway; positive regulation of transcription from RNA polymerase II promoter; regulation of mRNA processing; transcription, DNA-templated;	chromatin binding; core promoter binding; double-stranded DNA binding; nucleotide binding; poly(A) RNA binding; sequence-specific DNA binding;	Nucleus ECO 0000269 PubMed 19674106		no
k6-rep1-bm2957	SQKDASVGYL	SLLDADYDR	Q8TDX9			Polycystic kidney disease protein 1-like 1;	n.d.	1659	2849	N-ter +37.08 Da	16.1	0.2716	2	1102.57	PC1-like 1 protein;Polycystin-1L1;	calcium channel complex; ciliary membrane; cilium; membrane; nonmotile primary cilium;	detection of mechanical stimulus; detection of nodal flow; heart development; left/right axis specification; single organismal cell-cell adhesion;	calcium channel activity;	Cell projection cilium membrane		no
k6-rep1-bm2957	MAVTL	SLLLGGR	Q9NPE2	P10745		Neugrin;	n.d.	4	291	N-ter +37.08 Da	16.5	-1.8604	2	750.51	Mesenchymal stem cell protein DSC92;Neurite outgrowth-associated protein;Spinal cord-derived protein FI58G;	extracellular region; nucleus;	neuron differentiation;	poly(A) RNA binding;	Nucleus ECO 0000269 PubMed 11118320	Signal_peptide	yes
k6-rep1-bm2957	LLTLPNGERL	SLPPNVR	Q14204			Cytoplasmic dynein 1 heavy chain 1;	n.d.	2332	4646	N-ter +37.08 Da	18.8	-1.7083	2	817.52	Cytoplasmic dynein heavy chain 1;Dynein heavy chain, cytosolic;	centrosome; cytoplasmic dynein complex; cytosol; extracellular exosome; filopodium; membrane; microtubule;	antigen processing and presentation of exogenous peptide antigen via MHC class II; cellular protein metabolic process; cytoplasmic mRNA processing body assembly; ER to Golgi vesicle-mediated transport; establishment of spindle localization; G2/M transition of mitotic cell cycle; membrane organization; microtubule-based movement; mitotic cell cycle; mitotic spindle organization; organelle organiza…	ATP binding; ATPase activity; dynein light intermediate chain binding; microtubule motor activity; poly(A) RNA binding;	Cytoplasm cytoskeleton		yes
k6-rep1-bm2957	TTCSFVAPWN	SLSLAQR	P01033	Q8TDI7		Metalloproteinase inhibitor 1;	n.d.	128	207	N-ter +37.08 Da	15.6	-0.8626	2	809.51	Erythroid-potentiating activity;Fibroblast collagenase inhibitor;Tissue inhibitor of metalloproteinases 1;	basement membrane; extracellular exosome; extracellular region; extracellular space; platelet alpha granule lumen; proteinaceous extracellular matrix;	aging; blood coagulation; cartilage development; extracellular matrix disassembly; extracellular matrix organization; negative regulation of apoptotic process; negative regulation of endopeptidase activity; negative regulation of membrane protein ectodomain proteolysis; negative regulation of metalloenzyme activity; negative regulation of trophoblast cell migration; platelet activation; platelet …	cytokine activity; metal ion binding; metalloendopeptidase inhibitor activity; protease binding;	Secreted ECO 0000269 PubMed 1730286	Signal_peptide	yes
k6-rep1-bm2957	TIKGIQKREA	SNCFAIR	Q9Y287			Integral membrane protein 2B;	n.d.	244	266	, C +57.02 Da	17.1	0.8884	2	898.46	Immature BRI2;Protein E25B;Transmembrane protein BRI;	endosome membrane; extracellular exosome; extracellular region; extracellular space; Golgi apparatus; Golgi-associated vesicle membrane; integral component of organelle membrane; intracellular membrane-bounded organelle; membrane; plasma membrane;	cellular protein metabolic process; negative regulation of amyloid precursor protein biosynthetic process; nervous system development;	ATP binding; beta-amyloid binding;	Integral membrane protein 2BBRI2 membrane formBri23 peptideBRI2C soluble form		yes
k6-rep1-bm2957	RLSVALDGGR	SPDVLSLESR	Q66GS9			Centrosomal protein of 135 kDa;	n.d.	251	1140		18	-1.6731	2	1133.62	Centrosomal protein 4;	centriole; centrosome; cytosol;	centriole replication; centriole-centriole cohesion; G2/M transition of mitotic cell cycle; mitotic cell cycle; organelle organization;	protein C-terminus binding;	Cytoplasm cytoskeleton microtubule		no
k6-rep1-bm2957	AKEEGVLGPW	SPSPWPSQAGR	Q9UKP4			A disintegrin and metalloproteinase with thrombospondin motifs 7;	n.d.	1127	1686		14.8	2.0788	2	1200.62	COMPase;	cell surface; endoplasmic reticulum lumen; proteinaceous extracellular matrix;	cellular protein metabolic process; cellular response to BMP stimulus; cellular response to interleukin-1; cellular response to tumor necrosis factor; mitophagy in response to mitochondrial depolarization; negative regulation of chondrocyte differentiation; post-translational protein modification; protein O-linked fucosylation; protein O-linked glycosylation; proteolysis involved in cellular prot…	metalloendopeptidase activity; metallopeptidase activity; zinc ion binding;	Secreted extracellular space extracellular	Signal_peptide	yes
k6-rep1-bm2957	LISERWKNFP	SPVDAAFR	P02790			Hemopexin;	n.d.	93	462		15.7	-0.67	2	893.49	Beta-1B-glycoprotein;	blood microparticle; endocytic vesicle lumen; extracellular exosome; extracellular region; extracellular space;	cellular iron ion homeostasis; heme metabolic process; heme transport; hemoglobin metabolic process; positive regulation of humoral immune response mediated by circulating immunoglobulin; positive regulation of immunoglobulin production; positive regulation of interferon-gamma-mediated signaling pathway; positive regulation of tyrosine phosphorylation of Stat1 protein; receptor-mediated endocytos…	heme transporter activity; metal ion binding;	Secreted	Signal_peptide	yes
k6-rep1-bm2957	DVRDLPGLPR	SRDPGEGCYFDGDR	Q9H2X0			Chordin;	n.d.	775	955	N-ter +37.08 Da, C +57.02 Da	16.5	-4.015	3	1665.72		extracellular space;	BMP signaling pathway involved in spinal cord dorsal/ventral patterning; floor plate development; forebrain development; gastrulation with mouth forming second; mesoderm formation; negative regulation of BMP signaling pathway; negative regulation of cell migration; negative regulation of osteoblast differentiation; osteoblast differentiation; positive regulation of cell adhesion; positive regulat…	cytokine binding; heparin binding;	Secreted ECO 0000250	Signal_peptide	yes
k6-rep1-bm2957	SCRQFSSSYL	SRSGGGGGGGLGSGGSIR	P35527			Keratin, type I cytoskeletal 9;	n.d.	10	623	N-ter +37.08 Da	18.4	-0.5285	3	1510.8	Cytokeratin-9;Keratin-9;	extracellular exosome; extracellular space; intermediate filament; membrane; nucleus;	epidermis development; intermediate filament organization; skin development; spermatogenesis;	structural constituent of cytoskeleton;			yes
k6-rep1-bm2957	SSKGSLGGGF	SSGGFSGGSFSR	P13645			Keratin, type I cytoskeletal 10;	n.d.	46	584	N-ter +37.08 Da	15.7	0.2565	2	1167.57	Cytokeratin-10;Keratin-10;	cytoplasm; extracellular exosome; extracellular space; intermediate filament; keratin filament; membrane; nucleus;	cellular response to calcium ion; keratinocyte differentiation;	structural constituent of epidermis;			yes
k6-rep1-bm2957	VPVPNSSSSS	SSSNSLVSAAENPPQR	Q86V97	Q8WVZ9		Kelch repeat and BTB domain-containing protein 6;	n.d.	320	684		15.2	2.3244	3	1674.85		Cul3-RING ubiquitin ligase complex;	protein ubiquitination;				no
k6-rep1-bm2957	MAP	STPLLTVR	Q9BY44			Eukaryotic translation initiation factor 2A;	n.d.	2	585		22.3	0.1087	2	917.59	65 kDa eukaryotic translation initiation factor 2A;	blood microparticle; cytoplasm; eukaryotic translation initiation factor 2 complex; extracellular space;	positive regulation of signal transduction; protein phosphorylation; regulation of translation; ribosome assembly; SREBP signaling pathway;	ribosome binding; translation initiation factor activity; tRNA binding;			yes
k6-rep1-bm2957	KAYIATQGPL	STTLLDFWR	Q9Y2R2			Tyrosine-protein phosphatase non-receptor type 22;	n.d.	105	807		22.6	6.9133	2	1169.65	Hematopoietic cell protein-tyrosine phosphatase 70Z-PEP;Lymphoid phosphatase;PEST-domain phosphatase;	cytoplasm; cytoplasmic side of plasma membrane; nucleus; perinuclear region of cytoplasm;	autophagy; cellular response to muramyl dipeptide; lipopolysaccharide-mediated signaling pathway; negative regulation of autophagy; negative regulation of gene expression; negative regulation of interleukin-6 secretion; negative regulation of interleukin-8 secretion; negative regulation of JUN kinase activity; negative regulation of nucleotide-binding oligomerization domain containing 2 signaling…	kinase binding; phosphatase activity; protein tyrosine phosphatase activity; SH3 domain binding; ubiquitin protein ligase binding;	Cytoplasm ECO 0000250		no
k6-rep1-bm2957	TGVLTVSWER	STTPDITGYR	P02751			Fibronectin;	n.d.	1196	2386	N-ter +37.08 Da	19.9	4.0954	2	1145.62	Cold-insoluble globulin;	apical plasma membrane; basal lamina; blood microparticle; endoplasmic reticulum-Golgi intermediate compartment; extracellular exosome; extracellular matrix; extracellular region; extracellular space; fibrinogen complex; platelet alpha granule lumen;	acute-phase response; angiogenesis; blood coagulation; calcium-independent cell-matrix adhesion; cell adhesion; cell-substrate junction assembly; cellular response to BMP stimulus; cellular response to glucose stimulus; cellular response to interleukin-1; cellular response to lipopolysaccharide; cellular response to mercury ion; cellular response to platelet-derived growth factor stimulus; cellul…	collagen binding; heparin binding; integrin binding; mercury ion binding; peptidase activator activity; protease binding;	Secreted extracellular space extracellular	Signal_peptide	yes
k6-rep1-bm2957	QWTGERDTQS	STVSTTEAEPYYR	O60500			Nephrin;	n.d.	1126	1241	N-ter +37.08 Da	20.3	4.8027	2	1538.77	Renal glomerulus-specific cell adhesion receptor;	cell projection; extracellular exosome; integral component of plasma membrane; intracellular; plasma membrane; slit diaphragm;	cell adhesion; excretion; glomerular basement membrane development; glomerular visceral epithelial cell development; JNK cascade; myoblast fusion; positive regulation of actin filament polymerization; protein localization to synapse; regulation of excretion; skeletal muscle tissue development;	myosin binding;	Cell membrane ECO 0000305 Single pass	Signal_peptide	yes
k6-rep1-bm2957	CEYPRRIQGR	SVATITPEELNCERPR	Q92626			Peroxidasin homolog;	n.d.	230	1479	N-ter +37.08 Da, C +57.02 Da	19.6	-8.4293	3	1906.98	Melanoma-associated antigen MG50;Vascular peroxidase 1;p53-responsive gene 2 protein;	endoplasmic reticulum; extracellular exosome; extracellular matrix; extracellular space; proteinaceous extracellular matrix;	cellular oxidant detoxification; extracellular matrix organization; hydrogen peroxide catabolic process; immune response; negative regulation of cytokine-mediated signaling pathway; oxidation-reduction process; response to oxidative stress;	extracellular matrix structural constituent; heme binding; interleukin-1 receptor antagonist activity; metal ion binding; peroxidase activity;	Secreted extracellular space extracellular	Signal_peptide	yes
k6-rep1-bm2957	YHCHCRIVLR	SYDACDTLRPR	Q99519			Sialidase-1;	n.d.	293	415	N-ter +37.08 Da, C +57.02 Da	15	-3.8083	3	1388.69	Acetylneuraminyl hydrolase;G9 sialidase;Lysosomal sialidase;N-acetyl-alpha-neuraminidase 1;	cell junction; cell surface; cytoplasmic, membrane-bounded vesicle; extracellular exosome; intracellular membrane-bounded organelle; lysosomal lumen; lysosomal membrane; lysosome; membrane; plasma membrane;	cellular protein metabolic process; dolichol-linked oligosaccharide biosynthetic process; ganglioside catabolic process; glycosphingolipid metabolic process; oligosaccharide catabolic process; positive regulation of neuron projection development; post-translational protein modification; protein N-linked glycosylation via asparagine; regulation of myoblast proliferation; small molecule metabolic p…	exo-alpha-(2->3)-sialidase activity; exo-alpha-(2->6)-sialidase activity; exo-alpha-(2->8)-sialidase activity; exo-alpha-sialidase activity;	Lysosome membrane Peripheral membrane	Signal_peptide	yes
k6-rep1-bm2957	GSSPPGGTKP	SYTMVSSVIPETSSLQSSAFR	Q8WXI7			Mucin-16;	n.d.	669	22152		13.7	-2.3365	3	2308.15	Ovarian cancer-related tumor marker CA125;Ovarian carcinoma antigen CA125;	extracellular exosome; extracellular space; extrinsic component of membrane; Golgi lumen; integral component of membrane; plasma membrane; vesicle;	cell adhesion; cellular protein metabolic process; O-glycan processing; post-translational protein modification; protein O-linked glycosylation;		Cell membrane Single pass type I membrane		yes
k6-rep1-bm2957	FELAAESDVS	TAIDLFR	Q15582			Transforming growth factor-beta-induced protein ig-h3;	n.d.	388	683	N-ter +37.08 Da	11.6	0.4584	2	870.54	Kerato-epithelin;RGD-containing collagen-associated protein;	basement membrane; extracellular exosome; extracellular region; extracellular space; plasma membrane; proteinaceous extracellular matrix; trans-Golgi network;	angiogenesis; cell adhesion; cell proliferation; cellular protein metabolic process; chondrocyte differentiation; extracellular matrix organization; negative regulation of cell adhesion; response to stimulus; visual perception;	collagen binding; extracellular matrix binding; integrin binding;	Secreted extracellular space extracellular	Signal_peptide	yes
k6-rep1-bm2957	GEKVIFLCQA	TAQPPVTGYR	Q6UWL6			Kin of IRRE-like protein 2;	n.d.	249	708	N-ter +37.08 Da	13.1	-2.4852	2	1124.63	Kin of irregular chiasm-like protein 2;Nephrin-like protein 3;	integral component of membrane; plasma membrane; slit diaphragm;	cell adhesion; negative regulation of protein phosphorylation; single organismal cell-cell adhesion;		Cell membrane ECO 0000305 Single pass	Signal_peptide	yes
k6-rep1-bm2957	QECDKFNQCG	TCNEFKECHAIR	Q9UBR2			Cathepsin Z;	n.d.	170	303	N-ter +37.08 Da, K +37.08 Da, C +57.02 Da	13.6	5.5526	3	1635.85	Cathepsin P;Cathepsin X;	endoplasmic reticulum; endoplasmic reticulum lumen; endoplasmic reticulum-Golgi intermediate compartment membrane; ER to Golgi transport vesicle; extracellular exosome; extracellular space; Golgi membrane; intracellular membrane-bounded organelle; lysosome; plasma membrane;	angiotensin maturation; cellular protein metabolic process; COPII vesicle coating; epithelial tube branching involved in lung morphogenesis; ER to Golgi vesicle-mediated transport; membrane organization; post-translational protein modification; protein N-linked glycosylation via asparagine; proteolysis; proteolysis involved in cellular protein catabolic process;	cysteine-type endopeptidase activity; cysteine-type peptidase activity;	Lysosome	Signal_peptide	yes
k6-rep1-bm2957	ALLALRLAAG	TDCPCPEPELCRPIR	Q01459			Di-N-acetylchitobiase;	n.d.	37	385	N-ter +37.08 Da, C +57.02 Da	14.1	5.0569	3	1934.93		extracellular exosome; extracellular space; lysosome;	chitin catabolic process; oligosaccharide catabolic process;	chitin binding; chitinase activity;	Lysosome	Signal_peptide	yes
k6-rep1-bm2957	FDCVDKMVYW	TDITEPSIGR	P14543			Nidogen-1;	n.d.	993	1247	N-ter +37.08 Da	15.7	2.8428	2	1123.63	Entactin;	basal lamina; basement membrane; cell periphery; extracellular exosome; extracellular matrix; extracellular region;	basement membrane organization; cell-matrix adhesion; extracellular matrix disassembly; extracellular matrix organization; glomerular basement membrane development; positive regulation of cell-substrate adhesion;	calcium ion binding; collagen binding; laminin binding; proteoglycan binding;	Secreted extracellular space extracellular	Signal_peptide	yes
k6-rep1-bm2957	QHPIDGYLSH	TELAPLR	P09486			SPARC;	n.d.	248	303		18.3	0.7207	2	830.52	Basement-membrane protein 40;Osteonectin;Secreted protein acidic and rich in cysteine;	basement membrane; cell surface; cytoplasm; endocytic vesicle lumen; extracellular region; extracellular space; nuclear matrix; platelet alpha granule; platelet alpha granule lumen; platelet alpha granule membrane;	blood coagulation; bone development; cellular response to growth factor stimulus; extracellular matrix organization; heart development; inner ear development; lung development; negative regulation of angiogenesis; negative regulation of endothelial cell proliferation; ossification; platelet activation; platelet degranulation; positive regulation of endothelial cell migration; receptor-mediated en…	calcium ion binding; collagen binding; extracellular matrix binding;	Secreted extracellular space extracellular	Signal_peptide	yes
k6-rep1-bm2957	KVILHLKEDQ	TEYLEER	Q58FF7	Q58FF6	P07900	Putative heat shock protein HSP 90-beta-3;	n.d.	188	724		16.3	-1.4396	2	970.49	Heat shock protein 90-beta c;	cytoplasm; extracellular exosome;	protein folding; response to stress;	ATP binding;	Cytoplasm ECO 0000250		yes
k6-rep1-bm2957	PASKVVRPLR	TFLHTVQR	Q9NQS7			Inner centromere protein;	n.d.	492	918	N-ter +37.08 Da	17.6	3.081	2	1036.62		central element; chromocenter; chromosome, centromeric region; condensed chromosome kinetochore; cytosol; kinetochore; lateral element; microtubule; midbody; nucleoplasm; pericentric heterochromatin; protein complex; spindle;	cellular protein metabolic process; chromosome segregation; cytokinesis; mitotic cell cycle; mitotic nuclear division; post-translational protein modification; protein sumoylation; small GTPase mediated signal transduction;		Nucleus ECO 0000269 PubMed 11453556		no
k6-rep1-bm2957	MEEVQSFEEE	TGNPLDMTSGTVGAR	Q6ZRS4			Coiled-coil domain-containing protein 129;	n.d.	396	1044	N-ter +37.08 Da	14.8	-2.5103	2	1511.78							no
k6-rep1-bm2957	LGGGTGSGMV	TLLISKIR	Q13885	Q9BVA1	P04350	Tubulin beta-2A chain;	n.d.	75	372	N-ter +37.08 Da, K +37.08 Da	21.4	-3.4388	3	1014.77	Tubulin beta class IIa;	cytoplasm; extracellular exosome; extracellular vesicle; microtubule; nucleus;	'de novo' posttranslational protein folding; cellular protein metabolic process; microtubule-based process; protein folding;	GTP binding; GTPase activity; structural constituent of cytoskeleton;	Cytoplasm cytoskeleton ECO 0000250		yes
k6-rep1-bm2957	ASGCEGEDVV	TLLKEAIHRR	P52789			Hexokinase-2;	n.d.	633	917		15.8	-2.4394	3	1267.8	Hexokinase type II;Muscle form hexokinase;	cytosol; membrane; mitochondrial outer membrane;	apoptotic mitochondrial changes; canonical glycolysis; carbohydrate metabolic process; cellular glucose homeostasis; establishment of protein localization to mitochondrion; glucose 6-phosphate metabolic process; glucose metabolic process; glucose transport; glycolytic process; hexose transport; lactation; maintenance of protein location in mitochondrion; mitophagy in response to mitochondrial dep…	ATP binding; fructokinase activity; glucokinase activity; glucose binding; hexokinase activity; mannokinase activity;	Mitochondrion outer membrane ECO 0000250		no
k6-rep1-bm2957	YTNTVLSGGT	TMYPGIAHR	Q9BYX7			Putative beta-actin-like protein 3;	n.d.	302	375	N-ter +37.08 Da	12.5	0.1846	3	1080.59	Kappa-actin;POTE ankyrin domain family member K;	cytoskeleton; cytosol; extracellular exosome; extracellular region;	blood coagulation; platelet activation; platelet degranulation;	ATP binding;	Cytoplasm cytoskeleton ECO 0000250		yes
k6-rep1-bm2957	ISCFANVPKD	TPLFSEAR	O00763			Acetyl-CoA carboxylase 2;	n.d.	1394	2458		19	-1.5731	2	951.53	ACC-beta;	cytosol; endomembrane system; mitochondrial outer membrane; mitochondrion; nucleus;	acetyl-CoA metabolic process; biotin metabolic process; carnitine shuttle; cellular lipid metabolic process; energy homeostasis; energy reserve metabolic process; fatty acid biosynthetic process; malonyl-CoA biosynthetic process; negative regulation of catalytic activity; negative regulation of fatty acid beta-oxidation; negative regulation of gene expression; positive regulation of cellular meta…	acetyl-CoA carboxylase activity; ATP binding; biotin carboxylase activity; metal ion binding;	Mitochondrion ECO 0000269 PubMed 10677481		no
k6-rep1-bm2957	PLAGTDGETT	TQGLDGLSER	P04075	P09972		Fructose-bisphosphate aldolase A;	n.d.	123	364	N-ter +37.08 Da	18.3	-1.1684	2	1110.61	Lung cancer antigen NY-LU-1;Muscle-type aldolase;	actin cytoskeleton; cytosol; extracellular exosome; extracellular region; extracellular space; I band; M band; membrane; nucleus; platelet alpha granule lumen;	actin filament organization; ATP biosynthetic process; blood coagulation; canonical glycolysis; carbohydrate metabolic process; fructose 1,6-bisphosphate metabolic process; fructose metabolic process; gluconeogenesis; glucose metabolic process; glycolytic process; muscle cell cellular homeostasis; platelet activation; platelet degranulation; protein homotetramerization; regulation of cell shape; …	actin binding; cytoskeletal protein binding; fructose binding; fructose-bisphosphate aldolase activity; identical protein binding; poly(A) RNA binding; tubulin binding;	Cytoplasm myofibril sarcomere I band		yes
k6-rep1-bm2957	GALELIKKGY	TQQLAFR	P01024			Complement C3;	n.d.	1052	1663	N-ter +37.08 Da	14	-0.7773	2	898.54	C3 and PZP-like alpha-2-macroglobulin domain-containing protein 1;	blood microparticle; extracellular exosome; extracellular region; extracellular space; plasma membrane;	blood coagulation; complement activation; complement activation, alternative pathway; complement activation, classical pathway; fatty acid metabolic process; G-protein coupled receptor signaling pathway; immune response; inflammatory response; innate immune response; positive regulation of activation of membrane attack complex; positive regulation of angiogenesis; positive regulation of apoptotic…	C5L2 anaphylatoxin chemotactic receptor binding; cofactor binding; endopeptidase inhibitor activity; lipid binding; receptor binding;	Secreted	Signal_peptide	yes
k6-rep1-bm2957	PLQFRVPGTS	TSATLTGLTR	P02751			Fibronectin;	n.d.	2153	2386		15.6	2.2778	2	1051.62	Cold-insoluble globulin;	apical plasma membrane; basal lamina; blood microparticle; endoplasmic reticulum-Golgi intermediate compartment; extracellular exosome; extracellular matrix; extracellular region; extracellular space; fibrinogen complex; platelet alpha granule lumen;	acute-phase response; angiogenesis; blood coagulation; calcium-independent cell-matrix adhesion; cell adhesion; cell-substrate junction assembly; cellular response to BMP stimulus; cellular response to glucose stimulus; cellular response to interleukin-1; cellular response to lipopolysaccharide; cellular response to mercury ion; cellular response to platelet-derived growth factor stimulus; cellul…	collagen binding; heparin binding; integrin binding; mercury ion binding; peptidase activator activity; protease binding;	Secreted extracellular space extracellular	Signal_peptide	yes
k6-rep1-bm2957	SHEKGCFRTL	TSEHPQLDR	Q8TCU4			Alstrom syndrome protein 1;	n.d.	2588	4167		13.3	0.0896	2	1113.57		centrosome; cilium; cytoplasm; cytosol; nucleus; spindle pole;	endosomal transport; G2/M transition of mitotic cell cycle; mitotic cell cycle; organelle organization; regulation of stress fiber assembly;		Cytoplasm Cytoplasm cytoskeleton		no
k6-rep1-bm2957	PSFLRVDDRA	TSSTTDSSR	Q13536			Protein CROC-4;	n.d.	46	156		13.2	0.7183	2	972.47	Contingent replication of cDNA 4;	nucleus;			Nucleus ECO 0000269 PubMed 10995546		no
k6-rep1-bm2957	DAAQLPHDYC	TTPGGTLFSTTPGGTR	Q13541	Q13542		Eukaryotic translation initiation factor 4E-binding protein 1;	n.d.	34	120	N-ter +37.08 Da	16.3	4.2825	2	1585.86	Phosphorylated heat- and acid-stable protein regulated by insulin 1;	cytoplasm; cytosol; nucleoplasm; protein complex;	cellular protein metabolic process; cellular response to hypoxia; G1/S transition of mitotic cell cycle; gene expression; insulin receptor signaling pathway; IRES-dependent translational initiation; lung development; negative regulation of protein complex assembly; negative regulation of translational initiation; positive regulation of mitotic cell cycle; response to ethanol; response to ischemia…	eukaryotic initiation factor 4E binding; translation repressor activity;			no
k6-rep1-bm2957	LLHPTIILAQ	UGKTEVNYTQLVDLHAR	P36969			Phospholipid hydroperoxide glutathione peroxidase, mitochondrial;	n.d.	23	1466		13.1	-3.2529	3	2025.96	Glutathione peroxidase 4;	cytosol; extracellular exosome; mitochondrial inner membrane; mitochondrion; nuclear envelope; nucleus;	arachidonic acid metabolic process; cellular oxidant detoxification; chromatin organization; lipoxygenase pathway; multicellular organismal development; oxidation-reduction process; phospholipid metabolic process; response to oxidative stress; small molecule metabolic process; spermatogenesis;	glutathione peroxidase activity; phospholipid-hydroperoxide glutathione peroxidase activity;	Isoform MitochondrialIsoform Cytoplasmic		yes
k6-rep1-bm2957	SDLANSDALK	VAKEVDPQGQR	Q05193			Dynamin-1;	n.d.	187	864	N-ter +37.08 Da, K +37.08 Da	17.5	-7.5396	2	1297.78		extracellular exosome; Golgi apparatus; membrane coat; microtubule; myelin sheath; photoreceptor inner segment; plasma membrane; synaptic vesicle; varicosity;	adult locomotory behavior; axon guidance; clathrin-mediated endocytosis; endocytosis; endosome organization; ephrin receptor signaling pathway; G-protein coupled receptor internalization; positive regulation of synaptic vesicle recycling; protein tetramerization; receptor-mediated endocytosis; sensory perception of sound; synaptic transmission, GABAergic; toxin transport;	GTP binding; GTPase activity; identical protein binding; poly(A) RNA binding; protein kinase binding;	Cytoplasm ECO 0000269 PubMed 15703209		yes
k6-rep1-bm2957	SITRNSKNQD	VCHIAFGSKVLGPPPLSGRR	Q6ZVT6			Uncharacterized protein C3orf67;	n.d.	130	689	, C +57.02 Da	12	-7.7443	3	2179.22							no
k6-rep1-bm2957	EFKNTRTNEK	VELQELNDR	P08670	P17661		Vimentin;	n.d.	103	466	N-ter +37.08 Da	17.1	1.9086	2	1150.64		cell leading edge; cytoplasm; cytoskeleton; cytosol; extracellular exosome; focal adhesion; intermediate filament; intermediate filament cytoskeleton; neuron projection; peroxisome; plasma membrane;	apoptotic process; astrocyte development; Bergmann glial cell differentiation; cellular component disassembly involved in execution phase of apoptosis; intermediate filament organization; lens fiber cell development; movement of cell or subcellular component; muscle filament sliding; negative regulation of neuron projection development; positive regulation of gene expression; programmed cell deat…	double-stranded RNA binding; glycoprotein binding; identical protein binding; keratin filament binding; protein C-terminus binding; scaffold protein binding; structural constituent of cytoskeleton; structural constituent of eye lens;	Cytoplasm ECO 0000269 PubMed 21465480		yes
k6-rep1-bm2957	CHRGECQAEG	VLFFQGDR	P02790			Hemopexin;	n.d.	157	462		15.7	0.8871	2	1012.57	Beta-1B-glycoprotein;	blood microparticle; endocytic vesicle lumen; extracellular exosome; extracellular region; extracellular space;	cellular iron ion homeostasis; heme metabolic process; heme transport; hemoglobin metabolic process; positive regulation of humoral immune response mediated by circulating immunoglobulin; positive regulation of immunoglobulin production; positive regulation of interferon-gamma-mediated signaling pathway; positive regulation of tyrosine phosphorylation of Stat1 protein; receptor-mediated endocytos…	heme transporter activity; metal ion binding;	Secreted	Signal_peptide	yes
k6-rep1-bm2957	M	VLLESEQFLTELTR	P37108			Signal recognition particle 14 kDa protein;	n.d.	0	136		18.7	-5.7862	2	1708.95	18 kDa Alu RNA-binding protein;	cytoplasm; cytosol; extracellular exosome; nucleus; signal recognition particle, endoplasmic reticulum targeting;	cellular protein metabolic process; cotranslational protein targeting to membrane; gene expression; protein targeting to ER; response to drug; SRP-dependent cotranslational protein targeting to membrane; translation;	7S RNA binding; endoplasmic reticulum signal peptide binding; poly(A) RNA binding; RNA binding;	Cytoplasm		yes
k6-rep1-bm2957	RWEAEGKLAN	VPDGSFLVR	O14544			Suppressor of cytokine signaling 6;	n.d.	399	535		11.4	-0.9779	2	1020.59	Cytokine-inducible SH2 protein 4;Suppressor of cytokine signaling 4;	cytoplasm; immunological synapse;	cytokine-mediated signaling pathway; defense response; JAK-STAT cascade; negative regulation of cyclin-dependent protein kinase activity; negative regulation of JAK-STAT cascade; negative regulation of protein kinase activity; negative regulation of T cell activation; proteasomal protein catabolic process; protein ubiquitination; regulation of growth;	protein kinase inhibitor activity;			no
k6-rep1-bm2957	VCAVLGLCLA	VPDKTVR	P02787			Serotransferrin;	n.d.	18	698	N-ter +37.08 Da, K +37.08 Da	11.5	0.4506	2	885.62	Beta-1 metal-binding globulin;Siderophilin;	apical plasma membrane; basal part of cell; basal plasma membrane; blood microparticle; cell surface; coated pit; cytoplasmic, membrane-bounded vesicle; early endosome; endocytic vesicle; endosome membrane; extracellular exosome; extracellular region; extracellular space; extrinsic component of external side of plasma membrane; HFE-transferrin receptor complex; late endosome; perinuclear region o…	blood coagulation; cellular iron ion homeostasis; cellular response to iron ion; ferrous iron import into cell; iron ion homeostasis; platelet activation; platelet degranulation; positive regulation of receptor-mediated endocytosis; regulation of protein stability; retina homeostasis; transferrin transport; transmembrane transport;	ferric iron binding; ferric iron transmembrane transporter activity; ferrous iron binding; transferrin receptor binding;	Secreted	Signal_peptide	yes
k6-rep1-bm2957	YDRMYSYPAR	VPPPPPIAR	P07910			Heterogeneous nuclear ribonucleoproteins C1/C2;	n.d.	141	306		14.5	-1.0239	2	974.62		catalytic step 2 spliceosome; cytosol; extracellular exosome; membrane; nuclear chromatin; nucleoplasm; nucleus; protein complex; spliceosomal complex;	3'-UTR-mediated mRNA stabilization; ATP-dependent chromatin remodeling; cellular protein metabolic process; gene expression; mRNA splicing, via spliceosome; negative regulation of telomere maintenance via telomerase; osteoblast differentiation; post-translational protein modification; protein sumoylation; RNA splicing;	identical protein binding; mRNA 3'-UTR binding; N6-methyladenosine-containing RNA binding; nucleosomal DNA binding; nucleotide binding; poly(A) RNA binding; poly(U) RNA binding; RNA binding; RNA polymerase II core promoter proximal region sequence-specific DNA binding; RNA polymerase II distal enhancer sequence-specific DNA binding; telomerase RNA binding;	Nucleus Note Component of ribonucleosomes		yes
k6-rep1-bm2957	TTTTESVEEV	VREVCSEQAETGPCR	P05067			Amyloid beta A4 protein;	n.d.	285	770	N-ter +37.08 Da, C +57.02 Da	18	-1.1565	3	1812.86	ABPP;APPI;Alzheimer disease amyloid protein;Amyloid precursor protein {ECO:0000305};Beta-amyloid precursor protein {ECO:0000305};Cerebral vascular amyloid peptide;PreA4;Protease nexin-II;	apical part of cell; astrocyte projection; axon; cell surface; cell-cell junction; ciliary rootlet; coated pit; cytoplasm; cytosol; dendritic shaft; dendritic spine; endosome; endosome lumen; ER to Golgi transport vesicle; extracellular exosome; extracellular region; extracellular space; Golgi apparatus; growth cone filopodium; growth cone lamellipodium; integral component of membrane; integral c…	adult locomotory behavior; antibacterial humoral response; antifungal humoral response; axo-dendritic transport; axon midline choice point recognition; axonogenesis; blood coagulation; cell adhesion; cellular copper ion homeostasis; cellular protein metabolic process; cellular response to cAMP; cellular response to nerve growth factor stimulus; cellular response to norepinephrine stimulus; choles…	acetylcholine receptor binding; DNA binding; enzyme binding; heparin binding; identical protein binding; peptidase activator activity; PTB domain binding; receptor binding; serine-type endopeptidase inhibitor activity; transition metal ion binding;	Membrane Single pass type I membrane	Signal_peptide	yes
k6-rep1-bm2957	EITLKHGTKT	VSALGLDPSGAR	Q9NW82			WD repeat-containing protein 70;	n.d.	183	654	N-ter +37.08 Da	15.1	-2.7973	2	1177.68				enzyme binding;			no
k6-rep1-bm2957	LVRYTKKVPQ	VSTPTLVEVSR	P02768			Serum albumin;	n.d.	440	609		18.2	1.3926	2	1218.71		basement membrane; blood microparticle; endoplasmic reticulum; extracellular exosome; extracellular region; extracellular space; Golgi apparatus; myelin sheath; nucleus; platelet alpha granule lumen; protein complex;	bile acid and bile salt transport; bile acid metabolic process; blood coagulation; cellular oxidant detoxification; cellular response to starvation; hemolysis by symbiont of host erythrocytes; lipoprotein metabolic process; maintenance of mitochondrion location; negative regulation of apoptotic process; negative regulation of programmed cell death; platelet activation; platelet degranulation; pos…	antioxidant activity; chaperone binding; copper ion binding; DNA binding; drug binding; fatty acid binding; pyridoxal phosphate binding; toxic substance binding; zinc ion binding;	Secreted	Signal_peptide	yes
k6-rep1-bm2957	QECCPHSTDR	VVLIGGKPDR	P61978			Heterogeneous nuclear ribonucleoprotein K;	n.d.	190	463	N-ter +37.08 Da, K +37.08 Da	16.6	-1.1527	3	1124.78	Transformation up-regulated nuclear protein;	axon terminus; catalytic step 2 spliceosome; cell cortex; cytoplasm; cytosol; dendritic spine; extracellular exosome; focal adhesion; membrane; mitochondrion; nuclear chromatin; nucleoplasm; nucleus; podosome; postsynaptic density; protein-DNA complex;	acute-phase response; aging; camera-type eye development; cellular protein metabolic process; cellular response to amino acid stimulus; cellular response to forskolin; cellular response to glucose stimulus; cellular response to insulin stimulus; cellular response to rapamycin; cerebellum development; cerebral cortex development; gene expression; hippocampus development; kidney development; liver …	C-rich single-stranded DNA binding; mRNA 3'-UTR binding; mRNA CDS binding; poly(A) RNA binding; pre-mRNA 3'-splice site binding; ribonucleoprotein complex binding; RNA binding; RNA polymerase II core promoter proximal region sequence-specific DNA binding; single-stranded DNA binding; transcriptional activator activity, RNA polymerase II core promoter proximal region sequence-specific binding;	Cytoplasm ECO 0000269 PubMed 1729596		yes
k6-rep1-bm2957	ISCAKTKQLR	VVNGIPTR	P14210			Hepatocyte growth factor;	n.d.	493	728		14.5	0.4502	2	886.55	Hepatopoietin-A;Scatter factor;	extracellular region; extracellular space; membrane; platelet alpha granule lumen;	activation of MAPK activity; blood coagulation; cell chemotaxis; cellular response to hepatocyte growth factor stimulus; epithelial to mesenchymal transition; hepatocyte growth factor receptor signaling pathway; hyaluronan metabolic process; liver development; mitotic nuclear division; morphogenesis of a branching epithelium; myoblast proliferation; negative regulation of autophagy; negative regu…	chemoattractant activity; growth factor activity; identical protein binding; serine-type endopeptidase activity;		Signal_peptide	yes
k6-rep1-bm2957	VCALHLGVTL	VYYLAGR	P15291			Beta-1,4-galactosyltransferase 1;	n.d.	37	398		18.2	-1.8296	2	872.5	UDP-Gal:beta-GlcNAc beta-1,4-galactosyltransferase 1;UDP-galactose:beta-N-acetylglucosamine beta-1,4-galactosyltransferase 1;	basolateral plasma membrane; brush border membrane; desmosome; external side of plasma membrane; extracellular exosome; extracellular space; filopodium; glycocalyx; Golgi apparatus; Golgi cisterna membrane; Golgi membrane; Golgi trans cisterna; integral component of membrane; membrane; plasma membrane;	acute inflammatory response; angiogenesis involved in wound healing; binding of sperm to zona pellucida; branching morphogenesis of an epithelial tube; carbohydrate metabolic process; cell adhesion; cellular protein metabolic process; development of secondary sexual characteristics; epithelial cell development; extracellular matrix organization; galactose metabolic process; glycosaminoglycan meta…	alpha-tubulin binding; beta-N-acetylglucosaminylglycopeptide beta-1,4-galactosyltransferase activity; beta-tubulin binding; galactosyltransferase activity; lactose synthase activity; manganese ion binding; N-acetyllactosamine synthase activity; protein homodimerization activity; UDP-galactosyltransferase activity;	Isoform LongIsoform ShortProcessed beta 1 4 galactosyltransferase 1		yes
k6-rep1-bm2957	ETQGGKIPIR	WTAPEAIAHR	P21709			Ephrin type-A receptor 1;	n.d.	790	976	N-ter +37.08 Da	16.9	6.6404	3	1186.67	EPH tyrosine kinase;EPH tyrosine kinase 1;Erythropoietin-producing hepatoma receptor;Tyrosine-protein kinase receptor EPH;	integral component of plasma membrane; plasma membrane;	activation of GTPase activity; angiogenesis; axon guidance; cell surface receptor signaling pathway; ephrin receptor signaling pathway; negative regulation of cell migration; negative regulation of protein kinase activity; peptidyl-tyrosine phosphorylation; positive regulation of angiogenesis; positive regulation of cell migration; positive regulation of cell proliferation; positive regulation of…	ATP binding; protein kinase activity; protein kinase binding; transmembrane-ephrin receptor activity;	Cell membrane ECO 0000269 PubMed 19118217	Signal_peptide	yes
k6-rep1-bm2957	QRCVSSSYLG	YDCTTDKCNDR	Q99965			Disintegrin and metalloproteinase domain-containing protein 2;	n.d.	612	735	, C +57.02 Da	19.3	5.8083	2	1478.62	Cancer/testis antigen 15;Fertilin subunit beta;PH-30;PH30-beta;	cell surface; integral component of plasma membrane; plasma membrane;	adult behavior; binding of sperm to zona pellucida; cell adhesion; fusion of sperm to egg plasma membrane; multicellular organism reproduction; single fertilization; visual learning;	integrin binding; metalloendopeptidase activity; metallopeptidase activity; zinc ion binding;	Membrane Single pass type I membrane	Signal_peptide	yes
k6-rep1-bm2957	DSRFRELRKR	YEDLLTR	Q99988			Growth/differentiation factor 15;	n.d.	58	308	N-ter +37.08 Da	17.1	1.5847	2	944.54	Macrophage inhibitory cytokine 1;NSAID-activated gene 1 protein;NSAID-regulated gene 1 protein;Placental TGF-beta;Placental bone morphogenetic protein;Prostate differentiation factor;	extracellular exosome; extracellular region; extracellular space;	cell development; cell-cell signaling; positive regulation of myoblast fusion; positive regulation of pathway-restricted SMAD protein phosphorylation; regulation of apoptotic process; regulation of MAPK cascade; signal transduction; SMAD protein signal transduction; transforming growth factor beta receptor signaling pathway;	cytokine activity; transforming growth factor beta receptor binding;	Secreted ECO 0000305	Signal_peptide	yes
k6-rep1-bm2957	YGTSSYTAQE	YGAGTYGASSTTSTGR	Q92841			Probable ATP-dependent RNA helicase DDX17;	n.d.	653	729	N-ter +37.08 Da	18.1	-0.1906	2	1571.76	DEAD box protein 17;DEAD box protein p72;RNA-dependent helicase p72;	membrane; nucleolus; nucleoplasm; nucleus;	positive regulation of intracellular estrogen receptor signaling pathway; positive regulation of transcription from RNA polymerase II promoter; regulation of skeletal muscle cell differentiation; RNA processing; RNA secondary structure unwinding; transcription, DNA-templated;	ATP binding; ATP-dependent RNA helicase activity; estrogen receptor binding; poly(A) RNA binding; RNA binding; RNA helicase activity; RNA-dependent ATPase activity; transcription coactivator activity;	Nucleus ECO 0000269 PubMed 22002106		no
k6-rep1-bm2957	ISLSSIATCV	YIAEIAPQHRR	Q8TD20			Solute carrier family 2, facilitated glucose transporter member 12;	n.d.	152	617		13.6	4.1792	3	1384.79	Glucose transporter type 12;	endomembrane system; integral component of plasma membrane; perinuclear region of cytoplasm; plasma membrane;	glucose import; glucose transmembrane transport; hexose transmembrane transport; proton transport; transmembrane transport;	glucose transmembrane transporter activity; sugar;	Endomembrane system ECO 0000250 Multi		no
k6-rep1-bm2957	KTEALTSAKR	YIETDPANR	P06396			Gelsolin;	n.d.	728	782	N-ter +37.08 Da	14.9	-0.6275	2	1113.58	AGEL;Actin-depolymerizing factor;Brevin;	actin cap; actin cytoskeleton; blood microparticle; cortical actin cytoskeleton; cytoplasm; cytosol; extracellular exosome; extracellular region; extracellular space; focal adhesion; lamellipodium; myelin sheath; perinuclear region of cytoplasm; plasma membrane; podosome; ruffle; sarcoplasm;	actin filament capping; actin filament polymerization; actin filament reorganization; actin filament severing; actin nucleation; aging; amyloid fibril formation; apoptotic process; barbed-end actin filament capping; cellular component disassembly involved in execution phase of apoptosis; cellular protein metabolic process; cellular response to cadmium ion; cilium morphogenesis; hepatocyte apoptot…	actin binding; calcium ion binding; myosin II binding; protein domain specific binding;	Isoform 2Isoform 1	Signal_peptide	yes
k6-rep1-bm2957	NRTYKLYSYS	YLGLGLMSAR	O75354			Ectonucleoside triphosphate diphosphohydrolase 6;	n.d.	292	484		19.9	5.1183	2	1111.64	CD39 antigen-like 2;	cell surface; extracellular exosome; extracellular space; Golgi membrane; integral component of membrane; plasma membrane;	response to calcium ion; response to magnesium ion;	guanosine-5'-triphosphate,3'-diphosphate diphosphatase activity; nucleoside-triphosphatase activity; uridine-diphosphatase activity;	Golgi apparatus membrane Single pass type		yes
k6-rep1-bm2957	VLLPLEAATG	YLHHITR	Q06495			Sodium-dependent phosphate transport protein 2A;	n.d.	241	639		15.5	4.1128	2	970.57	Na(+)-dependent phosphate cotransporter 2A;NaPi-3;Sodium/phosphate cotransporter 2A;Solute carrier family 34 member 1;	apical plasma membrane; basolateral plasma membrane; brush border membrane; cell surface; endosome; integral component of plasma membrane; membrane raft; membrane-bounded vesicle; perinuclear region of cytoplasm; plasma membrane;	arsenate ion transmembrane transport; bone remodeling; cellular protein metabolic process; cellular response to metal ion; cellular response to parathyroid hormone stimulus; cellular response to staurosporine; dentinogenesis; gentamycin metabolic process; glycoprotein metabolic process; indole metabolic process; ion transport; kidney development; ossification; phosphate ion homeostasis; phosphate…	sodium-dependent phosphate transmembrane transporter activity; symporter activity;	Membrane Multi pass membrane protein		yes
k6-rep1-bm2957	IENLRGTLTL	YPCGNACTIDGLPVR	Q86UU1			Pleckstrin homology-like domain family B member 1;	n.d.	95	1377	N-ter +37.08 Da, C +57.02 Da	13.2	-6.3552	3	1727.84	Protein LL5-alpha;	basal cortex;	positive regulation of basement membrane assembly involved in embryonic body morphogenesis; regulation of epithelial to mesenchymal transition; regulation of gastrulation; regulation of microtubule cytoskeleton organization;				no
k6-rep1-bm2957	GSSHWGIIAT	YSGAGYYLDLSR	Q13563			Polycystin-2;	n.d.	384	968	N-ter +37.08 Da	14.8	-7.9844	3	1399.71	Autosomal dominant polycystic kidney disease type II protein;Polycystic kidney disease 2 protein;Polycystwin;R48321;Transient receptor potential cation channel subfamily P member 2 {ECO:0000312|HGNC:HGNC:9009};	basal cortex; basal plasma membrane; cell-cell junction; ciliary basal body; ciliary membrane; cilium; cytoplasm; cytosol; endoplasmic reticulum; endoplasmic reticulum membrane; extracellular exosome; integral component of cytoplasmic side of endoplasmic reticulum membrane; integral component of lumenal side of endoplasmic reticulum membrane; integral component of plasma membrane; lamellipodium; …	aorta development; branching involved in ureteric bud morphogenesis; calcium ion transmembrane transport; calcium ion transport; cell cycle arrest; cellular response to fluid shear stress; cellular response to hydrostatic pressure; cellular response to osmotic stress; cellular response to reactive oxygen species; centrosome duplication; cytoplasmic sequestering of transcription factor; detection …	actinin binding; ATPase binding; calcium ion binding; calcium-induced calcium release activity; cytoskeletal protein binding; HLH domain binding; identical protein binding; ion channel binding; phosphoprotein binding; potassium channel activity; protein homodimerization activity; receptor binding; voltage-gated calcium channel activity; voltage-gated cation channel activity; voltage-gated ion cha…	Cell projection cilium membrane		yes
k6-rep1-bm2957	LWVLGIAYYM	YSGGGSALAGGAGGGAGR	Q10471			Polypeptide N-acetylgalactosaminyltransferase 2;	n.d.	22	571		18.1	-4.4651	2	1453.72	Polypeptide GalNAc transferase 2;Protein-UDP acetylgalactosaminyltransferase 2;UDP-GalNAc:polypeptide N-acetylgalactosaminyltransferase 2;	extracellular exosome; Golgi apparatus; Golgi cisterna membrane; Golgi membrane; Golgi stack; integral component of Golgi membrane; membrane; perinuclear region of cytoplasm;	cellular protein metabolic process; immunoglobulin biosynthetic process; O-glycan processing; post-translational protein modification; protein O-linked glycosylation; protein O-linked glycosylation via serine; protein O-linked glycosylation via threonine;	carbohydrate binding; manganese ion binding; polypeptide N-acetylgalactosaminyltransferase activity;	Golgi apparatus Golgi stack membrane		yes
k6-rep1-bm2957	MAVNV	YSTSVTSDNLSR	Q15691			Microtubule-associated protein RP/EB family member 1;	n.d.	4	268		14.1	-4.0361	2	1360.67	APC-binding protein EB1;End-binding protein 1;	cell projection membrane; centrosome; cortical microtubule cytoskeleton; cytoplasm; cytoplasmic microtubule; cytosol; Golgi apparatus; microtubule; microtubule plus-end;	cell division; cell proliferation; G2/M transition of mitotic cell cycle; mitotic cell cycle; mitotic nuclear division; negative regulation of microtubule polymerization; organelle organization; positive regulation of microtubule plus-end binding; protein localization to microtubule; small GTPase mediated signal transduction;	microtubule plus-end binding; poly(A) RNA binding; protein C-terminus binding;	Cytoplasm cytoskeleton Cytoplasm		no
k6-rep1-bm2957	PPSAYGSVKA	YTNFDAER	P07355	A6NMY6		Annexin A2;	n.d.	28	339	N-ter +37.08 Da	14.2	3.6103	2	1050.52	Annexin II;Annexin-2;Calpactin I heavy chain;Calpactin-1 heavy chain;Chromobindin-8;Lipocortin II;Placental anticoagulant protein IV;Protein I;p36;	basement membrane; basolateral plasma membrane; cell cortex; cell surface; cytosol; early endosome; endosome; extracellular exosome; extracellular space; extrinsic component of plasma membrane; late endosome membrane; lipid particle; lysosomal membrane; macropinosome; melanosome; membrane; midbody; myelin sheath adaxonal region; nucleus; PCSK9-AnxA2 complex; perinuclear region of cytoplasm; plasm…	angiogenesis; body fluid secretion; collagen fibril organization; fibrinolysis; membrane budding; membrane raft assembly; muscle contraction; negative regulation of catalytic activity; negative regulation of low-density lipoprotein particle receptor catabolic process; negative regulation of receptor binding; negative regulation of receptor internalization; osteoclast development; positive regulat…	calcium ion binding; calcium-dependent phospholipid binding; calcium-dependent protein binding; phosphatidylinositol-4,5-bisphosphate binding; phospholipase A2 inhibitor activity; poly(A) RNA binding; protease binding; S100 protein binding;	Secreted extracellular space extracellular		yes
k6-rep1-bm2957	CGPGFRAGPR	AAECLDVDECHR	Q8N2S1			Latent-transforming growth factor beta-binding protein 4;	9.966	622	1624	N-ter +37.08 Da, C +57.02 Da	34.7	-3.7681	3	1509.67		cell; extracellular exosome; extracellular matrix; extracellular region; extracellular space; proteinaceous extracellular matrix;	extracellular matrix organization; growth hormone secretion; multicellular organismal development; protein folding; regulation of cell differentiation; regulation of cell growth; regulation of proteolysis; regulation of transforming growth factor beta receptor signaling pathway; transmembrane receptor protein serine/threonine kinase signaling pathway;	calcium ion binding; glycosaminoglycan binding; integrin binding; transforming growth factor beta binding; transforming growth factor beta-activated receptor activity;	Secreted extracellular space extracellular	Signal_peptide	yes
k6-rep1-bm2957	SLSGVHHFAR	AASEFESSEGVFLFPELR	O94985			Calsyntenin-1;	9.966	664	981	N-ter +37.08 Da	40.9	-1.5586	3	2050.04	Alcadein-alpha;Alzheimer-related cadherin-like protein;Non-classical cadherin XB31alpha;	cell junction; cell surface; endoplasmic reticulum membrane; extracellular exosome; Golgi membrane; integral component of membrane; neuronal postsynaptic density; nucleus; postsynaptic membrane;	cell adhesion; homophilic cell adhesion via plasma membrane adhesion molecules; positive regulation of synapse assembly; positive regulation of synaptic transmission; regulation of cell growth;	beta-amyloid binding; calcium ion binding; kinesin binding; X11-like protein binding;	Endoplasmic reticulum membrane	Signal_peptide	yes
k6-rep1-bm2957	RVTDALNATR	AAVEEGIVLGGGCALLR	P10809			60 kDa heat shock protein, mitochondrial;	9.966	428	573	N-ter +37.08 Da, C +57.02 Da	50.4	1.2776	2	1719.98	60 kDa chaperonin;Chaperonin 60;Heat shock protein 60;HuCHA60;Mitochondrial matrix protein P1;P60 lymphocyte protein;	cell surface; coated pit; coated vesicle; cytoplasm; cytosol; early endosome; extracellular exosome; extracellular space; Golgi apparatus; lipopolysaccharide receptor complex; membrane; membrane raft; mitochondrial crista; mitochondrial inner membrane; mitochondrial matrix; mitochondrion; myelin sheath; plasma membrane; protein complex; rough endoplasmic reticulum; secretory granule; zymogen gran…	'de novo' protein folding; activation of cysteine-type endopeptidase activity involved in apoptotic process; B cell activation; B cell cytokine production; B cell proliferation; chaperone mediated protein folding requiring cofactor; chaperone-mediated protein complex assembly; detection of misfolded protein; isotype switching to IgG isotypes; MyD88-dependent toll-like receptor signaling pathway; …	ATP binding; ATPase activity; chaperone binding; DNA replication origin binding; double-stranded RNA binding; lipopolysaccharide binding; p53 binding; poly(A) RNA binding; single-stranded DNA binding; ubiquitin protein ligase binding; unfolded protein binding;	Mitochondrion matrix		yes
k6-rep1-bm2957	CELSAKLLRR	ADLNQGIGEPQSPSR	Q96C19			EF-hand domain-containing protein D2;	9.966	61	240	N-ter +37.08 Da	57	0.5605	2	1603.84	Swiprosin-1;	membrane raft;		calcium ion binding;	Membrane raft ECO 0000250 Note In a mouse		no
k6-rep1-bm2957	TLVRLRQSPR	AFIPPAPVLPSR	Q9BUD6			Spondin-2;	9.966	248	331	N-ter +37.08 Da	38.2	-3.8408	2	1299.81	Differentially expressed in cancerous and non-cancerous lung cells 1;Mindin;	extracellular exosome; extracellular space; proteinaceous extracellular matrix;	axon guidance; cell adhesion; cellular response to lipopolysaccharide; defense response to fungus; defense response to virus; induction of bacterial agglutination; innate immune response; mast cell mediated immunity; opsonization; positive regulation of interleukin-6 production; positive regulation of macrophage cytokine production; positive regulation of tumor necrosis factor production;	antigen binding; lipopolysaccharide binding; metal ion binding;	Secreted extracellular space extracellular	Signal_peptide	yes
k6-rep1-bm2957	FQSCYVAVAR	AGGIETIANEYSDR	P34932			Heat shock 70 kDa protein 4;	9.966	18	840	N-ter +37.08 Da	16.8	-2.3487	2	1530.77	HSP70RY;Heat shock 70-related protein APG-2;	cytosol; extracellular exosome;	chaperone-mediated protein complex assembly; protein import into mitochondrial outer membrane; response to unfolded protein;	ATP binding;	Cytoplasm ECO 0000305		yes
k6-rep1-bm2957	MSSSHSR	AGQSAAGAAPGGGVDTR	P21333			Filamin-A;	9.966	6	2647	N-ter +37.08 Da	18.3	0	2	1477.77	Actin-binding protein 280;Alpha-filamin;Endothelial actin-binding protein;Filamin-1;Non-muscle filamin;	actin cytoskeleton; actin filament; actin filament bundle; apical dendrite; cortical cytoskeleton; cytoplasm; cytosol; dendritic shaft; extracellular exosome; extracellular region; focal adhesion; membrane; Myb complex; neuronal cell body; nucleolus; nucleus; perinuclear region of cytoplasm; plasma membrane; trans-Golgi network;	actin crosslink formation; actin cytoskeleton reorganization; adenylate cyclase-inhibiting dopamine receptor signaling pathway; blood coagulation; cell junction assembly; cilium assembly; cytoplasmic sequestering of protein; early endosome to late endosome transport; epithelial to mesenchymal transition; establishment of protein localization; mitotic spindle assembly; mRNA transcription from RNA …	actin filament binding; Fc-gamma receptor I complex binding; G-protein coupled receptor binding; glycoprotein binding; kinase binding; poly(A) RNA binding; protein homodimerization activity; Rac GTPase binding; Ral GTPase binding; Rho GTPase binding; signal transducer activity; small GTPase binding; transcription factor binding;	Cytoplasm cell cortex Cytoplasm		yes
k6-rep1-bm2957	GIDFYTSITR	ARFEELNADLFR	P11142	P54652		Heat shock cognate 71 kDa protein;	9.966	298	646	N-ter +37.08 Da	30	-3.2261	3	1515.82	Heat shock 70 kDa protein 8;Lipopolysaccharide-associated protein 1;	blood microparticle; clathrin-sculpted gamma-aminobutyric acid transport vesicle membrane; cytosol; extracellular exosome; extracellular space; focal adhesion; intracellular; intracellular ribonucleoprotein complex; lumenal side of lysosomal membrane; lysosomal lumen; lysosomal membrane; melanosome; membrane; myelin sheath; nucleolus; nucleoplasm; nucleus; plasma membrane; Prp19 complex; spliceos…	ATP metabolic process; axon guidance; cellular response to heat; cellular response to starvation; chaperone mediated protein folding requiring cofactor; chaperone-mediated autophagy; chaperone-mediated autophagy translocation complex disassembly; chaperone-mediated protein transport involved in chaperone-mediated autophagy; clathrin coat disassembly; gene expression; membrane organization; mRNA s…	ATP binding; ATPase activity; ATPase activity, coupled; C3HC4-type RING finger domain binding; enzyme binding; G-protein coupled receptor binding; heat shock protein binding; MHC class II protein complex binding; poly(A) RNA binding; ubiquitin protein ligase binding; unfolded protein binding;	Cytoplasm Melanosome Nucleus nucleolus		yes
k6-rep1-bm2957	DQDLDGAGVR	ASDLEDEESAAR	Q86VM9			Zinc finger CCCH domain-containing protein 18;	9.966	43	953	N-ter +37.08 Da	23.9	-0.6769	2	1327.63	Nuclear protein NHN1;	nucleoplasm;		metal ion binding; poly(A) RNA binding;	Nucleus ECO 0000250		no
k6-rep1-bm2957	QDPQTLTMLR	ASDPDVGANGQLQYR	Q96JQ0			Protocadherin-16;	9.966	1772	3298	N-ter +37.08 Da	26.6	1.1058	2	1625.82	Cadherin-19;Cadherin-25;Fibroblast cadherin-1;Protein dachsous homolog 1;	apical part of cell; integral component of membrane; intracellular; membrane; plasma membrane;	branching involved in ureteric bud morphogenesis; calcium-dependent cell-cell adhesion via plasma membrane cell adhesion molecules; cell migration involved in endocardial cushion formation; cochlea development; digestive tract development; heterophilic cell-cell adhesion via plasma membrane cell adhesion molecules; hippo signaling; homophilic cell adhesion via plasma membrane adhesion molecules; …	calcium ion binding;	Cell membrane ECO 0000250 Single pass	Signal_peptide	yes
k6-rep1-bm2957	AHWELLQRSR	AVDNQVYVATASPAR	Q9NQR4			Omega-amidase NIT2;	9.966	194	276	N-ter +37.08 Da	39.1	-0.6254	2	1596.86	Nitrilase homolog 2;	centrosome; cytoplasm; extracellular exosome; mitochondrion;	asparagine metabolic process; glutamine metabolic process; oxaloacetate metabolic process;	omega-amidase activity;	Cytoplasm ECO 0000269 PubMed 17488281		yes
k6-rep1-bm2957	MASRSKRR	AVESGVPQPPDPPVQR	Q9P287			BRCA2 and CDKN1A-interacting protein;	9.966	7	314	N-ter +37.08 Da	29.7	1.3443	3	1707.94	P21- and CDK-associated protein 1;Protein TOK-1;	nuclear cyclin-dependent protein kinase holoenzyme complex; nucleus;	cell cycle; DNA repair; neuroendocrine cell differentiation; regulation of cyclin-dependent protein serine/threonine kinase activity;	kinase regulator activity; poly(A) RNA binding;	Nucleus ECO 0000269 PubMed 10878006		no
k6-rep1-bm2957	ETGAGKHVPR	AVFVDLEPTVIDEVR	Q71U36	P68363	Q9BQE3	Tubulin alpha-1A chain;	9.966	63	449	N-ter +37.08 Da	62.3	-0.6326	2	1736.97	Alpha-tubulin 3;Tubulin B-alpha-1;Tubulin alpha-3 chain;	cytoplasmic microtubule; cytoplasmic ribonucleoprotein granule; cytosol; extracellular exosome; microtubule; myelin sheath; nucleus; recycling endosome;	'de novo' posttranslational protein folding; cell division; cellular protein metabolic process; cytoskeleton-dependent intracellular transport; G2/M transition of mitotic cell cycle; microtubule-based process; mitotic cell cycle; organelle organization; protein folding;	GTP binding; GTPase activity; structural constituent of cytoskeleton; structural molecule activity;	Cytoplasm cytoskeleton		yes
k6-rep1-bm2957	SSPLNGVHDR	AYVAVDGIPQGVLER	P16278			Beta-galactosidase;	9.966	441	677	N-ter +37.08 Da	49.4	-4.7416	2	1621.91	Acid beta-galactosidase;Elastin receptor 1;	cytoplasm; extracellular exosome; Golgi apparatus; intracellular membrane-bounded organelle; lysosomal lumen; perinuclear region of cytoplasm;	carbohydrate metabolic process; cellular carbohydrate metabolic process; cellular protein metabolic process; dolichol-linked oligosaccharide biosynthetic process; galactose catabolic process; glycosaminoglycan catabolic process; glycosaminoglycan metabolic process; glycosphingolipid metabolic process; keratan sulfate catabolic process; keratan sulfate metabolic process; post-translational protein…	beta-galactosidase activity; galactoside binding;	Isoform 1Isoform 2	Signal_peptide	yes
k6-rep1-bm2957	RPVQHLIYKD	CSDYYAIGKR	Q14314			Fibroleukin;	9.966	211	439	N-ter +37.08 Da, K +37.08 Da, C +57.02 Da	20.6	-9.4201	2	1303.71	Fibrinogen-like protein 2;pT49;	extracellular exosome; fibrinogen complex;			Secreted	Signal_peptide	yes
k6-rep1-bm2957	DCLNNPGSYR	CVCPPGHSLGPSR	Q9NS15			Latent-transforming growth factor beta-binding protein 3;	9.966	377	1303	N-ter +37.08 Da, C +57.02 Da	18.2	0.3421	3	1458.73		extracellular exosome; extracellular matrix; extracellular region;	extracellular matrix organization; positive regulation of mesenchymal stem cell differentiation; positive regulation of mesenchymal stem cell proliferation; transforming growth factor beta activation;	calcium ion binding; transforming growth factor beta binding;	Secreted ECO 0000250 Note Secretion	Signal_peptide	yes
k6-rep1-bm2957	YNVSDEISFH	CYDGYTLR	P00751			Complement factor B;	9.966	129	764	N-ter +37.08 Da, C +57.02 Da	17.6	2.9506	2	1082.53	C3/C5 convertase;Glycine-rich beta glycoprotein;PBF2;Properdin factor B;	blood microparticle; extracellular exosome; extracellular region; extracellular space; plasma membrane;	complement activation; complement activation, alternative pathway; innate immune response; regulation of complement activation;	complement binding; serine-type endopeptidase activity;	Secreted	Signal_peptide	yes
k6-rep1-bm2957	HKPSAKLSVR	DALGAQNASGER	Q96I59			Probable asparagine--tRNA ligase, mitochondrial;	9.966	30	477	N-ter +37.08 Da	36.7	3.0188	2	1223.63	Asparaginyl-tRNA synthetase;	mitochondrial matrix; mitochondrion;	asparaginyl-tRNA aminoacylation; gene expression; tRNA aminoacylation for protein translation;	asparagine-tRNA ligase activity; ATP binding; nucleic acid binding;	Mitochondrion matrix ECO 0000250		no
k6-rep1-bm2957	EQWRFSSAAR	DDEVSEDEEADQLR	Q2T9J0			Peroxisomal leader peptide-processing protease;	9.966	165	566	N-ter +37.08 Da	23	0.83	2	1684.75	Trypsin domain-containing protein 1;	membrane; peroxisome;	protein homooligomerization; protein processing; proteolysis; regulation of fatty acid beta-oxidation;	identical protein binding; protease binding; serine-type endopeptidase activity;	Peroxisome ECO 0000269 PubMed 22002062		no
k6-rep1-bm2957	SLPEDAEVHC	DSAAVSHEPTPADPR	Q8IWE2			Protein NOXP20;	9.966	33	563	N-ter +37.08 Da	15.2	-4.9754	3	1584.79	Nervous system overexpressed protein 20;Protein FAM114A1;	cytoplasm;			Cytoplasm ECO 0000250		no
k6-rep1-bm2957	LCAGDEKYGK	DSCQGDSGGPLVCGDHLR	Q92876			Kallikrein-6;	9.966	189	244	N-ter +37.08 Da, C +57.02 Da	76.2	-4.7259	3	1964.88	Neurosin;Protease M;SP59;Serine protease 18;Serine protease 9;Zyme;	cytoplasm; endoplasmic reticulum; extracellular region; extracellular space; intercellular bridge; microtubule cytoskeleton; mitochondrion; nuclear membrane; nucleolus; nucleoplasm;	amyloid precursor protein metabolic process; central nervous system development; collagen catabolic process; hormone metabolic process; myelination; neuron death; positive regulation of G-protein coupled receptor protein signaling pathway; protein autoprocessing; protein processing; regulation of cell differentiation; regulation of neuron projection development; response to wounding; tissue regen…	serine-type endopeptidase activity;	Secreted Nucleus nucleolus Cytoplasm	Signal_peptide	yes
k6-rep1-bm2957	EKYGKDSCQG	DSGGPLVCGDHLR	Q92876			Kallikrein-6;	9.966	194	244	N-ter +37.08 Da, C +57.02 Da	58.3	-2.3244	2	1417.71	Neurosin;Protease M;SP59;Serine protease 18;Serine protease 9;Zyme;	cytoplasm; endoplasmic reticulum; extracellular region; extracellular space; intercellular bridge; microtubule cytoskeleton; mitochondrion; nuclear membrane; nucleolus; nucleoplasm;	amyloid precursor protein metabolic process; central nervous system development; collagen catabolic process; hormone metabolic process; myelination; neuron death; positive regulation of G-protein coupled receptor protein signaling pathway; protein autoprocessing; protein processing; regulation of cell differentiation; regulation of neuron projection development; response to wounding; tissue regen…	serine-type endopeptidase activity;	Secreted Nucleus nucleolus Cytoplasm	Signal_peptide	yes
k6-rep1-bm2957	SWAVMVCAGD	ELTANELCR	Q5W041			Armadillo repeat-containing protein 3;	9.966	509	872	N-ter +37.08 Da, C +57.02 Da	14.6	-1.2242	3	1140.6	Beta-catenin-like protein;Cancer/testis antigen 81;KU-CT-1;	extracellular exosome;					yes
k6-rep1-bm2957	KLNLIPRVDG	EYDLKVPR	Q9H267			Vacuolar protein sorting-associated protein 33B;	9.966	498	617	N-ter +37.08 Da, K +37.08 Da	15.3	-6.8637	2	1090.69		clathrin-coated vesicle; cytoplasm; early endosome membrane; late endosome; late endosome membrane; lysosomal membrane; lysosome; perinuclear region of cytoplasm; platelet alpha granule; recycling endosome;	endosome organization; lysosome localization; megakaryocyte development; melanosome localization; membrane fusion; platelet alpha granule organization; protein transport; regulation of platelet aggregation; vesicle docking involved in exocytosis; vesicle-mediated transport;		Late endosome membrane		no
k6-rep1-bm2957	CRDLKAKGIL	FVGSGVSGGEEGAR	P52209			6-phosphogluconate dehydrogenase, decarboxylating;	9.966	121	483	N-ter +37.08 Da	14.8	1.7835	2	1343.69		cytosol; extracellular exosome; nucleus;	carbohydrate metabolic process; D-gluconate metabolic process; oxidation-reduction process; pentose biosynthetic process; pentose-phosphate shunt; pentose-phosphate shunt, oxidative branch; small molecule metabolic process;	phosphogluconate dehydrogenase (decarboxylating) activity;	Cytoplasm ECO 0000250		yes
k6-rep1-bm2957	MNNGVCHEDT	GECICPPGFMGR	Q02763			Angiopoietin-1 receptor;	9.966	236	1124	N-ter +37.08 Da, C +57.02 Da	19	-5.7136	2	1415.65	Endothelial tyrosine kinase;Tunica interna endothelial cell kinase;Tyrosine kinase with Ig and EGF homology domains-2;Tyrosine-protein kinase receptor TEK;Tyrosine-protein kinase receptor TIE-2;p140 TEK;	apical plasma membrane; basal plasma membrane; basolateral plasma membrane; cell surface; cell-cell junction; cytoskeleton; extracellular region; focal adhesion; integral component of plasma membrane; membrane raft; microvillus; perinuclear region of cytoplasm; plasma membrane;	activation of MAPKK activity; angiogenesis; axon guidance; blood coagulation; cell-cell signaling; cell-matrix adhesion; definitive hemopoiesis; endochondral ossification; endothelial cell proliferation; epidermal growth factor receptor signaling pathway; Fc-epsilon receptor signaling pathway; fibroblast growth factor receptor signaling pathway; glomerulus vasculature development; heart developme…	ATP binding; protein kinase activity; protein tyrosine kinase activity; receptor activity; transmembrane receptor protein tyrosine kinase activity;	Cell membrane Single pass type I membrane	Signal_peptide	yes
k6-rep1-bm2957	IVKLHRIGDF	IDVSEGPLIPR	Q9NYK5			39S ribosomal protein L39, mitochondrial;	9.966	259	338	N-ter +37.08 Da	22.4	3.0014	2	1230.74	39S ribosomal protein L5, mitochondrial;	mitochondrial inner membrane; mitochondrial ribosome;	mitochondrial translation; mitochondrial translational elongation; mitochondrial translational initiation; mitochondrial translational termination; organelle organization;	nucleotide binding; poly(A) RNA binding;	Mitochondrion		no
k6-rep1-bm2957	GTIAGLNVLR	IINEPTAAAIAYGLDKKVGAER	P11142			Heat shock cognate 71 kDa protein;	9.966	170	646	N-ter +37.08 Da, K +37.08 Da	27.9	-1.4514	4	2407.48	Heat shock 70 kDa protein 8;Lipopolysaccharide-associated protein 1;	blood microparticle; clathrin-sculpted gamma-aminobutyric acid transport vesicle membrane; cytosol; extracellular exosome; extracellular space; focal adhesion; intracellular; intracellular ribonucleoprotein complex; lumenal side of lysosomal membrane; lysosomal lumen; lysosomal membrane; melanosome; membrane; myelin sheath; nucleolus; nucleoplasm; nucleus; plasma membrane; Prp19 complex; spliceos…	ATP metabolic process; axon guidance; cellular response to heat; cellular response to starvation; chaperone mediated protein folding requiring cofactor; chaperone-mediated autophagy; chaperone-mediated autophagy translocation complex disassembly; chaperone-mediated protein transport involved in chaperone-mediated autophagy; clathrin coat disassembly; gene expression; membrane organization; mRNA s…	ATP binding; ATPase activity; ATPase activity, coupled; C3HC4-type RING finger domain binding; enzyme binding; G-protein coupled receptor binding; heat shock protein binding; MHC class II protein complex binding; poly(A) RNA binding; ubiquitin protein ligase binding; unfolded protein binding;	Cytoplasm Melanosome Nucleus nucleolus		yes
k6-rep1-bm2957	AILGVSLAVC	KAGAVEKGVPLYR	P06733			Alpha-enolase;	9.966	118	434	N-ter +37.08 Da, K +37.08 Da	20.3	-0.6671	4	1495.02	2-phospho-D-glycerate hydro-lyase;C-myc promoter-binding protein;Enolase 1;MBP-1;MPB-1;Non-neural enolase;Phosphopyruvate hydratase;Plasminogen-binding protein;	cytoplasm; cytosol; extracellular exosome; extracellular space; M band; membrane; nucleus; phosphopyruvate hydratase complex; plasma membrane;	canonical glycolysis; carbohydrate metabolic process; gluconeogenesis; glucose metabolic process; negative regulation of cell growth; negative regulation of transcription from RNA polymerase II promoter; negative regulation of transcription, DNA-templated; response to virus; small molecule metabolic process; transcription, DNA-templated;	DNA binding; GTPase binding; magnesium ion binding; phosphopyruvate hydratase activity; poly(A) RNA binding; transcription corepressor activity; transcription factor activity, sequence-specific DNA binding;	Cytoplasm ECO 0000269 PubMed 10802057 Isoform MBP 1		yes
k6-rep1-bm2957	LVIDNGSGMC	KAGFAGDDAPR	P62736	P60709	P68032	Actin, aortic smooth muscle;	9.966	679	1038	N-ter +37.08 Da, K +37.08 Da	33.6	0.1697	3	1175.69	Alpha-actin-2;Cell growth-inhibiting gene 46 protein;	cell body; cytoplasm; cytoskeleton; cytosol; extracellular exosome; extracellular space; filopodium; lamellipodium; protein complex; smooth muscle contractile fiber;	glomerular mesangial cell development; mesenchyme migration; muscle contraction; positive regulation of gene expression; regulation of blood pressure; response to virus; vascular smooth muscle contraction;	ATP binding; protein kinase binding;	Cytoplasm cytoskeleton		yes
k6-rep1-bm2957	GRLYQVEYAF	KAINQGGLTSVAVR	P60900			Proteasome subunit alpha type-6;	9.966	28	246	N-ter +37.08 Da, K +37.08 Da	40.3	-0.7393	3	1484.96	27 kDa prosomal protein;Macropain iota chain;Multicatalytic endopeptidase complex iota chain;Proteasome iota chain;	cytoplasm; cytoplasmic mRNA processing body; cytosol; extracellular exosome; myofibril; nuclear matrix; nucleoplasm; nucleus; polysome; proteasome complex; proteasome core complex; proteasome core complex, alpha-subunit complex; sarcomere;	activation of MAPKK activity; anaphase-promoting complex-dependent proteasomal ubiquitin-dependent protein catabolic process; antigen processing and presentation of exogenous peptide antigen via MHC class I; antigen processing and presentation of exogenous peptide antigen via MHC class I, TAP-dependent; antigen processing and presentation of peptide antigen via MHC class I; apoptotic process; axo…	endopeptidase activity; NF-kappaB binding; purine ribonucleoside triphosphate binding; RNA binding; threonine-type endopeptidase activity;	Cytoplasm Nucleus Cytoplasm P body		yes
k6-rep1-bm2957	MPLGLGRRK	KAPPLVENEEAEPGR	O14908			PDZ domain-containing protein GIPC1;	9.966	8	333	N-ter +37.08 Da, K +37.08 Da	31.2	-2.1053	3	1706.97	GAIP C-terminus-interacting protein;RGS-GAIP-interacting protein;RGS19-interacting protein 1;Synectin;Tax interaction protein 2;	brush border; cell cortex; cytoplasm; cytoplasmic, membrane-bounded vesicle; cytosol; dendritic shaft; dendritic spine; endocytic vesicle; extracellular exosome; membrane; synaptic vesicle; vesicle membrane;	endothelial cell migration; G-protein coupled receptor signaling pathway; glutamate secretion; negative regulation of proteasomal ubiquitin-dependent protein catabolic process; positive regulation of cytokinesis; positive regulation of transforming growth factor beta receptor signaling pathway; protein targeting; regulation of protein stability; regulation of synaptic plasticity; synaptic transmi…	actin binding; myosin binding; protein homodimerization activity; receptor binding;	Cytoplasm Membrane Peripheral membrane		yes
k6-rep1-bm2957	SSLPTVGVFA	KATAQDNPKSATEQSGTGIR	O95831			Apoptosis-inducing factor 1, mitochondrial;	9.966	508	613	N-ter +37.08 Da, K +37.08 Da	30.4	-2.7633	4	2167.25	Programmed cell death protein 8;	cytosol; mitochondrial inner membrane; mitochondrial intermembrane space; mitochondrion; nucleus; perinuclear region of cytoplasm;	activation of cysteine-type endopeptidase activity involved in apoptotic process; apoptotic process; cell redox homeostasis; cellular response to aldosterone; cellular response to estradiol stimulus; cellular response to hydrogen peroxide; cellular response to nitric oxide; cellular response to oxygen-glucose deprivation; chromosome condensation; DNA catabolic process; intrinsic apoptotic signali…	DNA binding; electron carrier activity; FAD binding; NAD(P)H oxidase activity; oxidoreductase activity, acting on NAD(P)H;	Mitochondrion intermembrane space Isoform 3Isoform 5		no
k6-rep1-bm2957	ERYDDMAAAM	KAVTEQGHELSNEER	P31946			14-3-3 protein beta/alpha;	9.966	27	246	N-ter +37.08 Da, K +37.08 Da	21.5	-2.6097	3	1797.98	Protein 1054;Protein kinase C inhibitor protein 1;	cytoplasm; cytoplasmic vesicle membrane; cytosol; extracellular exosome; focal adhesion; melanosome; membrane; mitochondrion; nucleus; perinuclear region of cytoplasm; transcriptional repressor complex;	activation of MAPKK activity; apoptotic process; axon guidance; cytoplasmic sequestering of protein; epidermal growth factor receptor signaling pathway; Fc-epsilon receptor signaling pathway; fibroblast growth factor receptor signaling pathway; gene expression; hippo signaling; innate immune response; insulin receptor signaling pathway; intrinsic apoptotic signaling pathway; MAPK cascade; membran…	enzyme binding; histone deacetylase binding; phosphoprotein binding; phosphoserine binding; protein domain specific binding; transcription corepressor activity;	Cytoplasm ECO 0000269 PubMed 17081065		yes
k6-rep1-bm2957	LNPSFNPPEK	KCALEDETYADGAETEVDCNR	Q12841			Follistatin-related protein 1;	9.966	230	308	N-ter +37.08 Da, K +37.08 Da, C +57.02 Da	75.9	-5.4362	3	2517.14	Follistatin-like protein 1;	extracellular exosome; extracellular region; extracellular space;	BMP signaling pathway; response to starvation;	calcium ion binding; heparin binding;	Secreted ECO 0000305	Signal_peptide	yes
k6-rep1-bm2957	LDGKFSVVYA	KCDSSPDSAEDVR	P02765			Alpha-2-HS-glycoprotein;	9.966	129	367	N-ter +37.08 Da, K +37.08 Da, C +57.02 Da	36.5	-1.2997	2	1536.76	Alpha-2-Z-globulin;Ba-alpha-2-glycoprotein;Fetuin-A;	blood microparticle; extracellular exosome; extracellular matrix; extracellular region; extracellular space;	acute-phase response; negative regulation of biomineral tissue development; negative regulation of bone mineralization; negative regulation of endopeptidase activity; negative regulation of insulin receptor signaling pathway; negative regulation of phosphorylation; ossification; pinocytosis; positive regulation of phagocytosis; regulation of bone mineralization; regulation of inflammatory respons…	cysteine-type endopeptidase inhibitor activity; endopeptidase inhibitor activity; kinase inhibitor activity;	Secreted	Signal_peptide	yes
k6-rep1-bm2957	YFNDSQRQAT	KDAGTIAGLNVLR	P11142			Heat shock cognate 71 kDa protein;	9.966	157	646	N-ter +37.08 Da, K +37.08 Da	30.4	-0.3566	3	1398.91	Heat shock 70 kDa protein 8;Lipopolysaccharide-associated protein 1;	blood microparticle; clathrin-sculpted gamma-aminobutyric acid transport vesicle membrane; cytosol; extracellular exosome; extracellular space; focal adhesion; intracellular; intracellular ribonucleoprotein complex; lumenal side of lysosomal membrane; lysosomal lumen; lysosomal membrane; melanosome; membrane; myelin sheath; nucleolus; nucleoplasm; nucleus; plasma membrane; Prp19 complex; spliceos…	ATP metabolic process; axon guidance; cellular response to heat; cellular response to starvation; chaperone mediated protein folding requiring cofactor; chaperone-mediated autophagy; chaperone-mediated autophagy translocation complex disassembly; chaperone-mediated protein transport involved in chaperone-mediated autophagy; clathrin coat disassembly; gene expression; membrane organization; mRNA s…	ATP binding; ATPase activity; ATPase activity, coupled; C3HC4-type RING finger domain binding; enzyme binding; G-protein coupled receptor binding; heat shock protein binding; MHC class II protein complex binding; poly(A) RNA binding; ubiquitin protein ligase binding; unfolded protein binding;	Cytoplasm Melanosome Nucleus nucleolus		yes
k6-rep1-bm2957	YRCGESGHLA	KDCDLQEDACYNCGR	P62633			Cellular nucleic acid-binding protein;	9.966	63	177	N-ter +37.08 Da, K +37.08 Da, C +57.02 Da	49.5	1.6179	3	1974.88	Zinc finger protein 9;	cytosol; endoplasmic reticulum; nucleus;	cholesterol biosynthetic process; positive regulation of cell proliferation; positive regulation of transcription from RNA polymerase II promoter; positive regulation of transcription, DNA-templated; regulation of transcription, DNA-templated; transcription, DNA-templated;	poly(A) RNA binding; single-stranded DNA binding; single-stranded RNA binding; transcription factor activity, sequence-specific DNA binding; zinc ion binding;	Cytoplasm ECO 0000250 Endoplasmic		no
k6-rep1-bm2957	ADGHRMATHQ	KDCSLPYATESKECR	P23142			Fibulin-1;	9.966	46	703	N-ter +37.08 Da, K +37.08 Da, C +57.02 Da	58.2	-0.6141	3	1951.05		basement membrane; elastic fiber; extracellular exosome; extracellular region; extracellular space; proteinaceous extracellular matrix;	blood coagulation, fibrin clot formation; embryo implantation; extracellular matrix organization; negative regulation of cell adhesion; negative regulation of cell motility; negative regulation of ERK1 and ERK2 cascade; negative regulation of protein phosphorylation; negative regulation of stem cell proliferation; negative regulation of substrate adhesion-dependent cell spreading; negative regula…	calcium ion binding; extracellular matrix structural constituent; fibrinogen binding; fibronectin binding; identical protein binding; integrin binding; peptidase activator activity; protein C-terminus binding; protein complex binding;	Secreted extracellular space extracellular	Signal_peptide	yes
k6-rep1-bm2957	AGDEESYEVF	KDLFDPIIEDR	P12277			Creatine kinase B-type;	9.966	84	381	N-ter +37.08 Da, K +37.08 Da	34.1	-0.4182	3	1431.85	B-CK;Creatine kinase B chain;	cytoplasm; cytosol; extracellular exosome; extracellular space; mitochondrion; myelin sheath;	cellular chloride ion homeostasis; cellular nitrogen compound metabolic process; creatine metabolic process; polyamine metabolic process; small molecule metabolic process; substantia nigra development;	ATP binding; creatine kinase activity; ubiquitin protein ligase binding;	Cytoplasm		yes
k6-rep1-bm2957	SLFSNVVTKN	KDLPESALR	P31939			Bifunctional purine biosynthesis protein PURH;	9.966	406	592	N-ter +37.08 Da, K +37.08 Da	17.5	0.4538	2	1099.72		cytosol; extracellular exosome; membrane; mitochondrion;	'de novo' IMP biosynthetic process; brainstem development; cerebellum development; cerebral cortex development; dihydrofolate metabolic process; nucleobase-containing compound metabolic process; nucleobase-containing small molecule metabolic process; nucleoside metabolic process; organ regeneration; purine nucleobase metabolic process; purine ribonucleoside monophosphate biosynthetic process; res…	IMP cyclohydrolase activity; phosphoribosylaminoimidazolecarboxamide formyltransferase activity; protein homodimerization activity;			yes
k6-rep1-bm2957	PLSAMVSMVT	KDNPGVVTCLDEAR	P22314			Ubiquitin-like modifier-activating enzyme 1;	9.966	224	1058	N-ter +37.08 Da, K +37.08 Da, C +57.02 Da	37.3	-2.3073	2	1644.9	Protein A1S9;Ubiquitin-activating enzyme E1;	cytoplasm; cytosol; extracellular exosome; mitochondrion; nucleus;	cellular response to DNA damage stimulus; modification-dependent protein catabolic process;	ATP binding; poly(A) RNA binding; ubiquitin activating enzyme activity; ubiquitin-protein transferase activity;	Cytoplasm ECO 0000269 PubMed 1376922 Isoform 1Isoform 2		yes
k6-rep1-bm2957	LPMLQTVAKN	KDQGTYEDYVEGLR	P60660			Myosin light polypeptide 6;	9.966	79	151	N-ter +37.08 Da, K +37.08 Da	35.7	-5.4985	2	1743.92	17 kDa myosin light chain;Myosin light chain 3;Myosin light chain alkali 3;Smooth muscle and nonmuscle myosin light chain alkali 6;	brush border; cytosol; extracellular exosome; membrane; myosin complex; unconventional myosin complex; vesicle;	axon guidance; ephrin receptor signaling pathway; muscle contraction; muscle filament sliding; skeletal muscle tissue development; small GTPase mediated signal transduction;	actin-dependent ATPase activity; calcium ion binding; motor activity; structural constituent of muscle;			yes
k6-rep1-bm2957	MLCAGDEKYG	KDSCQGDSGGPLVCGDHLR	Q92876			Kallikrein-6;	9.966	188	244	N-ter +37.08 Da, K +37.08 Da, C +57.02 Da	81.7	-1.4071	3	2129.05	Neurosin;Protease M;SP59;Serine protease 18;Serine protease 9;Zyme;	cytoplasm; endoplasmic reticulum; extracellular region; extracellular space; intercellular bridge; microtubule cytoskeleton; mitochondrion; nuclear membrane; nucleolus; nucleoplasm;	amyloid precursor protein metabolic process; central nervous system development; collagen catabolic process; hormone metabolic process; myelination; neuron death; positive regulation of G-protein coupled receptor protein signaling pathway; protein autoprocessing; protein processing; regulation of cell differentiation; regulation of neuron projection development; response to wounding; tissue regen…	serine-type endopeptidase activity;	Secreted Nucleus nucleolus Cytoplasm	Signal_peptide	yes
k6-rep1-bm2957	HQGVMVGMGQ	KDSYVGDEAQSKR	P62736	P60709	P68032	Actin, aortic smooth muscle;	9.966	50	377	N-ter +37.08 Da, K +37.08 Da	32	-0.8161	3	1589.94	Alpha-actin-2;Cell growth-inhibiting gene 46 protein;	cell body; cytoplasm; cytoskeleton; cytosol; extracellular exosome; extracellular space; filopodium; lamellipodium; protein complex; smooth muscle contractile fiber;	glomerular mesangial cell development; mesenchyme migration; muscle contraction; positive regulation of gene expression; regulation of blood pressure; response to virus; vascular smooth muscle contraction;	ATP binding; protein kinase binding;	Cytoplasm cytoskeleton		yes
k6-rep1-bm2957	EASELACPTP	KEDGLAQQQTQLNLR	P49327			Fatty acid synthase;	9.966	2204	2511	N-ter +37.08 Da, K +37.08 Da	38.7	-4.5152	3	1813.06		cytoplasm; cytosol; extracellular exosome; glycogen granule; Golgi apparatus; melanosome; membrane; mitochondrion; plasma membrane;	acetyl-CoA metabolic process; cellular lipid metabolic process; cellular response to interleukin-4; energy reserve metabolic process; fatty acid biosynthetic process; fatty acid metabolic process; long-chain fatty-acyl-CoA biosynthetic process; mammary gland development; osteoblast differentiation; pantothenate metabolic process; positive regulation of cellular metabolic process; small molecule m…	3-hydroxyoctanoyl-[acyl-carrier-protein] dehydratase activity; 3-hydroxypalmitoyl-[acyl-carrier-protein] dehydratase activity; 3-oxoacyl-[acyl-carrier-protein] reductase (NADPH) activity; 3-oxoacyl-[acyl-carrier-protein] synthase activity; [acyl-carrier-protein] S-acetyltransferase activity; [acyl-carrier-protein] S-malonyltransferase activity; drug binding; enoyl-[acyl-carrier-protein] reductase…	Cytoplasm ECO 0000269 PubMed 17081065		yes
k6-rep1-bm2957	EVSSMVLTKM	KEIAEAYLGKTVTNAVVTVPAYFNDSQR	P11142			Heat shock cognate 71 kDa protein;	9.966	126	646	N-ter +37.08 Da, K +37.08 Da	25.9	1.0639	4	3191.82	Heat shock 70 kDa protein 8;Lipopolysaccharide-associated protein 1;	blood microparticle; clathrin-sculpted gamma-aminobutyric acid transport vesicle membrane; cytosol; extracellular exosome; extracellular space; focal adhesion; intracellular; intracellular ribonucleoprotein complex; lumenal side of lysosomal membrane; lysosomal lumen; lysosomal membrane; melanosome; membrane; myelin sheath; nucleolus; nucleoplasm; nucleus; plasma membrane; Prp19 complex; spliceos…	ATP metabolic process; axon guidance; cellular response to heat; cellular response to starvation; chaperone mediated protein folding requiring cofactor; chaperone-mediated autophagy; chaperone-mediated autophagy translocation complex disassembly; chaperone-mediated protein transport involved in chaperone-mediated autophagy; clathrin coat disassembly; gene expression; membrane organization; mRNA s…	ATP binding; ATPase activity; ATPase activity, coupled; C3HC4-type RING finger domain binding; enzyme binding; G-protein coupled receptor binding; heat shock protein binding; MHC class II protein complex binding; poly(A) RNA binding; ubiquitin protein ligase binding; unfolded protein binding;	Cytoplasm Melanosome Nucleus nucleolus		yes
k6-rep1-bm2957	LLDIQSSGRA	KELLGQGLLLR	Q99613	B5ME19		Eukaryotic translation initiation factor 3 subunit C {ECO:0000255|HAMAP-Rule:MF_03002};	9.966	642	914	N-ter +37.08 Da, K +37.08 Da	36.6	-3.1204	3	1310.92	Eukaryotic translation initiation factor 3 subunit 8 {ECO:0000255|HAMAP-Rule:MF_03002};eIF3 p110 {ECO:0000255|HAMAP-Rule:MF_03002};	cytosol; eukaryotic 43S preinitiation complex; eukaryotic 48S preinitiation complex; eukaryotic translation initiation factor 3 complex;	cellular protein metabolic process; formation of translation preinitiation complex; gene expression; regulation of translational initiation; translation; translational initiation;	poly(A) RNA binding; translation initiation factor activity; translation initiation factor binding;	Cytoplasm ECO 0000255 HAMAP Rule MF_03002		no
k6-rep1-bm2957	MRGKSTEEAR	KELQAAGKSPEDLER	P06744			Glucose-6-phosphate isomerase;	9.966	445	558	N-ter +37.08 Da, K +37.08 Da	35.1	-3.3687	3	1778.08	Autocrine motility factor;Neuroleukin;Phosphoglucose isomerase;Phosphohexose isomerase;Sperm antigen 36;	cytoplasm; cytosol; extracellular exosome; extracellular space; membrane; neuron projection; nucleoplasm; plasma membrane;	aldehyde catabolic process; angiogenesis; canonical glycolysis; carbohydrate metabolic process; gene expression; gluconeogenesis; glucose 6-phosphate metabolic process; glucose metabolic process; hemostasis; humoral immune response; learning or memory; methylglyoxal biosynthetic process; negative regulation of cysteine-type endopeptidase activity involved in apoptotic process; negative regulation…	glucose-6-phosphate isomerase activity; intramolecular transferase activity; monosaccharide binding; ubiquitin protein ligase binding;	Cytoplasm ECO 0000269 PubMed 11437381		yes
k6-rep1-bm2957	MALKRIN	KELSDLAR	P61077			Ubiquitin-conjugating enzyme E2 D3;	9.966	6	147	N-ter +37.08 Da, K +37.08 Da	21	-0.0994	3	1002.67	(E3-independent) E2 ubiquitin-conjugating enzyme D3;E2 ubiquitin-conjugating enzyme D3;Ubiquitin carrier protein D3;Ubiquitin-conjugating enzyme E2(17)KB 3;Ubiquitin-conjugating enzyme E2-17 kDa 3;Ubiquitin-protein ligase D3;	cytosol; endosome membrane; extracellular exosome; nucleoplasm; plasma membrane;	apoptotic process; BMP signaling pathway; cellular protein modification process; cellular response to hypoxia; DNA repair; gene expression; innate immune response; MyD88-independent toll-like receptor signaling pathway; negative regulation of transcription from RNA polymerase II promoter; negative regulation of type I interferon production; positive regulation of protein targeting to mitochondrio…	ATP binding; ubiquitin conjugating enzyme activity; ubiquitin-protein transferase activity;	Cell membrane ECO 0000269 PubMed 18508924		yes
k6-rep1-bm2957	LEDDSLDSKG	KELSDQATASPIVAR	Q5JSH3			WD repeat-containing protein 44;	9.966	85	913	N-ter +37.08 Da, K +37.08 Da	29.8	-3.0723	3	1656.99	Rabphilin-11;	cytosol; endosome membrane; Golgi apparatus; microtubule; perinuclear region of cytoplasm;	regulation of cell migration;		Cytoplasm cytosol Cytoplasm perinuclear		no
k6-rep1-bm2957	MR	KETPPPLVPPAAR	Q9BQA1			Methylosome protein 50;	9.966	1	342	N-ter +37.08 Da, K +37.08 Da	30.5	-4.6336	2	1443.93	Androgen receptor cofactor p44;WD repeat-containing protein 77;p44/Mep50;	cytoplasm; cytosol; Golgi apparatus; methylosome; nucleoplasm; nucleus;	chromatin organization; gene expression; ncRNA metabolic process; negative regulation of epithelial cell proliferation involved in prostate gland development; positive regulation of cell proliferation; regulation of transcription from RNA polymerase II promoter; secretory columnal luminar epithelial cell differentiation involved in prostate glandular acinus development; spliceosomal snRNP assembl…	ligand-dependent nuclear receptor transcription coactivator activity; methyl-CpG binding;	Nucleus Cytoplasm Note Nuclear in Leydig		no
k6-rep1-bm2957	VDHSQEAAKA	KEVLPAIR	O00391			Sulfhydryl oxidase 1;	9.966	431	747	N-ter +37.08 Da, K +37.08 Da	16	-0.6002	3	996.73	Quiescin Q6;	extracellular exosome; extracellular space; Golgi apparatus; integral component of Golgi membrane; intercellular bridge; intracellular membrane-bounded organelle;	cell redox homeostasis; negative regulation of macroautophagy; protein folding;	flavin-linked sulfhydryl oxidase activity; protein disulfide isomerase activity;	Isoform 1Isoform 2	Signal_peptide	yes
k6-rep1-bm2957	SKCEIKVAQP	KEVYQQQQYGSGGR	Q99729			Heterogeneous nuclear ribonucleoprotein A/B;	9.966	230	332	N-ter +37.08 Da, K +37.08 Da	31.5	-0.5876	3	1698.93	APOBEC1-binding protein 1;	cytoplasm; intracellular ribonucleoprotein complex; nucleoplasm; nucleus; RNA polymerase II transcription factor complex;	epithelial to mesenchymal transition; negative regulation of transcription from RNA polymerase II promoter; positive regulation of transcription, DNA-templated;	mRNA binding; nucleotide binding; poly(A) RNA binding; RNA binding;	Nucleus ECO 0000269 PubMed 17289661		no
k6-rep1-bm2957	SRNTGQRAVL	KFAAATGATPIAGR	P08865			40S ribosomal protein SA {ECO:0000255|HAMAP-Rule:MF_03016};	9.966	87	295	N-ter +37.08 Da, K +37.08 Da	37.4	1.8493	3	1402.89	37 kDa laminin receptor precursor {ECO:0000255|HAMAP-Rule:MF_03016};37/67 kDa laminin receptor {ECO:0000255|HAMAP-Rule:MF_03016};67 kDa laminin receptor {ECO:0000255|HAMAP-Rule:MF_03016};Colon carcinoma laminin-binding protein;Laminin receptor 1 {ECO:0000255|HAMAP-Rule:MF_03016};Laminin-binding protein precursor p40 {ECO:0000255|HAMAP-Rule:MF_03016};Multidrug resistance-associated protein MGr1-Ag…	90S preribosome; cytoplasm; cytosol; cytosolic small ribosomal subunit; extracellular exosome; membrane; nucleus; plasma membrane;	cell adhesion; cellular nitrogen compound metabolic process; cellular protein metabolic process; endonucleolytic cleavage in ITS1 to separate SSU-rRNA from 5.8S rRNA and LSU-rRNA from tricistronic rRNA transcript (SSU-rRNA, 5.8S rRNA, LSU-rRNA); endonucleolytic cleavage to generate mature 3'-end of SSU-rRNA from (SSU-rRNA, 5.8S rRNA, LSU-rRNA); gene expression; nuclear-transcribed mRNA catabolic …	laminin receptor activity; poly(A) RNA binding; ribosome binding; structural constituent of ribosome; virus receptor activity;	Cell membrane Cytoplasm Nucleus		yes
k6-rep1-bm2957	EPTIVKVKSL	KFATEAAITILR	P17987			T-complex protein 1 subunit alpha;	9.966	513	556	N-ter +37.08 Da, K +37.08 Da	33.6	-3.9064	3	1404.92	CCT-alpha;	acrosomal vesicle; cell body; centrosome; chaperonin-containing T-complex; cytosol; extracellular exosome; Golgi apparatus; microtubule; myelin sheath; nuclear heterochromatin; pericentriolar material; zona pellucida receptor complex;	'de novo' posttranslational protein folding; binding of sperm to zona pellucida; cellular protein metabolic process; positive regulation of establishment of protein localization to telomere; positive regulation of protein localization to Cajal body; positive regulation of telomerase activity; positive regulation of telomerase RNA localization to Cajal body; positive regulation of telomere mainten…	ATP binding; poly(A) RNA binding; ubiquitin protein ligase binding; unfolded protein binding;	Cytoplasm Cytoplasm cytoskeleton		yes
k6-rep1-bm2957	AVKVHSFPTL	KFFPASADR	P07237			Protein disulfide-isomerase;	9.966	442	508	N-ter +37.08 Da, K +37.08 Da	13.9	0.5397	2	1109.68	Cellular thyroid hormone-binding protein;Prolyl 4-hydroxylase subunit beta;p55;	endoplasmic reticulum; endoplasmic reticulum chaperone complex; endoplasmic reticulum lumen; endoplasmic reticulum-Golgi intermediate compartment; external side of plasma membrane; extracellular exosome; extracellular region; focal adhesion; melanosome; procollagen-proline 4-dioxygenase complex;	cell redox homeostasis; cellular response to hypoxia; extracellular matrix organization; lipoprotein metabolic process; peptidyl-proline hydroxylation to 4-hydroxy-L-proline; positive regulation of viral entry into host cell; protein folding; proteolysis; regulation of oxidative stress-induced intrinsic apoptotic signaling pathway; response to endoplasmic reticulum stress; response to reactive ox…	endopeptidase activity; integrin binding; poly(A) RNA binding; procollagen-proline 4-dioxygenase activity; protein disulfide isomerase activity; protein heterodimerization activity;	Endoplasmic reticulum	Signal_peptide	yes
k6-rep1-bm2957	QTMAANAQKN	KFLIDGFPR	P30085			UMP-CMP kinase {ECO:0000255|HAMAP-Rule:MF_03172};	9.966	86	196	N-ter +37.08 Da, K +37.08 Da	27	-2.6569	3	1163.76	Deoxycytidylate kinase {ECO:0000255|HAMAP-Rule:MF_03172};Nucleoside-diphosphate kinase {ECO:0000255|HAMAP-Rule:MF_03172};Uridine monophosphate/cytidine monophosphate kinase {ECO:0000255|HAMAP-Rule:MF_03172};	cytoplasm; cytosol; extracellular exosome; nucleus;	'de novo' pyrimidine nucleobase biosynthetic process; nucleobase-containing small molecule interconversion; nucleobase-containing small molecule metabolic process; nucleoside diphosphate phosphorylation; nucleoside triphosphate biosynthetic process; pyrimidine ribonucleotide biosynthetic process; small molecule metabolic process; UMP biosynthetic process;	ATP binding; cytidylate kinase activity; nucleoside diphosphate kinase activity; uridine kinase activity; uridylate kinase activity;	Nucleus ECO 0000255 HAMAP Rule MF_03172		yes
k6-rep1-bm2957	EVYPSAKPMI	KFQSPYEEQLEQQR	O00461			Golgi integral membrane protein 4;	9.966	400	696	N-ter +37.08 Da, K +37.08 Da	32.4	-0.4777	3	1881.02	Golgi integral membrane protein, cis;Golgi phosphoprotein 4;Golgi-localized phosphoprotein of 130 kDa;	cis-Golgi network; endocytic vesicle; endosome membrane; Golgi apparatus; Golgi cisterna membrane; Golgi lumen; integral component of membrane; membrane; nucleoplasm;	transport;		Golgi apparatus Golgi stack membrane		no
k6-rep1-bm2957	GNQDTSSQLK	KFYNQVSTPLLR	P19823			Inter-alpha-trypsin inhibitor heavy chain H2;	9.966	486	946	N-ter +37.08 Da, K +37.08 Da	34.5	-1.2346	2	1536.96	Inter-alpha-trypsin inhibitor complex component II;Serum-derived hyaluronan-associated protein;	blood microparticle; extracellular exosome; extracellular region;	hyaluronan metabolic process; negative regulation of endopeptidase activity;	endopeptidase inhibitor activity; serine-type endopeptidase inhibitor activity;	Secreted	Signal_peptide	yes
k6-rep1-bm2957	GCLLAAARRE	KGAASNVAEPVPGPTGGSSGR	Q8TAT2			Fibroblast growth factor-binding protein 3;	9.966	28	258	N-ter +37.08 Da, K +37.08 Da	50.4	0.3553	3	1967.1		extracellular matrix; extracellular region;	positive regulation of fibroblast growth factor receptor signaling pathway; positive regulation of vascular permeability;	fibroblast growth factor binding; heparin binding;	Secreted ECO 0000269 PubMed 18669637	Signal_peptide	yes
k6-rep1-bm2957	DCIMLSGETA	KGDYPLEAVR	P14618			Pyruvate kinase PKM;	9.966	365	531	N-ter +37.08 Da, K +37.08 Da	21.3	-4.7472	3	1218.75	Cytosolic thyroid hormone-binding protein;Opa-interacting protein 3;Pyruvate kinase 2/3;Pyruvate kinase muscle isozyme;Thyroid hormone-binding protein 1;Tumor M2-PK;p58;	cilium; cytoplasm; cytosol; extracellular exosome; extracellular matrix; extracellular vesicle; mitochondrion; myelin sheath; nucleus; plasma membrane; vesicle;	ATP biosynthetic process; canonical glycolysis; carbohydrate metabolic process; glucose metabolic process; liver development; organ regeneration; programmed cell death; pyruvate biosynthetic process; response to gravity; response to hypoxia; response to insulin; response to muscle inactivity; response to nutrient; skeletal muscle tissue regeneration; small molecule metabolic process;	ADP binding; ATP binding; kinase activity; magnesium ion binding; MHC class II protein complex binding; poly(A) RNA binding; potassium ion binding; pyruvate kinase activity;	Cytoplasm Nucleus Note Translocates to the		yes
k6-rep1-bm2957	GRALYAQARA	KGKTAGLVR	P19823			Inter-alpha-trypsin inhibitor heavy chain H2;	9.966	146	946	N-ter +37.08 Da, K +37.08 Da	11.2	-3.2698	3	1036.81	Inter-alpha-trypsin inhibitor complex component II;Serum-derived hyaluronan-associated protein;	blood microparticle; extracellular exosome; extracellular region;	hyaluronan metabolic process; negative regulation of endopeptidase activity;	endopeptidase inhibitor activity; serine-type endopeptidase inhibitor activity;	Secreted	Signal_peptide	yes
k6-rep1-bm2957	AVECLNYQHY	KGSDFDCELR	P61978			Heterogeneous nuclear ribonucleoprotein K;	9.966	137	463	N-ter +37.08 Da, K +37.08 Da, C +57.02 Da	13.3	-1.6927	2	1297.69	Transformation up-regulated nuclear protein;	axon terminus; catalytic step 2 spliceosome; cell cortex; cytoplasm; cytosol; dendritic spine; extracellular exosome; focal adhesion; membrane; mitochondrion; nuclear chromatin; nucleoplasm; nucleus; podosome; postsynaptic density; protein-DNA complex;	acute-phase response; aging; camera-type eye development; cellular protein metabolic process; cellular response to amino acid stimulus; cellular response to forskolin; cellular response to glucose stimulus; cellular response to insulin stimulus; cellular response to rapamycin; cerebellum development; cerebral cortex development; gene expression; hippocampus development; kidney development; liver …	C-rich single-stranded DNA binding; mRNA 3'-UTR binding; mRNA CDS binding; poly(A) RNA binding; pre-mRNA 3'-splice site binding; ribonucleoprotein complex binding; RNA binding; RNA polymerase II core promoter proximal region sequence-specific DNA binding; single-stranded DNA binding; transcriptional activator activity, RNA polymerase II core promoter proximal region sequence-specific binding;	Cytoplasm ECO 0000269 PubMed 1729596		yes
k6-rep1-bm2957	GGEDWNPVEE	KIESQTQEEVR	P13521			Secretogranin-2;	9.966	254	617	N-ter +37.08 Da, K +37.08 Da	18.7	-0.1408	3	1417.84	Chromogranin-C;Secretogranin II;	extracellular space; secretory granule;	angiogenesis; endothelial cell migration; eosinophil chemotaxis; induction of positive chemotaxis; inflammatory response; intracellular signal transduction; MAPK cascade; negative regulation of endothelial cell apoptotic process; negative regulation of endothelial cell proliferation; negative regulation of extrinsic apoptotic signaling pathway; positive chemotaxis; positive regulation of endothel…	chemoattractant activity; cytokine activity;	Secreted Note Neuroendocrine and endocrine	Signal_peptide	yes
k6-rep1-bm2957	YQCTCPDGYR	KIGPECVDIDECR	O95967			EGF-containing fibulin-like extracellular matrix protein 2;	9.966	155	443	N-ter +37.08 Da, K +37.08 Da, C +57.02 Da	43.3	-4.3272	2	1661.86	Fibulin-4;Protein UPH1;	basement membrane; extracellular exosome; extracellular region; extracellular vesicle;	extracellular matrix organization;	calcium ion binding; extracellular matrix structural constituent;	Secreted	Signal_peptide	yes
k6-rep1-bm2957	TALAPSTMKI	KIIAPPER	P62736	Q562R1	P60709	Actin, aortic smooth muscle;	9.966	328	377	N-ter +37.08 Da, K +37.08 Da	17.3	0.8018	3	994.71	Alpha-actin-2;Cell growth-inhibiting gene 46 protein;	cell body; cytoplasm; cytoskeleton; cytosol; extracellular exosome; extracellular space; filopodium; lamellipodium; protein complex; smooth muscle contractile fiber;	glomerular mesangial cell development; mesenchyme migration; muscle contraction; positive regulation of gene expression; regulation of blood pressure; response to virus; vascular smooth muscle contraction;	ATP binding; protein kinase binding;	Cytoplasm cytoskeleton		yes
k6-rep1-bm2957	PSDTIENVKA	KIQDKEGIPPDQQR	P62987	P62979	P0CG47	Ubiquitin-60S ribosomal protein L40;	9.966	635	685	N-ter +37.08 Da, K +37.08 Da	32.9	-2.3268	3	1759.09	CEP52;Ubiquitin A-52 residue ribosomal protein fusion product 1;	cytosol; cytosolic large ribosomal subunit; endocytic vesicle membrane; endosome membrane; extracellular exosome; extracellular space; lysosomal membrane; myelin sheath; nucleoplasm; nucleus; plasma membrane; ribosome;	activation of MAPK activity; activation of MAPKK activity; anaphase-promoting complex-dependent proteasomal ubiquitin-dependent protein catabolic process; antigen processing and presentation of exogenous peptide antigen via MHC class I; antigen processing and presentation of exogenous peptide antigen via MHC class I, TAP-dependent; antigen processing and presentation of peptide antigen via MHC cl…	structural constituent of ribosome;	Ubiquitin60S ribosomal protein L40		yes
k6-rep1-bm2957	TRPQIKDFKE	KIQQDADSVITVGR	Q9H3P7			Golgi resident protein GCP60;	9.966	384	528	N-ter +37.08 Da, K +37.08 Da	18.5	-3.8678	2	1600.97	Acyl-CoA-binding domain-containing protein 3;Golgi complex-associated protein 1;Golgi phosphoprotein 1;PBR- and PKA-associated protein 7;Peripheral benzodiazepine receptor-associated protein PAP7;	Golgi apparatus; Golgi membrane; integral component of membrane; membrane; mitochondrion;	steroid biosynthetic process; transport;	fatty-acyl-CoA binding; protein kinase A regulatory subunit binding;	Golgi apparatus membrane ECO 0000250		no
k6-rep1-bm2957	GIATMEEVKC	KIQVLQQQADDAEER	A6NL28				9.966	11	223	N-ter +37.08 Da, K +37.08 Da	45.1	-0.271	3	1842.04							no
k6-rep1-bm2957	MA	KISSPTETER	P31949			Protein S100-A11;	9.966	1	105	N-ter +37.08 Da, K +37.08 Da	15.7	-1.7188	3	1218.74	Calgizzarin;Metastatic lymph node gene 70 protein;Protein S100-C;S100 calcium-binding protein A11;	cytoplasm; extracellular exosome; extracellular space; nucleus; ruffle;	negative regulation of cell proliferation; negative regulation of DNA replication; signal transduction;	calcium ion binding; calcium-dependent protein binding; protein homodimerization activity; S100 protein binding;	Cytoplasm ECO 0000269 PubMed 18618420		yes
k6-rep1-bm2957	EEPATHNALA	KIYIDSNNNPER	Q00610			Clathrin heavy chain 1;	9.966	879	1675	N-ter +37.08 Da, K +37.08 Da	36.2	-1.3013	3	1533.87	Clathrin heavy chain on chromosome 17;	clathrin coat; clathrin coat of coated pit; clathrin coat of trans-Golgi network vesicle; clathrin complex; clathrin-coated endocytic vesicle membrane; clathrin-coated vesicle; cytosol; endolysosome membrane; extracellular exosome; extracellular vesicle; focal adhesion; intracellular membrane-bounded organelle; melanosome; membrane; plasma membrane; protein complex; spindle; trans-Golgi network m…	antigen processing and presentation of exogenous peptide antigen via MHC class II; intracellular protein transport; membrane organization; mitotic nuclear division; negative regulation of hyaluronan biosynthetic process; negative regulation of protein localization to plasma membrane; osteoblast differentiation; post-Golgi vesicle-mediated transport; receptor internalization; receptor-mediated end…	clathrin light chain binding; double-stranded RNA binding; poly(A) RNA binding; protein kinase binding; structural molecule activity;	Cytoplasmic vesicle membrane		yes
k6-rep1-bm2957	NDAVSSAKKP	KLALEDSENTASTNCDSSSEGLEKDTATQR	Q49AR2			UPF0489 protein C5orf22;	9.966	179	442	N-ter +37.08 Da, K +37.08 Da, C +57.02 Da	50.9	-0.564	4	3364.69							no
k6-rep1-bm2957	AQERLATALQ	KLEEAEKAADESER	P09493	P07951	P06753	Tropomyosin alpha-1 chain;	9.966	74	248	N-ter +37.08 Da, K +37.08 Da	31.2	-1.1662	3	1711.99	Alpha-tropomyosin;Tropomyosin-1;	bleb; cytoskeleton; cytosol; filamentous actin; muscle thin filament tropomyosin; ruffle membrane; sarcomere; stress fiber;	cardiac muscle contraction; cellular response to reactive oxygen species; cytoskeleton organization; in utero embryonic development; movement of cell or subcellular component; muscle contraction; muscle filament sliding; negative regulation of cell migration; negative regulation of vascular associated smooth muscle cell migration; negative regulation of vascular smooth muscle cell proliferation; …	actin binding; cytoskeletal protein binding; structural constituent of cytoskeleton; structural constituent of muscle;	Cytoplasm cytoskeleton		no
k6-rep1-bm2957	CHESYNRTFM	KLGPEAFR	P33908			Mannosyl-oligosaccharide 1,2-alpha-mannosidase IA;	9.966	516	653	N-ter +37.08 Da, K +37.08 Da	16.8	0.3025	3	988.67	Man(9)-alpha-mannosidase;Mannosidase alpha class 1A member 1;Processing alpha-1,2-mannosidase IA;	cytoplasm; endoplasmic reticulum; endoplasmic reticulum-Golgi intermediate compartment; extracellular exosome; Golgi apparatus; Golgi membrane; integral component of membrane; membrane;	cellular protein metabolic process; Golgi apparatus mannose trimming; N-glycan processing; post-translational protein modification; protein N-linked glycosylation via asparagine;	calcium ion binding; mannosidase activity; mannosyl-oligosaccharide 1,2-alpha-mannosidase activity;	Golgi apparatus membrane Single pass type		yes
k6-rep1-bm2957	AEAHKEAMSR	KLGQSESQGPPR	O00233			26S proteasome non-ATPase regulatory subunit 9;	9.966	121	223	N-ter +37.08 Da, K +37.08 Da	23.5	-1.3256	3	1354.81	26S proteasome regulatory subunit p27;	cytoplasm; cytosol; nucleoplasm; nucleus; proteasome regulatory particle;	activation of MAPKK activity; anaphase-promoting complex-dependent proteasomal ubiquitin-dependent protein catabolic process; antigen processing and presentation of exogenous peptide antigen via MHC class I; antigen processing and presentation of exogenous peptide antigen via MHC class I, TAP-dependent; antigen processing and presentation of peptide antigen via MHC class I; apoptotic process; axo…	bHLH transcription factor binding; transcription coactivator activity;			no
k6-rep1-bm2957	NLNDYRESVF	KLLPQLTYLDGYDR	P39687	Q92688		Acidic leucine-rich nuclear phosphoprotein 32 family member A;	9.966	135	251	N-ter +37.08 Da, K +37.08 Da	46.5	-2.3741	3	1766.05	Acidic nuclear phosphoprotein pp32;Leucine-rich acidic nuclear protein;Mapmodulin;Potent heat-stable protein phosphatase 2A inhibitor I1PP2A;Putative HLA-DR-associated protein I;	cytoplasm; endoplasmic reticulum; nucleoplasm; nucleus; perinuclear region of cytoplasm;	gene expression; intracellular signal transduction; nucleocytoplasmic transport; regulation of mRNA stability; regulation of transcription, DNA-templated; transcription, DNA-templated;	poly(A) RNA binding;	Nucleus Cytoplasm Endoplasmic reticulum		no
k6-rep1-bm2957	PPEKKEKGYP	KLLQDEFPGIPSPLDAAVECHR	P02790			Hemopexin;	9.966	128	462	N-ter +37.08 Da, K +37.08 Da, C +57.02 Da	72.8	-1.9864	4	2563.4	Beta-1B-glycoprotein;	blood microparticle; endocytic vesicle lumen; extracellular exosome; extracellular region; extracellular space;	cellular iron ion homeostasis; heme metabolic process; heme transport; hemoglobin metabolic process; positive regulation of humoral immune response mediated by circulating immunoglobulin; positive regulation of immunoglobulin production; positive regulation of interferon-gamma-mediated signaling pathway; positive regulation of tyrosine phosphorylation of Stat1 protein; receptor-mediated endocytos…	heme transporter activity; metal ion binding;	Secreted	Signal_peptide	yes
k6-rep1-bm2957	NAYNCEEPTE	KLPFPIIDDR	P30041			Peroxiredoxin-6;	9.966	95	224	N-ter +37.08 Da, K +37.08 Da	21.5	-0.6212	3	1284.84	1-Cys peroxiredoxin;24 kDa protein;Acidic calcium-independent phospholipase A2;Antioxidant protein 2;Liver 2D page spot 40;Non-selenium glutathione peroxidase;Red blood cells page spot 12;	cytoplasm; cytoplasmic, membrane-bounded vesicle; cytosol; extracellular exosome; extracellular space; lysosome; membrane;	cellular oxidant detoxification; hydrogen peroxide catabolic process; phospholipid catabolic process; response to oxidative stress; response to reactive oxygen species;	antioxidant activity; glutathione peroxidase activity; peroxiredoxin activity; phospholipase A2 activity; ubiquitin protein ligase binding;	Cytoplasm ECO 0000269 PubMed 16186110		yes
k6-rep1-bm2957	HHSGAKVVLS	KLPIGDVATQYFADR	Q99832			T-complex protein 1 subunit eta;	9.966	290	543	N-ter +37.08 Da, K +37.08 Da	41.2	-2.4886	3	1765.03	CCT-eta;HIV-1 Nef-interacting protein;	cell body; chaperonin-containing T-complex; cytoplasm; cytosol; extracellular exosome; microtubule; mitochondrion; zona pellucida receptor complex;	'de novo' posttranslational protein folding; binding of sperm to zona pellucida; cellular protein metabolic process; positive regulation of establishment of protein localization to telomere; positive regulation of protein localization to Cajal body; positive regulation of telomerase RNA localization to Cajal body; positive regulation of telomere maintenance via telomerase; protein folding; protei…	ATP binding; unfolded protein binding;	Cytoplasm ECO 0000250		yes
k6-rep1-bm2957	GGEVSEELSL	KLPPNVVEESAR	P01023			Alpha-2-macroglobulin;	9.966	932	1474	N-ter +37.08 Da, K +37.08 Da	44.2	-1.2041	2	1409.88	C3 and PZP-like alpha-2-macroglobulin domain-containing protein 5;	blood microparticle; cytosol; extracellular exosome; extracellular region; platelet alpha granule lumen;	blood coagulation; blood coagulation, intrinsic pathway; extracellular matrix disassembly; extracellular matrix organization; negative regulation of complement activation, lectin pathway; negative regulation of endopeptidase activity; platelet activation; platelet degranulation; regulation of small GTPase mediated signal transduction; small GTPase mediated signal transduction; stem cell different…	calcium-dependent protein binding; enzyme binding; growth factor binding; interleukin-1 binding; interleukin-8 binding; protease binding; receptor binding; serine-type endopeptidase inhibitor activity; tumor necrosis factor binding;	Secreted ECO 0000269 PubMed 6203908	Signal_peptide	yes
k6-rep1-bm2957	ADRKYEEVAR	KLVIIEGDLER	P06753			Tropomyosin alpha-3 chain;	9.966	167	285	N-ter +37.08 Da, K +37.08 Da	34.9	-2.8721	2	1355.89	Gamma-tropomyosin;Tropomyosin-3;Tropomyosin-5;	cleavage furrow; cortical cytoskeleton; cytoskeleton; cytosol; extracellular exosome; filamentous actin; growth cone; muscle thin filament tropomyosin; podosome; stress fiber;	movement of cell or subcellular component; muscle contraction; muscle filament sliding;		Cytoplasm cytoskeleton		yes
k6-rep1-bm2957	ADRKYEEVAR	KLVILEGELER	P67936	P07951		Tropomyosin alpha-4 chain;	9.966	130	248	N-ter +37.08 Da, K +37.08 Da	31.2	-3.7903	2	1369.91	TM30p1;Tropomyosin-4;	cortical cytoskeleton; cytoskeleton; cytosol; extracellular exosome; filamentous actin; focal adhesion; membrane; muscle thin filament tropomyosin; podosome; stress fiber;	movement of cell or subcellular component; muscle contraction; muscle filament sliding; osteoblast differentiation;	calcium ion binding; structural constituent of muscle;	Cytoplasm cytoskeleton		yes
k6-rep1-bm2957	RSPIAEAVFR	KLVTDQNISENWR	P24666			Low molecular weight phosphotyrosine protein phosphatase;	9.966	27	158	N-ter +37.08 Da, K +37.08 Da	26.8	-2.2673	2	1673.96	Adipocyte acid phosphatase;Low molecular weight cytosolic acid phosphatase;Red cell acid phosphatase 1;	cytoplasm; cytoplasmic side of plasma membrane; extracellular exosome;		acid phosphatase activity; non-membrane spanning protein tyrosine phosphatase activity;	Cytoplasm		yes
k6-rep1-bm2957	ESKDSFKQLA	KLVTSGAESGNLNTSPSSNQTR	Q8NHV4			Protein NEDD1;	9.966	500	660	N-ter +37.08 Da, K +37.08 Da	34.7	4.0477	3	2319.27	Neural precursor cell expressed developmentally down-regulated protein 1;	apical part of cell; centriole; centrosome; ciliary basal body; cytosol; nucleolus; nucleoplasm; pericentriolar material; plasma membrane; spindle pole;	cell division; G2/M transition of mitotic cell cycle; mitotic cell cycle; mitotic nuclear division; organelle organization; protein localization to centrosome;		Cytoplasm cytoskeleton microtubule		no
k6-rep1-bm2957	WGNIPCGSKE	KPGVYTNVCR	Q92876			Kallikrein-6;	9.966	221	244	N-ter +37.08 Da, K +37.08 Da, C +57.02 Da	30.6	-2.4452	3	1264.75	Neurosin;Protease M;SP59;Serine protease 18;Serine protease 9;Zyme;	cytoplasm; endoplasmic reticulum; extracellular region; extracellular space; intercellular bridge; microtubule cytoskeleton; mitochondrion; nuclear membrane; nucleolus; nucleoplasm;	amyloid precursor protein metabolic process; central nervous system development; collagen catabolic process; hormone metabolic process; myelination; neuron death; positive regulation of G-protein coupled receptor protein signaling pathway; protein autoprocessing; protein processing; regulation of cell differentiation; regulation of neuron projection development; response to wounding; tissue regen…	serine-type endopeptidase activity;	Secreted Nucleus nucleolus Cytoplasm	Signal_peptide	yes
k6-rep1-bm2957	GLGLDESGLA	KQAASGLVGQENAR	Q9Y265			RuvB-like 1;	9.966	31	456	N-ter +37.08 Da, K +37.08 Da	21.3	-1.863	3	1499.9	49 kDa TATA box-binding protein-interacting protein;54 kDa erythrocyte cytosolic protein;INO80 complex subunit H;Nuclear matrix protein 238;Pontin 52;TIP49a;TIP60-associated protein 54-alpha;	cytoplasm; extracellular exosome; Golgi apparatus; Ino80 complex; intracellular membrane-bounded organelle; membrane; microtubule organizing center; MLL1 complex; NuA4 histone acetyltransferase complex; nuclear matrix; nucleoplasm; nucleus; Swr1 complex;	cell division; CENP-A containing nucleosome assembly; chromatin organization; DNA duplex unwinding; DNA recombination; DNA repair; histone H2A acetylation; histone H4 acetylation; mitotic nuclear division; nucleosome assembly; positive regulation of protein targeting to mitochondrion; positive regulation of telomerase RNA localization to Cajal body; regulation of growth; regulation of mitophagy; …	ATP binding; DNA helicase activity;	Nucleus matrix Nucleus nucleoplasm		yes
k6-rep1-bm2957	EHTRRELAKM	KQEPVKPEEGR	P61586			Transforming protein RhoA;	9.966	133	193	N-ter +37.08 Da, K +37.08 Da	18.5	0.6392	4	1403.91	Rho cDNA clone 12;	apical junction complex; cell cortex; cell junction; cell periphery; cleavage furrow; cytoskeleton; cytosol; endoplasmic reticulum membrane; endosome; extracellular exosome; focal adhesion; lamellipodium; midbody; plasma membrane; vesicle;	actin cytoskeleton organization; apical junction assembly; apolipoprotein A-I-mediated signaling pathway; axon guidance; blood coagulation; cleavage furrow formation; endothelial cell migration; endothelial tube lumen extension; ephrin receptor signaling pathway; mitotic spindle assembly; negative chemotaxis; negative regulation of axonogenesis; negative regulation of cell migration involved in s…	GTP binding; GTPase activity; myosin binding;	Cell membrane Lipid anchor Cytoplasmic		yes
k6-rep1-bm2957	QAARKLLSRE	KQPPIDNIIR	P52292			Importin subunit alpha-1;	9.966	106	529	N-ter +37.08 Da, K +37.08 Da	22.9	-0.6315	2	1264.84	Karyopherin subunit alpha-2;RAG cohort protein 1;SRP1-alpha;	cytoplasm; cytosol; membrane; nuclear pore; nucleoplasm;	cytokine-mediated signaling pathway; DNA metabolic process; DNA repair; double-strand break repair; modulation by virus of host morphology or physiology; modulation by virus of host process; NLS-bearing protein import into nucleus; regulation of DNA recombination; viral life cycle;	histone deacetylase binding; nuclear localization sequence binding; poly(A) RNA binding; protein transporter activity;	Cytoplasm ECO 0000269 PubMed 7604027		no
k6-rep1-bm2957	EIELQSQLAL	KQSLEASLAETEGR	P13645			Keratin, type I cytoskeletal 10;	9.966	384	584	N-ter +37.08 Da, K +37.08 Da	22.6	-0.0628	2	1589.92	Cytokeratin-10;Keratin-10;	cytoplasm; extracellular exosome; extracellular space; intermediate filament; keratin filament; membrane; nucleus;	cellular response to calcium ion; keratinocyte differentiation;	structural constituent of epidermis;			yes
k6-rep1-bm2957	ELRDFSPSSA	KRQQETAAAETETR	O15240			Neurosecretory protein VGF;	9.966	173	615	N-ter +37.08 Da, K +37.08 Da	41.9	-1.5948	3	1689.96		cytoplasmic vesicle; extracellular space; intracellular membrane-bounded organelle; transport vesicle;	carbohydrate homeostasis; defense response to bacterium; generation of precursor metabolites and energy; glucose homeostasis; insulin secretion; ovarian follicle development; regulation of synaptic plasticity; response to cAMP; response to cold; response to dietary excess; response to insulin; sexual reproduction;	hormone activity;	Secreted ECO 0000269 PubMed 19194657	Signal_peptide	yes
k6-rep1-bm2957	WNLQKTVPAK	KSASLDVEPIYTFR	Q13033			Striatin-3;	9.966	515	797	N-ter +37.08 Da, K +37.08 Da	28.6	-0.8235	3	1697	Cell cycle autoantigen SG2NA;S/G2 antigen;	cytoplasm; dendrite; Golgi apparatus; neuronal cell body; nucleoplasm; nucleus; plasma membrane; protein complex;	negative regulation of intracellular estrogen receptor signaling pathway; negative regulation of transcription from RNA polymerase II promoter; negative regulation of transcription, DNA-templated; positive regulation of transcription from RNA polymerase II promoter; response to estradiol;	armadillo repeat domain binding; calmodulin binding; protein complex binding; protein phosphatase 2A binding; transcription factor activity, sequence-specific DNA binding;	Cytoplasm ECO 0000250 Membrane		no
k6-rep1-bm2957	MSFL	KSFPPPGPAEGLLR	P54105			Methylosome subunit pICln;	9.966	3	237	N-ter +37.08 Da, K +37.08 Da	30.9	-1.7533	3	1536.96	Chloride channel, nucleotide sensitive 1A;Chloride conductance regulatory protein ICln;Chloride ion current inducer protein;Reticulocyte pICln;	cytoplasm; cytoskeleton; cytosol; methylosome; nucleoplasm; nucleus; pICln-Sm protein complex; plasma membrane;	cell volume homeostasis; chloride transport; gene expression; ncRNA metabolic process; spliceosomal snRNP assembly;	poly(A) RNA binding; protein heterodimerization activity;	Cytoplasm cytosol		no
k6-rep1-bm2957	VEALQNLKNL	KSLDLFNCEITNLEDYR	Q9BTT0			Acidic leucine-rich nuclear phosphoprotein 32 family member E;	9.966	114	268	N-ter +37.08 Da, K +37.08 Da, C +57.02 Da	27.4	-3.0397	3	2201.16	LANP-like protein;	cytoplasmic, membrane-bounded vesicle; nucleus; Swr1 complex;	histone exchange;	histone binding; phosphatase inhibitor activity;	Cytoplasm ECO 0000250 Nucleus		no
k6-rep1-bm2957	HSQEKTHSRE	KSSQESGEETGSQENHPQESKGQPR	P05060			Secretogranin-1;	9.966	232	677	N-ter +37.08 Da, K +37.08 Da	32.1	0.9816	4	2848.46	Chromogranin-B;Secretogranin I;	extracellular region; secretory granule;		hormone activity;	Secreted Note Neuroendocrine and endocrine	Signal_peptide	yes
k6-rep1-bm2957	VDYDGHCKEK	KSVSPSASPVVCYQSNR	Q12841			Follistatin-related protein 1;	9.966	100	308	N-ter +37.08 Da, K +37.08 Da, C +57.02 Da	45.2	-3.6596	3	1937.05	Follistatin-like protein 1;	extracellular exosome; extracellular region; extracellular space;	BMP signaling pathway; response to starvation;	calcium ion binding; heparin binding;	Secreted ECO 0000305	Signal_peptide	yes
k6-rep1-bm2957	ERYDDMAACM	KSVTEQGAELSNEER	P63104			14-3-3 protein zeta/delta;	9.966	25	245	N-ter +37.08 Da, K +37.08 Da	42.5	-0.1713	3	1747.95	Protein kinase C inhibitor protein 1;	blood microparticle; cytoplasm; cytoplasmic vesicle membrane; cytosol; extracellular exosome; extracellular space; focal adhesion; melanosome; mitochondrion; nucleoplasm; nucleus;	apoptotic process; blood coagulation; establishment of Golgi localization; gene expression; Golgi reassembly; intrinsic apoptotic signaling pathway; membrane organization; negative regulation of apoptotic process; platelet activation; positive regulation of protein insertion into mitochondrial membrane involved in apoptotic signaling pathway; programmed cell death; protein targeting; regulation o…	identical protein binding; poly(A) RNA binding; protein kinase binding; transcription factor binding; ubiquitin protein ligase binding;	Cytoplasm ECO 0000269 PubMed 17081065		yes
k6-rep1-bm2957	ATVASSSSLE	KSYELPDGQVITIGNER	P62736	Q9BYX7	P60709	Actin, aortic smooth muscle;	9.966	936	1075	N-ter +37.08 Da, K +37.08 Da	51.3	-2.6605	2	1990.13	Alpha-actin-2;Cell growth-inhibiting gene 46 protein;	cell body; cytoplasm; cytoskeleton; cytosol; extracellular exosome; extracellular space; filopodium; lamellipodium; protein complex; smooth muscle contractile fiber;	glomerular mesangial cell development; mesenchyme migration; muscle contraction; positive regulation of gene expression; regulation of blood pressure; response to virus; vascular smooth muscle contraction;	ATP binding; protein kinase binding;	Cytoplasm cytoskeleton		yes
k6-rep1-bm2957	KQYEKAVSQG	KTAGLVKASGR	Q06033			Inter-alpha-trypsin inhibitor heavy chain H3;	9.966	121	890	N-ter +37.08 Da, K +37.08 Da	18.5	1.0852	3	1194.88	Serum-derived hyaluronan-associated protein;	extracellular exosome; extracellular region;	hyaluronan metabolic process; negative regulation of endopeptidase activity;	endopeptidase inhibitor activity; serine-type endopeptidase inhibitor activity;	Secreted	Signal_peptide	yes
k6-rep1-bm2957	IPSPTSDRKA	KTALPAQSAATLPAR	Q01082			Spectrin beta chain, non-erythrocytic 1;	9.966	2175	2364	N-ter +37.08 Da, K +37.08 Da	40.4	-4.6496	3	1567	Beta-II spectrin;Fodrin beta chain;Spectrin, non-erythroid beta chain 1;	axolemma; cuticular plate; cytoplasm; cytosol; extracellular exosome; M band; neuronal postsynaptic density; nucleolus; spectrin; spectrin-associated cytoskeleton;	actin filament capping; activation of MAPKK activity; axon guidance; cellular protein metabolic process; common-partner SMAD protein phosphorylation; epidermal growth factor receptor signaling pathway; ER to Golgi vesicle-mediated transport; Fc-epsilon receptor signaling pathway; fibroblast growth factor receptor signaling pathway; Golgi to plasma membrane protein transport; innate immune respons…	actin binding; ankyrin binding; GTPase binding; phospholipid binding; poly(A) RNA binding; structural constituent of cytoskeleton;	Cytoplasm cytoskeleton ECO 0000250 Isoform 2		yes
k6-rep1-bm2957	EEDSEVLMMI	KTQSSLVPALTDFVR	O60888			Protein CutA;	9.966	122	179	N-ter +37.08 Da, K +37.08 Da	28.5	-1.4976	3	1733.06	Acetylcholinesterase-associated protein;Brain acetylcholinesterase putative membrane anchor;	extracellular exosome; membrane;	protein localization; response to metal ion;	enzyme binding;		Signal_peptide	yes
k6-rep1-bm2957	KAEGSEIRLA	KVDATEESDLAQQYGVR	P07237			Protein disulfide-isomerase;	9.966	79	508	N-ter +37.08 Da, K +37.08 Da	25	0.9586	2	1980.08	Cellular thyroid hormone-binding protein;Prolyl 4-hydroxylase subunit beta;p55;	endoplasmic reticulum; endoplasmic reticulum chaperone complex; endoplasmic reticulum lumen; endoplasmic reticulum-Golgi intermediate compartment; external side of plasma membrane; extracellular exosome; extracellular region; focal adhesion; melanosome; procollagen-proline 4-dioxygenase complex;	cell redox homeostasis; cellular response to hypoxia; extracellular matrix organization; lipoprotein metabolic process; peptidyl-proline hydroxylation to 4-hydroxy-L-proline; positive regulation of viral entry into host cell; protein folding; proteolysis; regulation of oxidative stress-induced intrinsic apoptotic signaling pathway; response to endoplasmic reticulum stress; response to reactive ox…	endopeptidase activity; integrin binding; poly(A) RNA binding; procollagen-proline 4-dioxygenase activity; protein disulfide isomerase activity; protein heterodimerization activity;	Endoplasmic reticulum	Signal_peptide	yes
k6-rep1-bm2957	TTVRTTEINF	KVGEGFEEETVDGR	P29762			Cellular retinoic acid-binding protein 1;	9.966	65	137	N-ter +37.08 Da, K +37.08 Da	32.1	0.2462	2	1622.87	Cellular retinoic acid-binding protein I;	cytosol;	multicellular organismal development; retinoic acid catabolic process; signal transduction;	retinal binding; retinoic acid binding; retinoid binding; retinol binding; transporter activity;	Cytoplasm ECO 0000269 PubMed 11909957		no
k6-rep1-bm2957	LIVTHALHKV	KVGKSPPVR	P13611			Versican core protein;	9.966	23	3396	N-ter +37.08 Da, K +37.08 Da	13	0.2783	3	1074.83	Chondroitin sulfate proteoglycan core protein 2;Glial hyaluronate-binding protein;Large fibroblast proteoglycan;PG-M;	extracellular matrix; extracellular region; extracellular space; Golgi lumen; intracellular membrane-bounded organelle; lysosomal lumen; membrane; proteinaceous extracellular matrix;	carbohydrate metabolic process; cell adhesion; cell recognition; central nervous system development; chondroitin sulfate biosynthetic process; chondroitin sulfate catabolic process; chondroitin sulfate metabolic process; dermatan sulfate biosynthetic process; extracellular matrix organization; glial cell migration; glycosaminoglycan metabolic process; heart development; multicellular organismal d…	calcium ion binding; carbohydrate binding; glycosaminoglycan binding; hyaluronic acid binding;	Secreted extracellular space extracellular	Signal_peptide	yes
k6-rep1-bm2957	QGEWNLQPLP	KVISTLEEPTPQCPTSQGR	P09172			Dopamine beta-hydroxylase;	9.966	582	617	N-ter +37.08 Da, K +37.08 Da, C +57.02 Da	57.2	-4.0868	3	2199.21	Dopamine beta-monooxygenase;	chromaffin granule lumen; chromaffin granule membrane; cytoplasm; extracellular region; integral component of membrane; membrane; secretory granule lumen; transport vesicle membrane;	behavioral response to ethanol; blood vessel remodeling; catecholamine biosynthetic process; cellular nitrogen compound metabolic process; cytokine production; dopamine catabolic process; fear response; glucose homeostasis; homoiothermy; leukocyte mediated immunity; leukocyte migration; locomotory behavior; maternal behavior; memory; norepinephrine biosynthetic process; positive regulation of vas…	catalytic activity; copper ion binding; dopamine beta-monooxygenase activity; L-ascorbic acid binding;	Soluble dopamine beta hydroxylase Cytoplasmic vesicle secretory vesicle		yes
k6-rep1-bm2957	SKAGVAPLQV	KVQGPKGLVEPVDVVDNADGTQTVNYVPSR	P21333			Filamin-A;	9.966	1484	2647	N-ter +37.08 Da, K +37.08 Da	59.4	0.8503	4	3288.87	Actin-binding protein 280;Alpha-filamin;Endothelial actin-binding protein;Filamin-1;Non-muscle filamin;	actin cytoskeleton; actin filament; actin filament bundle; apical dendrite; cortical cytoskeleton; cytoplasm; cytosol; dendritic shaft; extracellular exosome; extracellular region; focal adhesion; membrane; Myb complex; neuronal cell body; nucleolus; nucleus; perinuclear region of cytoplasm; plasma membrane; trans-Golgi network;	actin crosslink formation; actin cytoskeleton reorganization; adenylate cyclase-inhibiting dopamine receptor signaling pathway; blood coagulation; cell junction assembly; cilium assembly; cytoplasmic sequestering of protein; early endosome to late endosome transport; epithelial to mesenchymal transition; establishment of protein localization; mitotic spindle assembly; mRNA transcription from RNA …	actin filament binding; Fc-gamma receptor I complex binding; G-protein coupled receptor binding; glycoprotein binding; kinase binding; poly(A) RNA binding; protein homodimerization activity; Rac GTPase binding; Ral GTPase binding; Rho GTPase binding; signal transducer activity; small GTPase binding; transcription factor binding;	Cytoplasm cell cortex Cytoplasm		yes
k6-rep1-bm2957	DAIIKLSALP	KYGCIENTGTGDR	Q86XX4			Extracellular matrix protein FRAS1;	9.966	1877	4008	N-ter +37.08 Da, K +37.08 Da, C +57.02 Da	24.6	0.5179	3	1541.81		integral component of membrane; plasma membrane; sublamina densa;	cell communication; embryonic limb morphogenesis; metanephros morphogenesis; morphogenesis of an epithelium; palate development; protein transport; skin development;	metal ion binding;	Cell membrane ECO 0000305 Single pass	Signal_peptide	yes
k6-rep1-bm2957	VYQSRRGPLV	KYSSDYFQAPSDYR	Q08380			Galectin-3-binding protein;	9.966	439	585	N-ter +37.08 Da, K +37.08 Da	47.6	-1.3889	2	1797.91	Basement membrane autoantigen p105;Lectin galactoside-binding soluble 3-binding protein;Mac-2-binding protein;Tumor-associated antigen 90K;	blood microparticle; extracellular exosome; extracellular space; membrane; proteinaceous extracellular matrix;	cell adhesion; cellular defense response; receptor-mediated endocytosis; signal transduction;	scavenger receptor activity;	Secreted ECO 0000269 PubMed 8390986	Signal_peptide	yes
k6-rep1-bm2957	RAELRAAGLR	LAGDPSAGDGAAPR	Q96GD0			Pyridoxal phosphate phosphatase;	9.966	127	296	N-ter +37.08 Da	18.2	-1.858	2	1289.67	Chronophin;	cytoskeleton; cytosol; extracellular exosome; lamellipodium membrane; ruffle membrane;	actin rod assembly; cellular response to ATP; positive regulation of actin filament depolymerization; protein dephosphorylation; pyridoxal phosphate catabolic process; regulation of cytokinesis; regulation of mitotic nuclear division;	heat shock protein binding; magnesium ion binding; phosphoprotein phosphatase activity; phosphoserine phosphatase activity; pyridoxal phosphatase activity;	Cytoplasm cytosol		yes
k6-rep1-bm2957	DEIRRRRLAR	LAGGQTSQPTTPLTSPQR	O95155			Ubiquitin conjugation factor E4 B {ECO:0000305};	9.966	15	1302	N-ter +37.08 Da	36.1	-1.0117	3	1875.02	Homozygously deleted in neuroblastoma 1 {ECO:0000312|EMBL:BAB40446.1};Ubiquitin fusion degradation protein 2 {ECO:0000312|EMBL:AAD02233.1};	cytoplasm; nucleus; ubiquitin ligase complex;	granzyme-mediated apoptotic signaling pathway; proteasome-mediated ubiquitin-dependent protein catabolic process; protein ubiquitination involved in ubiquitin-dependent protein catabolic process; response to UV;	enzyme binding; ligase activity; ubiquitin-ubiquitin ligase activity;	Cytoplasm ECO 0000250 UniProtKB Q9ES00		no
k6-rep1-bm2957	AGANASILYR	LAGTPPPGTTVDSYTGEIR	Q96JQ0			Protocadherin-16;	9.966	2001	3298	N-ter +37.08 Da	43.8	-6.7546	2	1967.03	Cadherin-19;Cadherin-25;Fibroblast cadherin-1;Protein dachsous homolog 1;	apical part of cell; integral component of membrane; intracellular; membrane; plasma membrane;	branching involved in ureteric bud morphogenesis; calcium-dependent cell-cell adhesion via plasma membrane cell adhesion molecules; cell migration involved in endocardial cushion formation; cochlea development; digestive tract development; heterophilic cell-cell adhesion via plasma membrane cell adhesion molecules; hippo signaling; homophilic cell adhesion via plasma membrane adhesion molecules; …	calcium ion binding;	Cell membrane ECO 0000250 Single pass	Signal_peptide	yes
k6-rep1-bm2957	ENENTKFEVR	LLRDPADASEAHESSSR	P05060			Secretogranin-1;	9.966	83	677	N-ter +37.08 Da	48.3	0.1597	3	1875.95	Chromogranin-B;Secretogranin I;	extracellular region; secretory granule;		hormone activity;	Secreted Note Neuroendocrine and endocrine	Signal_peptide	yes
k6-rep1-bm2957	KGNLQLQGTR	LSDGQGFTQDDIQAGR	Q6UVK1			Chondroitin sulfate proteoglycan 4;	9.966	839	2322	N-ter +37.08 Da	47.1	-9.5137	2	1742.85	Chondroitin sulfate proteoglycan NG2;Melanoma chondroitin sulfate proteoglycan;Melanoma-associated chondroitin sulfate proteoglycan;	apical plasma membrane; cell surface; extracellular exosome; extracellular region; focal adhesion; Golgi lumen; integral component of plasma membrane; lamellipodium membrane; lysosomal lumen;	activation of MAPK activity; angiogenesis; carbohydrate metabolic process; cell migration; cell proliferation; chondroitin sulfate biosynthetic process; chondroitin sulfate catabolic process; chondroitin sulfate metabolic process; dermatan sulfate biosynthetic process; glial cell migration; glycosaminoglycan metabolic process; intracellular signal transduction; positive regulation of peptidyl-tyr…	protein kinase binding; signal transducer activity;	Cell membrane	Signal_peptide	yes
k6-rep1-bm2957	RPSETLCGGE	LVDTLQFVCGDR	P01344			Insulin-like growth factor II;	9.966	35	180	N-ter +37.08 Da, C +57.02 Da	33.2	-3.9732	2	1457.77	Somatomedin-A;T3M-11-derived growth factor;	extracellular exosome; extracellular region; extracellular space; plasma membrane; platelet alpha granule lumen;	blood coagulation; cellular protein metabolic process; cellular response to mechanical stimulus; exocrine pancreas development; female pregnancy; glucose metabolic process; insulin receptor signaling pathway; insulin receptor signaling pathway via phosphatidylinositol 3-kinase; memory; multicellular organismal development; negative regulation of natural killer cell mediated cytotoxicity; organ mo…	growth factor activity; insulin receptor binding; insulin-like growth factor receptor binding; protein serine/threonine kinase activator activity; receptor activator activity;	Secreted	Signal_peptide	yes
k6-rep1-bm2957	ERDFYFGKLR	NIELICQENEGENDPVLQR	Q15691			Microtubule-associated protein RP/EB family member 1;	9.966	221	268	N-ter +37.08 Da, C +57.02 Da	79.3	1.517	2	2305.14	APC-binding protein EB1;End-binding protein 1;	cell projection membrane; centrosome; cortical microtubule cytoskeleton; cytoplasm; cytoplasmic microtubule; cytosol; Golgi apparatus; microtubule; microtubule plus-end;	cell division; cell proliferation; G2/M transition of mitotic cell cycle; mitotic cell cycle; mitotic nuclear division; negative regulation of microtubule polymerization; organelle organization; positive regulation of microtubule plus-end binding; protein localization to microtubule; small GTPase mediated signal transduction;	microtubule plus-end binding; poly(A) RNA binding; protein C-terminus binding;	Cytoplasm cytoskeleton Cytoplasm		no
k6-rep1-bm2957	KKDDQMLKRR	NVSSFPDDATSPLQENR	P52292			Importin subunit alpha-1;	9.966	50	529	N-ter +37.08 Da	48.2	-2.1422	2	1911.93	Karyopherin subunit alpha-2;RAG cohort protein 1;SRP1-alpha;	cytoplasm; cytosol; membrane; nuclear pore; nucleoplasm;	cytokine-mediated signaling pathway; DNA metabolic process; DNA repair; double-strand break repair; modulation by virus of host morphology or physiology; modulation by virus of host process; NLS-bearing protein import into nucleus; regulation of DNA recombination; viral life cycle;	histone deacetylase binding; nuclear localization sequence binding; poly(A) RNA binding; protein transporter activity;	Cytoplasm ECO 0000269 PubMed 7604027		no
k6-rep1-bm2957	MER	QVLLSEPEEAAALYR	P13798			Acylamino-acid-releasing enzyme;	9.966	2	732	N-ter +37.08 Da	32	1.2167	2	1723.96	Acyl-peptide hydrolase;Acylaminoacyl-peptidase;Oxidized protein hydrolase;	cytoplasm; cytosol; extracellular exosome; nuclear membrane;	beta-amyloid metabolic process; cellular protein metabolic process; gene expression; proteolysis; translation; translational termination;	omega peptidase activity; poly(A) RNA binding; serine-type endopeptidase activity;	Cytoplasm		yes
k6-rep1-bm2957	MFGKPDKMDV	RCHSDAEAAR	Q5SQQ9			Ventral anterior homeobox 1;	9.966	9	334	N-ter +37.08 Da, C +57.02 Da	15.7	-0.3307	2	1207.59		nucleus;	axon guidance; brain development; camera-type eye development; negative regulation of neuroblast proliferation; neuron migration; palate development; skeletal muscle cell differentiation; transcription, DNA-templated;	chromatin DNA binding; RNA polymerase II intronic transcription regulatory region sequence-specific DNA binding; transcriptional repressor activity, RNA polymerase II transcription regulatory region sequence-specific binding;	Nucleus ECO 0000255 PROSITE		no
k6-rep1-bm2957	DKLYFFFRER	SAEAPQSPAVYAR	Q13275			Semaphorin-3F;	9.966	281	785	N-ter +37.08 Da	26.3	-3.5411	2	1381.73	Sema III/F;Semaphorin IV;	extracellular space;	axon extension involved in axon guidance; axon guidance; branchiomotor neuron axon guidance; facial nerve structural organization; negative regulation of axon extension involved in axon guidance; nerve development; neural crest cell migration; neural crest cell migration involved in autonomic nervous system development; positive regulation of cell migration; semaphorin-plexin signaling pathway; s…	chemorepellent activity; neuropilin binding; semaphorin receptor binding;	Secreted ECO 0000250	Signal_peptide	yes
k6-rep1-bm2957	AKPEPVAMAR	SASSSSSSSSSSDSDVSVKKPPR	Q7Z4V5			Hepatoma-derived growth factor-related protein 2;	9.966	251	671	N-ter +37.08 Da, K +37.08 Da	22.7	5.4492	4	2363.29	Hepatoma-derived growth factor 2;	nucleus;	positive regulation of cell growth; transcription, DNA-templated;	chromatin binding; DNA binding;	Nucleus ECO 0000250 UniProtKB Q3UMU9		no
k6-rep1-bm2957	GEADRDTYRR	SAVPPGADKKAEAGAGSATEFQFR	P46783			40S ribosomal protein S10;	9.966	128	165	N-ter +37.08 Da, K +37.08 Da	30.9	-2.0372	4	2499.4		cytosol; cytosolic small ribosomal subunit; extracellular exosome; focal adhesion; membrane; nucleolus; ribosome;	cellular nitrogen compound metabolic process; cellular protein metabolic process; gene expression; nuclear-transcribed mRNA catabolic process, nonsense-mediated decay; ribosomal small subunit assembly; selenium compound metabolic process; selenocysteine metabolic process; small molecule metabolic process; SRP-dependent cotranslational protein targeting to membrane; translation; translational elon…	poly(A) RNA binding; structural constituent of ribosome;	Cytoplasm ECO 0000269 PubMed 20159986		yes
k6-rep1-bm2957	GTKGLAITFV	SDENDAKILNDVQDR	O00148	Q13838		ATP-dependent RNA helicase DDX39A;	9.966	390	428	N-ter +37.08 Da, K +37.08 Da	19.3	5.2049	3	1802.97	DEAD box protein 39;Nuclear RNA helicase URH49;	cytoplasm; membrane; nucleus; spliceosomal complex;	cellular response to DNA damage stimulus; mRNA export from nucleus; mRNA splicing, via spliceosome; regulation of gene expression; RNA secondary structure unwinding;	ATP binding; ATP-dependent RNA helicase activity; poly(A) RNA binding;	Nucleus ECO 0000269 PubMed 21859714		no
k6-rep1-bm2957	PKGVVNVLPG	SGSLVGQR	O75891			Cytosolic 10-formyltetrahydrofolate dehydrogenase;	9.966	627	902	N-ter +37.08 Da	18.4	-3.3313	2	838.5	Aldehyde dehydrogenase family 1 member L1;	cytoplasm; extracellular exosome; mitochondrion;	10-formyltetrahydrofolate catabolic process; biosynthetic process; one-carbon metabolic process;	4-trimethylammoniobutyraldehyde dehydrogenase activity; aminobutyraldehyde dehydrogenase activity; catalytic activity; formyltetrahydrofolate dehydrogenase activity; hydroxymethyl-, formyl- and related transferase activity; methyltransferase activity;	Cytoplasm		yes
k6-rep1-bm2957	GKGEYQESLR	SLEEEGQELPQSADVQR	P48681			Nestin;	9.966	932	1621	N-ter +37.08 Da	77.6	-2.6127	2	1949.97		cytoplasm; intermediate filament; intermediate filament cytoskeleton;	brain development; cell projection morphogenesis; central nervous system development; embryonic camera-type eye development; G2/M transition of mitotic cell cycle; negative regulation of catalytic activity; negative regulation of neuron apoptotic process; negative regulation of protein binding; positive regulation of intermediate filament depolymerization; positive regulation of neural precursor …	intermediate filament binding; structural molecule activity;			no
k6-rep1-bm2957	AGVDPLVPLR	SLGLSLSGGDQEDAGR	Q9UJ70			N-acetyl-D-glucosamine kinase;	9.966	68	344	N-ter +37.08 Da	51.8	-3.5651	2	1596.81	GlcNAc kinase;	extracellular exosome;	carbohydrate phosphorylation; N-acetylglucosamine metabolic process; N-acetylmannosamine metabolic process; N-acetylneuraminate catabolic process;	ATP binding; N-acetylglucosamine kinase activity; N-acylmannosamine kinase activity;			yes
k6-rep1-bm2957	HRQLSLSSSR	SSEGSLGGQNSGIGGR	Q9UGP4			LIM domain-containing protein 1;	9.966	237	676	N-ter +37.08 Da	26.1	1.2002	2	1497.76		adherens junction; cytoplasm; cytoplasmic mRNA processing body; focal adhesion; nucleus; RISC complex;	cell migration; cytoplasmic mRNA processing body assembly; cytoskeleton organization; gene silencing by miRNA; multicellular organismal development; negative regulation of canonical Wnt signaling pathway; negative regulation of hippo signaling; negative regulation of osteoblast differentiation; negative regulation of transcription, DNA-templated; osteoblast development; phosphorylation; positive …	transcription corepressor activity; zinc ion binding;	Cytoplasm Nucleus Cytoplasm P body Cell		no
k6-rep1-bm2957	KLREQGTESR	SSTPLPTISSSAENTR	P42166	P42167		Lamina-associated polypeptide 2, isoform alpha;	9.966	156	454	N-ter +37.08 Da	50.4	1.8399	2	1682.89	Thymopoietin isoform alpha;Thymopoietin-related peptide isoform alpha;	chromatin; endoplasmic reticulum membrane; nuclear envelope; nuclear inner membrane; nucleus;	regulation of transcription, DNA-templated;	DNA binding; lamin binding;	Nucleus Chromosome Note Expressed		no
k6-rep1-bm2957	LLNAPTKRPR	SSTVTEAPIAVVTSR	Q8TD19			Serine/threonine-protein kinase Nek9;	9.966	329	979	N-ter +37.08 Da	44.3	-4.309	2	1552.88	Nercc1 kinase;Never in mitosis A-related kinase 9;NimA-related kinase 8;	centrosome; cytoplasm; cytosol; nucleus;	cell division; chromosome segregation; microtubule-based process; mitotic cell cycle; mitotic nuclear division; mitotic nuclear envelope disassembly; protein phosphorylation;	ATP binding; metal ion binding; protein kinase binding; protein serine/threonine kinase activity;	Cytoplasm ECO 0000269 PubMed 14660563		no
k6-rep1-bm2957	CEYPRRIQGR	SVATITPEELNCER	Q92626			Peroxidasin homolog;	9.966	230	1479	N-ter +37.08 Da, C +57.02 Da	25.4	-0.5435	2	1653.84	Melanoma-associated antigen MG50;Vascular peroxidase 1;p53-responsive gene 2 protein;	endoplasmic reticulum; extracellular exosome; extracellular matrix; extracellular space; proteinaceous extracellular matrix;	cellular oxidant detoxification; extracellular matrix organization; hydrogen peroxide catabolic process; immune response; negative regulation of cytokine-mediated signaling pathway; oxidation-reduction process; response to oxidative stress;	extracellular matrix structural constituent; heme binding; interleukin-1 receptor antagonist activity; metal ion binding; peroxidase activity;	Secreted extracellular space extracellular	Signal_peptide	yes
k6-rep1-bm2957	GELVGQLAVL	TGEPLIFTLR	Q8IY17			Neuropathy target esterase;	9.966	577	1366	N-ter +37.08 Da	13.6	1.4349	3	1181.72	Patatin-like phospholipase domain-containing protein 6;	endoplasmic reticulum; endoplasmic reticulum membrane; integral component of membrane; membrane;	angiogenesis; developmental process; lipid catabolic process; organ morphogenesis; phosphatidylcholine metabolic process;	lysophospholipase activity;	Endoplasmic reticulum membrane		no
k6-rep1-bm2957	LHIIIDDNKR	TQIVTEIISEIR	Q9BPX3			Condensin complex subunit 3;	9.966	457	1015	N-ter +37.08 Da	23.2	3.6139	2	1436.87	Chromosome-associated protein G;Condensin subunit CAP-G;Melanoma antigen NY-MEL-3;Non-SMC condensin I complex subunit G;XCAP-G homolog;	actin cytoskeleton; centrosome; condensin complex; cytoplasm; cytosol; membrane; nucleus;	cell division; mitotic cell cycle; mitotic chromosome condensation;		Nucleus Cytoplasm Chromosome Note In		no
k6-rep1-bm2957	LYTNTVLSGG	TTMYPGIAHR	Q9BYX7			Putative beta-actin-like protein 3;	9.966	301	375	N-ter +37.08 Da	17.2	5.4868	3	1181.65	Kappa-actin;POTE ankyrin domain family member K;	cytoskeleton; cytosol; extracellular exosome; extracellular region;	blood coagulation; platelet activation; platelet degranulation;	ATP binding;	Cytoplasm cytoskeleton ECO 0000250		yes
k6-rep1-bm2957	GYHYSASDLR	YNTRPLGQEPPR	Q8N2S1			Latent-transforming growth factor beta-binding protein 4;	9.966	472	1624	N-ter +37.08 Da	17.3	-0.7504	3	1462.81		cell; extracellular exosome; extracellular matrix; extracellular region; extracellular space; proteinaceous extracellular matrix;	extracellular matrix organization; growth hormone secretion; multicellular organismal development; protein folding; regulation of cell differentiation; regulation of cell growth; regulation of proteolysis; regulation of transforming growth factor beta receptor signaling pathway; transmembrane receptor protein serine/threonine kinase signaling pathway;	calcium ion binding; glycosaminoglycan binding; integrin binding; transforming growth factor beta binding; transforming growth factor beta-activated receptor activity;	Secreted extracellular space extracellular	Signal_peptide	yes
k6-rep1-bm2957	DHAPAFPQAR	AALQVPEHTAFGTR	Q96JQ0			Protocadherin-16;	6.741	146	3298	N-ter +37.08 Da	21.3	-2.6695	3	1532.85	Cadherin-19;Cadherin-25;Fibroblast cadherin-1;Protein dachsous homolog 1;	apical part of cell; integral component of membrane; intracellular; membrane; plasma membrane;	branching involved in ureteric bud morphogenesis; calcium-dependent cell-cell adhesion via plasma membrane cell adhesion molecules; cell migration involved in endocardial cushion formation; cochlea development; digestive tract development; heterophilic cell-cell adhesion via plasma membrane cell adhesion molecules; hippo signaling; homophilic cell adhesion via plasma membrane adhesion molecules; …	calcium ion binding;	Cell membrane ECO 0000250 Single pass	Signal_peptide	yes
k6-rep1-bm2957	APVFVERLYR	AAVTEGKLYDR	Q9BQT9			Calsyntenin-3;	6.741	150	956	N-ter +37.08 Da, K +37.08 Da	29.6	-0.7717	2	1293.79	Alcadein-beta;	cell surface; endoplasmic reticulum membrane; extracellular exosome; Golgi membrane; integral component of membrane; neuronal postsynaptic density; postsynaptic membrane; protein complex;	homophilic cell adhesion via plasma membrane adhesion molecules; positive regulation of protein localization to synapse; positive regulation of synapse assembly; positive regulation of synaptic transmission; regulation of cell growth; synapse assembly; synaptic transmission, GABAergic; synaptic transmission, glutamatergic;	calcium ion binding;	Cell membrane ECO 0000305 Single pass	Signal_peptide	yes
k6-rep1-bm2957	PCQQTPRGPR	CACPPGLSGPSCR	Q9UM47			Neurogenic locus notch homolog protein 3;	6.741	1311	2321	N-ter +37.08 Da, C +57.02 Da	26.8	-0.3435	2	1453.67		actin cytoskeleton; cytoplasm; cytosol; endoplasmic reticulum membrane; extracellular region; Golgi membrane; integral component of membrane; nucleoplasm; plasma membrane; receptor complex;	artery morphogenesis; forebrain development; gene expression; glomerular capillary formation; negative regulation of neuron differentiation; negative regulation of transcription from RNA polymerase II promoter; neuron fate commitment; Notch receptor processing; Notch signaling pathway; positive regulation of smooth muscle cell proliferation; positive regulation of transcription from RNA polymeras…	calcium ion binding;	Cell membrane Single pass type I membraneNotch 3 intracellular domain	Signal_peptide	yes
k6-rep1-bm2957	LGRLRDGVER	CSCPLLPPR	Q9Y6C2			EMILIN-1;	6.741	600	1016	N-ter +37.08 Da, C +57.02 Da	34	-0.6159	2	1134.61	Elastin microfibril interface-located protein 1;	collagen trimer; extracellular exosome; extracellular matrix; extracellular region; proteinaceous extracellular matrix;	cell adhesion; extracellular matrix organization;		Secreted extracellular space extracellular	Signal_peptide	yes
k6-rep1-bm2957	PAEPCGKGHR	CVNSPGSFR	P23142			Fibulin-1;	6.741	371	703	N-ter +37.08 Da, C +57.02 Da	27.9	0.4715	2	1058.54		basement membrane; elastic fiber; extracellular exosome; extracellular region; extracellular space; proteinaceous extracellular matrix;	blood coagulation, fibrin clot formation; embryo implantation; extracellular matrix organization; negative regulation of cell adhesion; negative regulation of cell motility; negative regulation of ERK1 and ERK2 cascade; negative regulation of protein phosphorylation; negative regulation of stem cell proliferation; negative regulation of substrate adhesion-dependent cell spreading; negative regula…	calcium ion binding; extracellular matrix structural constituent; fibrinogen binding; fibronectin binding; identical protein binding; integrin binding; peptidase activator activity; protein C-terminus binding; protein complex binding;	Secreted extracellular space extracellular	Signal_peptide	yes
k6-rep1-bm2957	GSHGLEIFQR	CYCGEGLSCR	O94907			Dickkopf-related protein 1;	6.741	235	266	N-ter +37.08 Da, C +57.02 Da	39.7	-0.7701	2	1296.54	SK;	early endosome membrane; extracellular region; extracellular space; plasma membrane;	cell morphogenesis involved in differentiation; embryonic limb morphogenesis; endoderm formation; extracellular negative regulation of signal transduction; face morphogenesis; forebrain development; hair follicle development; mesoderm formation; midbrain morphogenesis; negative regulation of BMP signaling pathway; negative regulation of canonical Wnt signaling pathway; negative regulation of cano…	co-receptor binding; growth factor activity; low-density lipoprotein particle receptor binding; receptor antagonist activity; signal transducer activity;	Secreted	Signal_peptide	yes
k6-rep1-bm2957	IFQEPTEPKT	KAAAPGVEDEPLLR	P31350			Ribonucleoside-diphosphate reductase subunit M2;	6.741	59	389	N-ter +37.08 Da, K +37.08 Da	30.2	0.1948	3	1536.95	Ribonucleotide reductase small chain;Ribonucleotide reductase small subunit;	cytoplasm; cytosol; nucleoplasm; nucleus; ribonucleoside-diphosphate reductase complex;	deoxyribonucleoside diphosphate metabolic process; deoxyribonucleotide biosynthetic process; DNA replication; G1/S transition of mitotic cell cycle; mitotic cell cycle; nucleobase-containing small molecule interconversion; nucleobase-containing small molecule metabolic process; protein heterotetramerization; regulation of transcription involved in G1/S transition of mitotic cell cycle; small mole…	metal ion binding; ribonucleoside-diphosphate reductase activity, thioredoxin disulfide as acceptor;	Cytoplasm		no
k6-rep1-bm2957	KAWGGKKENL	KAAQEEYVKR	P04075			Fructose-bisphosphate aldolase A;	6.741	320	364	N-ter +37.08 Da, K +37.08 Da	20.3	0	4	1328.88	Lung cancer antigen NY-LU-1;Muscle-type aldolase;	actin cytoskeleton; cytosol; extracellular exosome; extracellular region; extracellular space; I band; M band; membrane; nucleus; platelet alpha granule lumen;	actin filament organization; ATP biosynthetic process; blood coagulation; canonical glycolysis; carbohydrate metabolic process; fructose 1,6-bisphosphate metabolic process; fructose metabolic process; gluconeogenesis; glucose metabolic process; glycolytic process; muscle cell cellular homeostasis; platelet activation; platelet degranulation; protein homotetramerization; regulation of cell shape; …	actin binding; cytoskeletal protein binding; fructose binding; fructose-bisphosphate aldolase activity; identical protein binding; poly(A) RNA binding; tubulin binding;	Cytoplasm myofibril sarcomere I band		yes
k6-rep1-bm2957	INEMVNRAKR	KAGVDPLVPLR	Q9UJ70			N-acetyl-D-glucosamine kinase;	6.741	57	344	N-ter +37.08 Da, K +37.08 Da	27.8	0.1614	3	1235.85	GlcNAc kinase;	extracellular exosome;	carbohydrate phosphorylation; N-acetylglucosamine metabolic process; N-acetylmannosamine metabolic process; N-acetylneuraminate catabolic process;	ATP binding; N-acetylglucosamine kinase activity; N-acylmannosamine kinase activity;			yes
k6-rep1-bm2957	ERYDDMATCM	KAVTEQGAELSNEER	P27348			14-3-3 protein theta;	6.741	25	245	N-ter +37.08 Da, K +37.08 Da	49.7	-2.3631	3	1731.95	14-3-3 protein T-cell;14-3-3 protein tau;Protein HS1;	cytoplasm; cytoplasmic vesicle membrane; cytosol; extracellular exosome; focal adhesion; membrane; mitochondrion; protein complex;	apoptotic process; gene expression; intrinsic apoptotic signaling pathway; membrane organization; negative regulation of ion transmembrane transport; negative regulation of transcription, DNA-templated; positive regulation of protein insertion into mitochondrial membrane involved in apoptotic signaling pathway; programmed cell death; small GTPase mediated signal transduction; substantia nigra dev…	protein N-terminus binding;	Cytoplasm Note In neurons axonally		yes
k6-rep1-bm2957	WAWGPCTPSS	KDCGVGFR	P21741			Midkine;	6.741	48	143	N-ter +37.08 Da, K +37.08 Da, C +57.02 Da	15.3	-0.6913	3	1009.6	Amphiregulin-associated protein;Midgestation and kidney protein;Neurite outgrowth-promoting factor 2;Neurite outgrowth-promoting protein;	cell projection; cytoplasm; extracellular region;	adrenal gland development; behavioral fear response; cell differentiation; cell migration; cerebellar granular layer development; cerebral cortex development; defecation; dentate gyrus development; negative regulation of neuron apoptotic process; nervous system development; Notch signaling pathway; positive regulation of cell division; positive regulation of transcription, DNA-templated; regulati…	growth factor activity; heparin binding;	Secreted	Signal_peptide	yes
k6-rep1-bm2957	TGTTIAGVVY	KDGIVLGADTR	Q99436			Proteasome subunit beta type-7;	6.741	50	277	N-ter +37.08 Da, K +37.08 Da	32.1	-1.8066	2	1215.77	Macropain chain Z;Multicatalytic endopeptidase complex chain Z;Proteasome subunit Z;	cytoplasm; cytosol; extracellular exosome; nucleoplasm; nucleus; proteasome complex; proteasome core complex;	activation of MAPKK activity; anaphase-promoting complex-dependent proteasomal ubiquitin-dependent protein catabolic process; antigen processing and presentation of exogenous peptide antigen via MHC class I; antigen processing and presentation of exogenous peptide antigen via MHC class I, TAP-dependent; antigen processing and presentation of peptide antigen via MHC class I; apoptotic process; axo…	threonine-type endopeptidase activity;	Cytoplasm ECO 0000255 PROSITE		yes
k6-rep1-bm2957	RGFHQEVFLG	KDLGGFDEDAEPR	Q9BRK5			45 kDa calcium-binding protein;	6.741	83	362	N-ter +37.08 Da, K +37.08 Da	40.2	-1.6417	3	1519.81	Stromal cell-derived factor 4;	bleb; cytoplasm; extracellular exosome; Golgi apparatus; Golgi lumen; late endosome; membrane; plasma membrane;	calcium ion regulated exocytosis; cerebellum development; fat cell differentiation; response to ethanol; UV protection; zymogen granule exocytosis;	calcium ion binding; identical protein binding;	Isoform 1Isoform 5	Signal_peptide	yes
k6-rep1-bm2957	IGGLSWDTSK	KDLTEYLSR	O14979			Heterogeneous nuclear ribonucleoprotein D-like;	6.741	160	420	N-ter +37.08 Da, K +37.08 Da	24	-9.4265	3	1195.73	AU-rich element RNA-binding factor;JKT41-binding protein;Protein laAUF1;	cytoplasm; extracellular exosome; nucleoplasm; nucleus; spliceosomal complex;	regulation of gene expression; regulation of transcription, DNA-templated; RNA processing; transcription, DNA-templated;	DNA binding; double-stranded DNA binding; nucleotide binding; poly(A) binding; poly(A) RNA binding; poly(G) binding; single-stranded DNA binding;	Nucleus ECO 0000269 PubMed 11705999		yes
k6-rep1-bm2957	LNATFYGPVK	KEDGSEVGVGGAQVTGSNTR	Q13618			Cullin-3;	6.741	567	768	N-ter +37.08 Da, K +37.08 Da	51	-3.5607	3	2019.07		Cul3-RING ubiquitin ligase complex; cytosol; extracellular exosome; Golgi membrane; membrane; nucleoplasm; polar microtubule;	activation of MAPKK activity; axon guidance; cell cycle arrest; cell migration; COPII vesicle coating; embryonic cleavage; epidermal growth factor receptor signaling pathway; ER to Golgi vesicle-mediated transport; Fc-epsilon receptor signaling pathway; fibroblast apoptotic process; fibroblast growth factor receptor signaling pathway; G1/S transition of mitotic cell cycle; gastrulation; innate im…	POZ domain binding; ubiquitin protein ligase binding;	Nucleus Golgi apparatus		yes
k6-rep1-bm2957	SYPALSAEQK	KELSDIALR	P09972			Fructose-bisphosphate aldolase C;	6.741	12	364	N-ter +37.08 Da, K +37.08 Da	23.5	-3.8435	3	1115.74	Brain-type aldolase;	cytoskeleton; cytosol; extracellular exosome; mitochondrion;	canonical glycolysis; carbohydrate metabolic process; epithelial cell differentiation; fructose 1,6-bisphosphate metabolic process; fructose metabolic process; gluconeogenesis; glucose metabolic process; small molecule metabolic process;	cytoskeletal protein binding; fructose-bisphosphate aldolase activity;			yes
k6-rep1-bm2957	CRVLRAKESL	KELSLAGNELGDEGAR	P13489			Ribonuclease inhibitor;	6.741	285	461	N-ter +37.08 Da, K +37.08 Da	37.6	-0.4616	3	1729.98	Placental ribonuclease inhibitor;Ribonuclease/angiogenin inhibitor 1;	angiogenin-PRI complex; cytoplasm; extracellular exosome; nucleoplasm;	mRNA catabolic process; negative regulation of catalytic activity; regulation of angiogenesis;	ribonuclease inhibitor activity;	Cytoplasm		yes
k6-rep1-bm2957	DENETLLLRR	KFFYSDQNVDSR	Q9Y490	Q9Y4G6		Talin-1;	6.741	196	2542	N-ter +37.08 Da, K +37.08 Da	26.5	0.9494	3	1576.85		cell surface; cell-cell junction; cytoplasm; cytosol; extracellular exosome; extracellular region; focal adhesion; microtubule organizing center; plasma membrane; ruffle; ruffle membrane;	axon guidance; blood coagulation; cell-cell junction assembly; cell-substrate junction assembly; cellular protein metabolic process; cortical actin cytoskeleton organization; cytoskeletal anchoring at plasma membrane; endoplasmic reticulum unfolded protein response; IRE1-mediated unfolded protein response; movement of cell or subcellular component; muscle contraction; platelet activation; platele…	integrin binding; LIM domain binding; structural constituent of cytoskeleton; vinculin binding;	Cell projection ruffle membrane		yes
k6-rep1-bm2957	MSGESARSLG	KGSAPPGPVPEGSIR	P78417			Glutathione S-transferase omega-1;	6.741	9	241	N-ter +37.08 Da, K +37.08 Da	35.8	-0.9193	3	1519.93	Glutathione S-transferase omega 1-1;Glutathione-dependent dehydroascorbate reductase;Monomethylarsonic acid reductase;S-(Phenacyl)glutathione reductase;	axon; basement membrane; cell body; cytoplasm; cytosol; extracellular exosome; myelin sheath; nuclear membrane;	cellular oxidant detoxification; cellular response to arsenic-containing substance; glutathione derivative biosynthetic process; glutathione metabolic process; L-ascorbic acid biosynthetic process; L-ascorbic acid metabolic process; methylation; negative regulation of ryanodine-sensitive calcium-release channel activity; positive regulation of ryanodine-sensitive calcium-release channel activity;…	glutathione dehydrogenase (ascorbate) activity; glutathione transferase activity; methylarsonate reductase activity; oxidoreductase activity;	Cytoplasm cytosol		yes
k6-rep1-bm2957	IRDGSGVGVF	KIGEETGVIETSDR	Q14517			Protocadherin Fat 1;	6.741	1081	4588	N-ter +37.08 Da, K +37.08 Da	38.1	-0.0622	3	1604.92	Cadherin family member 7;Cadherin-related tumor suppressor homolog;Protein fat homolog;	cell-cell junction; extracellular exosome; filopodium; focal adhesion; integral component of plasma membrane; lamellipodium; nucleus; perinuclear region of cytoplasm; plasma membrane;	actin filament organization; anatomical structure morphogenesis; cell adhesion; cell migration; cell-cell signaling; establishment or maintenance of cell polarity; homophilic cell adhesion via plasma membrane adhesion molecules; single organismal cell-cell adhesion;	calcium ion binding;	Cell membrane ECO 0000269 PubMed 15922730	Signal_peptide	yes
k6-rep1-bm2957	GLNSLEAVKR	KIQALQQQADEAEDR	P67936			Tropomyosin alpha-4 chain;	6.741	11	248	N-ter +37.08 Da, K +37.08 Da	43.5	-1.0457	3	1814.01	TM30p1;Tropomyosin-4;	cortical cytoskeleton; cytoskeleton; cytosol; extracellular exosome; filamentous actin; focal adhesion; membrane; muscle thin filament tropomyosin; podosome; stress fiber;	movement of cell or subcellular component; muscle contraction; muscle filament sliding; osteoblast differentiation;	calcium ion binding; structural constituent of muscle;	Cytoplasm cytoskeleton		yes
k6-rep1-bm2957	SEITTKDLKE	KKEVVEEAENGR	P06454			Prothymosin alpha;	6.741	18	111	N-ter +37.08 Da, K +37.08 Da	23.6	-2.6703	3	1494.93		cytoplasm; extracellular exosome; nucleoplasm; nucleus;	transcription, DNA-templated;		Nucleus		yes
k6-rep1-bm2957	MGIQGLA	KLIADVAPSAIR	P39748			Flap endonuclease 1 {ECO:0000255|HAMAP-Rule:MF_03140};	6.741	6	380	N-ter +37.08 Da, K +37.08 Da	23.9	-0.6778	3	1324.9	DNase IV;Flap structure-specific endonuclease 1 {ECO:0000255|HAMAP-Rule:MF_03140};Maturation factor 1;	membrane; mitochondrion; nuclear chromosome, telomeric region; nucleolus; nucleoplasm; nucleus; plasma membrane; protein complex;	base-excision repair; DNA repair; DNA replication; DNA replication, removal of RNA primer; DNA strand elongation involved in DNA replication; double-strand break repair; double-strand break repair via homologous recombination; memory; mitotic cell cycle; nucleic acid phosphodiester bond hydrolysis; RNA phosphodiester bond hydrolysis, endonucleolytic; telomere maintenance; telomere maintenance via…	5'-3' exonuclease activity; 5'-flap endonuclease activity; damaged DNA binding; DNA binding; double-stranded DNA binding; double-stranded DNA exodeoxyribonuclease activity; endonuclease activity; exonuclease activity; magnesium ion binding; manganese ion binding; RNA-DNA hybrid ribonuclease activity;	Isoform 1Isoform FENMIT		no
k6-rep1-bm2957	LDQAEFADLK	KLQDLTLR	Q9Y4L1	Q9BXT5		Hypoxia up-regulated protein 1;	6.741	2001	2789	N-ter +37.08 Da, K +37.08 Da	19.5	-4.6193	3	1057.74	150 kDa oxygen-regulated protein;170 kDa glucose-regulated protein;	endocytic vesicle lumen; endoplasmic reticulum; endoplasmic reticulum chaperone complex; endoplasmic reticulum lumen; extracellular exosome; extracellular region; focal adhesion; membrane; smooth endoplasmic reticulum;	cellular protein metabolic process; cellular response to hypoxia; endoplasmic reticulum unfolded protein response; IRE1-mediated unfolded protein response; negative regulation of endoplasmic reticulum stress-induced neuron intrinsic apoptotic signaling pathway; negative regulation of hypoxia-induced intrinsic apoptotic signaling pathway; receptor-mediated endocytosis; response to endoplasmic reti…	ATP binding; chaperone binding;	Endoplasmic reticulum lumen	Signal_peptide	yes
k6-rep1-bm2957	IMLLRLARPA	KLSELIQPLPLER	Q92876			Kallikrein-6;	6.741	115	244	N-ter +37.08 Da, K +37.08 Da	38.5	-4.4746	2	1607.05	Neurosin;Protease M;SP59;Serine protease 18;Serine protease 9;Zyme;	cytoplasm; endoplasmic reticulum; extracellular region; extracellular space; intercellular bridge; microtubule cytoskeleton; mitochondrion; nuclear membrane; nucleolus; nucleoplasm;	amyloid precursor protein metabolic process; central nervous system development; collagen catabolic process; hormone metabolic process; myelination; neuron death; positive regulation of G-protein coupled receptor protein signaling pathway; protein autoprocessing; protein processing; regulation of cell differentiation; regulation of neuron projection development; response to wounding; tissue regen…	serine-type endopeptidase activity;	Secreted Nucleus nucleolus Cytoplasm	Signal_peptide	yes
k6-rep1-bm2957	ERYDDMAAAM	KNVTELNEPLSNEER	P61981			14-3-3 protein gamma;	6.741	26	247	N-ter +37.08 Da, K +37.08 Da	45.8	-1.8959	3	1843.02	Protein kinase C inhibitor protein 1;	cytoplasmic vesicle membrane; cytosol; extracellular exosome; focal adhesion; membrane; mitochondrion; myelin sheath;	apoptotic process; cellular response to insulin stimulus; G2/M transition of mitotic cell cycle; gene expression; intrinsic apoptotic signaling pathway; membrane organization; mitotic cell cycle; negative regulation of protein kinase activity; negative regulation of protein serine/threonine kinase activity; organelle organization; positive regulation of protein insertion into mitochondrial membra…	insulin-like growth factor receptor binding; poly(A) RNA binding; protein kinase C binding; protein kinase C inhibitor activity;	Cytoplasm ECO 0000250		yes
k6-rep1-bm2957	TADGIVSHLK	KQAGPASVPLR	P30101			Protein disulfide-isomerase A3;	6.741	128	505	N-ter +37.08 Da, K +37.08 Da	32.1	-0.8348	3	1194.8	58 kDa glucose-regulated protein;58 kDa microsomal protein;Disulfide isomerase ER-60;Endoplasmic reticulum resident protein 57;Endoplasmic reticulum resident protein 60;	cell surface; endoplasmic reticulum; endoplasmic reticulum lumen; extracellular exosome; focal adhesion; melanosome; myelin sheath; nucleus;	antigen processing and presentation of exogenous peptide antigen via MHC class I; antigen processing and presentation of exogenous peptide antigen via MHC class I, TAP-dependent; antigen processing and presentation of peptide antigen via MHC class I; cell redox homeostasis; cellular protein metabolic process; oxidation-reduction process; positive regulation of extrinsic apoptotic signaling pathwa…	cysteine-type endopeptidase activity; disulfide oxidoreductase activity; phospholipase C activity; poly(A) RNA binding; protein disulfide isomerase activity;	Endoplasmic reticulum	Signal_peptide	yes
k6-rep1-bm2957	NMFCAGHPSL	KQDACQGDSGGVFAVR	P00736			Complement C1r subcomponent;	6.741	644	705	N-ter +37.08 Da, K +37.08 Da, C +57.02 Da	49.5	-5.4835	3	1765.93	Complement component 1 subcomponent r;	blood microparticle; extracellular exosome; extracellular region;	complement activation; complement activation, classical pathway; immune response; innate immune response;	calcium ion binding; serine-type endopeptidase activity; serine-type peptidase activity;		Signal_peptide	yes
k6-rep1-bm2957	KSYKATVIEG	KQYDSILR	O94985			Calsyntenin-1;	6.741	175	981	N-ter +37.08 Da, K +37.08 Da	18.1	0.1824	3	1093.71	Alcadein-alpha;Alzheimer-related cadherin-like protein;Non-classical cadherin XB31alpha;	cell junction; cell surface; endoplasmic reticulum membrane; extracellular exosome; Golgi membrane; integral component of membrane; neuronal postsynaptic density; nucleus; postsynaptic membrane;	cell adhesion; homophilic cell adhesion via plasma membrane adhesion molecules; positive regulation of synapse assembly; positive regulation of synaptic transmission; regulation of cell growth;	beta-amyloid binding; calcium ion binding; kinesin binding; X11-like protein binding;	Endoplasmic reticulum membrane	Signal_peptide	yes
k6-rep1-bm2957	EQTRVNAAKN	KTGAAPIIDVVR	P46776			60S ribosomal protein L27a;	6.741	92	148	N-ter +37.08 Da, K +37.08 Da	21.5	-7.3826	3	1310.88		cytosol; cytosolic large ribosomal subunit; membrane;	cellular nitrogen compound metabolic process; cellular protein metabolic process; gene expression; nuclear-transcribed mRNA catabolic process, nonsense-mediated decay; selenium compound metabolic process; selenocysteine metabolic process; small molecule metabolic process; SRP-dependent cotranslational protein targeting to membrane; translation; translational elongation; translational initiation; …	poly(A) RNA binding; RNA binding; structural constituent of ribosome;			no
k6-rep1-bm2957	RCVNNYQGML	KVACAEEWQESR	O75663			TIP41-like protein;	6.741	82	272	N-ter +37.08 Da, K +37.08 Da, C +57.02 Da	20.4	-0.8297	3	1563.83	Putative MAPK-activating protein PM10;Type 2A-interacting protein;	cytoplasm; intracellular membrane-bounded organelle;	DNA damage checkpoint; negative regulation of protein phosphatase type 2A activity;		Cytoplasm ECO 0000269 PubMed 17944932		no
k6-rep1-bm2957	SVCAFNRGKL	KVLATAFDTTLGGR	P34932			Heat shock 70 kDa protein 4;	6.741	219	840	N-ter +37.08 Da, K +37.08 Da	34	-3.8059	3	1520.94	HSP70RY;Heat shock 70-related protein APG-2;	cytosol; extracellular exosome;	chaperone-mediated protein complex assembly; protein import into mitochondrial outer membrane; response to unfolded protein;	ATP binding;	Cytoplasm ECO 0000305		yes
k6-rep1-bm2957	SKVPTSMVLT	KVSASTVPTDGSSR	Q7Z434			Mitochondrial antiviral-signaling protein;	6.741	369	540	N-ter +37.08 Da, K +37.08 Da	21.4	-0.4775	3	1462.86	CARD adapter inducing interferon beta;Interferon beta promoter stimulator protein 1;Putative NF-kappa-B-activating protein 031N;Virus-induced-signaling adapter;	integral component of membrane; mitochondrial membrane; mitochondrial outer membrane; mitochondrion; peroxisomal membrane;	activation of innate immune response; cellular response to exogenous dsRNA; defense response to bacterium; defense response to virus; innate immune response; negative regulation of type I interferon production; negative regulation of viral genome replication; positive regulation of chemokine (C-C motif) ligand 5 production; positive regulation of defense response to virus by host; positive regula…	CARD domain binding; protein kinase binding; signal transducer activity;	Mitochondrion outer membrane Mitochondrion		no
k6-rep1-bm2957	IPEHADNLRL	KVTEGGEPYR	Q14697			Neutral alpha-glucosidase AB;	6.741	267	944	N-ter +37.08 Da, K +37.08 Da	20.7	0.744	3	1206.72	Alpha-glucosidase 2;Glucosidase II subunit alpha;	endoplasmic reticulum lumen; extracellular exosome; glucosidase II complex; Golgi apparatus; melanosome; membrane;	cellular protein metabolic process; post-translational protein modification; protein folding; protein N-linked glycosylation via asparagine;	carbohydrate binding; glucan 1,3-alpha-glucosidase activity; poly(A) RNA binding;	Endoplasmic reticulum ECO 0000250 Golgi	Signal_peptide	yes
k6-rep1-bm2957	RGEHGFIGCR	KVTGTLDANR	Q16658			Fascin;	6.741	397	493	N-ter +37.08 Da, K +37.08 Da	16.1	1.3058	3	1145.74	55 kDa actin-bundling protein;Singed-like protein;p55;	actin cytoskeleton; cell projection membrane; cell-cell junction; cytoplasm; cytoskeleton; cytosol; extracellular exosome; filopodium; growth cone; invadopodium; lamellipodium; microspike; microvillus; myelin sheath; podosome; ruffle; stress fiber;	actin cytoskeleton organization; actin filament bundle assembly; cell migration; cell motility; cell proliferation; cell-cell junction assembly; establishment of apical/basal cell polarity; microspike assembly; positive regulation of extracellular matrix disassembly; positive regulation of filopodium assembly; positive regulation of lamellipodium assembly; positive regulation of podosome assembly…	actin binding; actin filament binding; drug binding; poly(A) RNA binding;	Cytoplasm cytosol		yes
k6-rep1-bm2957	FHDNEETFLK	KYLYEIAR	P02768			Serum albumin;	6.741	159	609	N-ter +37.08 Da, K +37.08 Da	18.7	-0.4426	3	1126.73		basement membrane; blood microparticle; endoplasmic reticulum; extracellular exosome; extracellular region; extracellular space; Golgi apparatus; myelin sheath; nucleus; platelet alpha granule lumen; protein complex;	bile acid and bile salt transport; bile acid metabolic process; blood coagulation; cellular oxidant detoxification; cellular response to starvation; hemolysis by symbiont of host erythrocytes; lipoprotein metabolic process; maintenance of mitochondrion location; negative regulation of apoptotic process; negative regulation of programmed cell death; platelet activation; platelet degranulation; pos…	antioxidant activity; chaperone binding; copper ion binding; DNA binding; drug binding; fatty acid binding; pyridoxal phosphate binding; toxic substance binding; zinc ion binding;	Secreted	Signal_peptide	yes
k6-rep1-bm2957	DIDSPPITAR	NTGIICTIGPASR	P14618			Pyruvate kinase PKM;	6.741	42	531	N-ter +37.08 Da, C +57.02 Da	36.4	1.2171	2	1394.78	Cytosolic thyroid hormone-binding protein;Opa-interacting protein 3;Pyruvate kinase 2/3;Pyruvate kinase muscle isozyme;Thyroid hormone-binding protein 1;Tumor M2-PK;p58;	cilium; cytoplasm; cytosol; extracellular exosome; extracellular matrix; extracellular vesicle; mitochondrion; myelin sheath; nucleus; plasma membrane; vesicle;	ATP biosynthetic process; canonical glycolysis; carbohydrate metabolic process; glucose metabolic process; liver development; organ regeneration; programmed cell death; pyruvate biosynthetic process; response to gravity; response to hypoxia; response to insulin; response to muscle inactivity; response to nutrient; skeletal muscle tissue regeneration; small molecule metabolic process;	ADP binding; ATP binding; kinase activity; magnesium ion binding; MHC class II protein complex binding; poly(A) RNA binding; potassium ion binding; pyruvate kinase activity;	Cytoplasm Nucleus Note Translocates to the		yes
k6-rep1-bm2957	GASSTTSTGR	SSQSSSQQFSGIGR	Q92841			Probable ATP-dependent RNA helicase DDX17;	6.741	669	729	N-ter +37.08 Da	34.6	-2.3446	2	1490.75	DEAD box protein 17;DEAD box protein p72;RNA-dependent helicase p72;	membrane; nucleolus; nucleoplasm; nucleus;	positive regulation of intracellular estrogen receptor signaling pathway; positive regulation of transcription from RNA polymerase II promoter; regulation of skeletal muscle cell differentiation; RNA processing; RNA secondary structure unwinding; transcription, DNA-templated;	ATP binding; ATP-dependent RNA helicase activity; estrogen receptor binding; poly(A) RNA binding; RNA binding; RNA helicase activity; RNA-dependent ATPase activity; transcription coactivator activity;	Nucleus ECO 0000269 PubMed 22002106		no
k6-rep1-bm2957	SAVVSGGSRR	STSSFSCLSR	P35908			Keratin, type II cytoskeletal 2 epidermal;	6.741	34	639	N-ter +37.08 Da, C +57.02 Da	14.8	-1.1124	2	1166.58	Cytokeratin-2e;Epithelial keratin-2e;Keratin-2 epidermis;Keratin-2e;Type-II keratin Kb2;	cytoplasm; extracellular exosome; extracellular space; Golgi apparatus; intermediate filament; intermediate filament cytoskeleton; keratin filament; membrane; nucleus;	epidermis development; keratinization; keratinocyte activation; keratinocyte migration; keratinocyte proliferation;	structural constituent of cytoskeleton;			yes
k6-rep1-bm2957	DKSKPGQFIR	SVDPDSPAEASGLR	O14745			Na(+)/H(+) exchange regulatory cofactor NHE-RF1;	6.741	179	358	N-ter +37.08 Da	51	1.6693	2	1435.74	Ezrin-radixin-moesin-binding phosphoprotein 50;Regulatory cofactor of Na(+)/H(+) exchanger;Sodium-hydrogen exchanger regulatory factor 1;Solute carrier family 9 isoform A3 regulatory factor 1;	actin cytoskeleton; apical plasma membrane; brush border membrane; cell periphery; centrosome; cytoplasm; endomembrane system; extracellular exosome; filopodium; intracellular membrane-bounded organelle; membrane; membrane raft; microvillus; microvillus membrane; perinuclear region of cytoplasm; plasma membrane; ruffle; sperm midpiece; stereocilium tip; vesicle;	actin cytoskeleton organization; adenylate cyclase-activating dopamine receptor signaling pathway; auditory receptor cell stereocilium organization; bile acid secretion; cellular phosphate ion homeostasis; establishment of epithelial cell apical/basal polarity; establishment of Golgi localization; establishment of nucleus localization; establishment of protein localization to plasma membrane; gla…	beta-2 adrenergic receptor binding; beta-catenin binding; chloride channel regulator activity; growth factor receptor binding; PDZ domain binding; phosphatase binding; protein self-association; receptor binding;	Cytoplasm ECO 0000250 Apical cell		yes
k6-rep1-bm2957	APEPLRAEAR	VAIPASVLPGPEEPGGQR	P48681			Nestin;	6.741	432	1621	N-ter +37.08 Da	49.4	1.9878	2	1809.02		cytoplasm; intermediate filament; intermediate filament cytoskeleton;	brain development; cell projection morphogenesis; central nervous system development; embryonic camera-type eye development; G2/M transition of mitotic cell cycle; negative regulation of catalytic activity; negative regulation of neuron apoptotic process; negative regulation of protein binding; positive regulation of intermediate filament depolymerization; positive regulation of neural precursor …	intermediate filament binding; structural molecule activity;			no
k6-rep1-bm2957	EHELLEQQKR	AAVLLEQER	Q13435			Splicing factor 3B subunit 2;	5.741	182	895	N-ter +37.08 Da	23.9	-1.8768	2	1063.64	Pre-mRNA-splicing factor SF3b 145 kDa subunit;SF3b150;Spliceosome-associated protein 145;	catalytic step 2 spliceosome; nucleoplasm; precatalytic spliceosome; spliceosomal complex; U12-type spliceosomal complex; U2 snRNP; U2-type spliceosomal complex;	gene expression; mRNA processing; mRNA splicing, via spliceosome; RNA splicing; viral process;	poly(A) RNA binding;	Nucleus ECO 0000250		no
k6-rep1-bm2957	TERNWSLPNR	AVEPQLQEEER	P55058			Phospholipid transfer protein;	5.741	250	493	N-ter +37.08 Da	40.2	-1.3922	2	1362.72	Lipid transfer protein II;	extracellular region; extracellular space;	high-density lipoprotein particle remodeling; lipid metabolic process; lipid transport; positive regulation of cholesterol efflux; sperm motility; vitamin E biosynthetic process;	lipid binding;	Secreted	Signal_peptide	yes
k6-rep1-bm2957	SWQDLKDHMR	EAGDVCYADVYR	Q07955			Serine/arginine-rich splicing factor 1;	5.741	141	248	N-ter +37.08 Da, C +57.02 Da	44.2	-6.8056	2	1452.66	Alternative-splicing factor 1;Splicing factor, arginine/serine-rich 1;pre-mRNA-splicing factor SF2, P33 subunit;	catalytic step 2 spliceosome; cytoplasm; extracellular exosome; nuclear speck; nucleoplasm; nucleus;	alternative mRNA splicing, via spliceosome; cardiac muscle contraction; gene expression; in utero embryonic development; mRNA 3'-end processing; mRNA 5'-splice site recognition; mRNA export from nucleus; mRNA processing; mRNA splice site selection; mRNA splicing, via spliceosome; RNA splicing; termination of RNA polymerase II transcription; transcription from RNA polymerase II promoter;	mRNA binding; nucleotide binding; poly(A) RNA binding; RNA binding;	Cytoplasm ECO 0000269 PubMed 12215544		yes
k6-rep1-bm2957	PGIEGKDVFR	EATTDFTVDSR	O75369			Filamin-B;	5.741	1244	2602	N-ter +37.08 Da	31.7	-2.4244	2	1276.63	ABP-278;ABP-280 homolog;Actin-binding-like protein;Beta-filamin;Filamin homolog 1;Filamin-3;Thyroid autoantigen;Truncated actin-binding protein;	actin cytoskeleton; brush border; cell cortex; cytoplasm; cytosol; extracellular exosome; focal adhesion; integral component of membrane; plasma membrane; stress fiber; Z disc;	actin cytoskeleton organization; cytokine-mediated signaling pathway; cytoskeletal anchoring at plasma membrane; epithelial cell morphogenesis; keratinocyte development; signal transduction; skeletal muscle tissue development;	actin binding; identical protein binding; poly(A) RNA binding;	Isoform 1Isoform 2Isoform 3Isoform 6		yes
k6-rep1-bm2957	LRKLFIGGLS	FETTDESLR	Q32P51	P09651		Heterogeneous nuclear ribonucleoprotein A1-like 2;	5.741	21	372	N-ter +37.08 Da	21.9	-5.9934	2	1132.57	hnRNP core protein A1-like 2;	cytoplasm; spliceosomal complex;	mRNA processing; mRNA transport; RNA splicing;	nucleotide binding; RNA binding;	Nucleus ECO 0000250 Cytoplasm		no
k6-rep1-bm2957	DKVTAWKQYR	KAAISGENAGLVR	P19827			Inter-alpha-trypsin inhibitor heavy chain H1;	5.741	123	911	N-ter +37.08 Da, K +37.08 Da	39.7	0.2206	3	1356.87	Inter-alpha-trypsin inhibitor complex component III;Serum-derived hyaluronan-associated protein;	blood microparticle; extracellular exosome; extracellular region;	hyaluronan metabolic process;	calcium ion binding; serine-type endopeptidase inhibitor activity;	Secreted	Signal_peptide	yes
k6-rep1-bm2957	KLRCPERQCR	KDNCVTVPNSGQEDVDR	P49747			Cartilage oligomeric matrix protein;	5.741	287	757	N-ter +37.08 Da, K +37.08 Da, C +57.02 Da	39.5	-0.847	3	2004.01	Thrombospondin-5;	extracellular exosome; extracellular region; extracellular space; proteinaceous extracellular matrix;	apoptotic process; cell adhesion; extracellular matrix organization; growth plate cartilage development; limb development; negative regulation of apoptotic process; organ morphogenesis; skeletal system development;	calcium ion binding; collagen binding; extracellular matrix structural constituent; heparan sulfate proteoglycan binding; heparin binding; protease binding;	Secreted extracellular space extracellular	Signal_peptide	yes
k6-rep1-bm2957	VNVPGSQAQL	KEVWEELDGLDPNR	Q02818			Nucleobindin-1;	5.741	227	461	N-ter +37.08 Da, K +37.08 Da	43	1.5784	3	1770.98	CALNUC;	cis-Golgi network; early endosome; endoplasmic reticulum-Golgi intermediate compartment; extracellular exosome; extracellular space; extrinsic component of Golgi membrane; Golgi apparatus; Golgi cisterna membrane; Golgi-associated vesicle; lumenal side of Golgi membrane; membrane; microtubule cytoskeleton; nucleus; rough endoplasmic reticulum; trans-Golgi network;	regulation of protein targeting; response to cisplatin;	calcium ion binding; DNA binding;	Golgi apparatus cis Golgi network membrane	Signal_peptide	yes
k6-rep1-bm2957	KKEMTLDLKT	KFGSTADALVSDDETTR	Q5JRA6			Melanoma inhibitory activity protein 3;	5.741	276	1907	N-ter +37.08 Da, K +37.08 Da	35.6	0.159	3	1884.01	C219-reactive peptide;D320;Transport and Golgi organization protein 1;	endoplasmic reticulum membrane; integral component of membrane; intracellular membrane-bounded organelle; membrane;	cellular protein metabolic process; chondrocyte development; collagen fibril organization; ER to Golgi vesicle-mediated transport; exocytosis; membrane organization; negative regulation of cell adhesion; negative regulation of cell migration; positive regulation of bone mineralization; positive regulation of leukocyte migration; post-translational protein modification; protein N-linked glycosylat…		Endoplasmic reticulum membrane	Signal_peptide	yes
k6-rep1-bm2957	RYEIKMTKMY	KGFQALGDAADIR	P01033			Metalloproteinase inhibitor 1;	5.741	68	207	N-ter +37.08 Da, K +37.08 Da	32	-1.8107	3	1432.86	Erythroid-potentiating activity;Fibroblast collagenase inhibitor;Tissue inhibitor of metalloproteinases 1;	basement membrane; extracellular exosome; extracellular region; extracellular space; platelet alpha granule lumen; proteinaceous extracellular matrix;	aging; blood coagulation; cartilage development; extracellular matrix disassembly; extracellular matrix organization; negative regulation of apoptotic process; negative regulation of endopeptidase activity; negative regulation of membrane protein ectodomain proteolysis; negative regulation of metalloenzyme activity; negative regulation of trophoblast cell migration; platelet activation; platelet …	cytokine activity; metal ion binding; metalloendopeptidase inhibitor activity; protease binding;	Secreted ECO 0000269 PubMed 1730286	Signal_peptide	yes
k6-rep1-bm2957	GFSIEGPSQA	KIECDDKGDGSCDVR	P21333	Q14315		Filamin-A;	5.741	613	2725	N-ter +37.08 Da, K +37.08 Da, C +57.02 Da	22.3	-0.4292	3	1860.97	Actin-binding protein 280;Alpha-filamin;Endothelial actin-binding protein;Filamin-1;Non-muscle filamin;	actin cytoskeleton; actin filament; actin filament bundle; apical dendrite; cortical cytoskeleton; cytoplasm; cytosol; dendritic shaft; extracellular exosome; extracellular region; focal adhesion; membrane; Myb complex; neuronal cell body; nucleolus; nucleus; perinuclear region of cytoplasm; plasma membrane; trans-Golgi network;	actin crosslink formation; actin cytoskeleton reorganization; adenylate cyclase-inhibiting dopamine receptor signaling pathway; blood coagulation; cell junction assembly; cilium assembly; cytoplasmic sequestering of protein; early endosome to late endosome transport; epithelial to mesenchymal transition; establishment of protein localization; mitotic spindle assembly; mRNA transcription from RNA …	actin filament binding; Fc-gamma receptor I complex binding; G-protein coupled receptor binding; glycoprotein binding; kinase binding; poly(A) RNA binding; protein homodimerization activity; Rac GTPase binding; Ral GTPase binding; Rho GTPase binding; signal transducer activity; small GTPase binding; transcription factor binding;	Cytoplasm cell cortex Cytoplasm		yes
k6-rep1-bm2957	EYRDKDKNYQ	KIGPITPLEFYR	Q13867			Bleomycin hydrolase;	5.741	242	455	N-ter +37.08 Da, K +37.08 Da	25.2	-1.061	3	1504.96		cytoplasm; cytosol; extracellular exosome; nucleus;	antigen processing and presentation of peptide antigen via MHC class I; protein polyubiquitination; proteolysis; response to drug; response to toxic substance;	aminopeptidase activity; carboxypeptidase activity; cysteine-type endopeptidase activity; cysteine-type peptidase activity;	Cytoplasm		yes
k6-rep1-bm2957	KHHLGLEEPK	KLRPPPAR	P18065			Insulin-like growth factor-binding protein 2;	5.741	215	325	N-ter +37.08 Da, K +37.08 Da	19	-7.5341	3	1005.73		apical plasma membrane; cytoplasmic vesicle; extracellular exosome; extracellular region; extracellular space;	aging; cellular protein metabolic process; cellular response to hormone stimulus; female pregnancy; positive regulation of activated T cell proliferation; regulation of cell growth; regulation of insulin-like growth factor receptor signaling pathway; response to drug; response to estradiol; response to glucocorticoid; response to lithium ion; response to mechanical stimulus; response to nutrient;…	insulin-like growth factor I binding; insulin-like growth factor II binding;	Secreted	Signal_peptide	yes
k6-rep1-bm2957	ADISGDTQKA	KQFLPFLQR	Q7KZF4			Staphylococcal nuclease domain-containing protein 1;	5.741	513	910	N-ter +37.08 Da, K +37.08 Da	21.4	-1.3591	3	1247.83	100 kDa coactivator;EBNA2 coactivator p100;Tudor domain-containing protein 11;p100 co-activator;	cytoplasm; dense body; extracellular exosome; melanosome; membrane; mitochondrion; nucleus; RISC complex;	gene silencing by RNA; osteoblast differentiation; regulation of transcription, DNA-templated; transcription, DNA-templated; viral process;	nuclease activity; poly(A) RNA binding; transcription cofactor activity;	Cytoplasm ECO 0000269 PubMed 17081065		yes
k6-rep1-bm2957	NDLKELLIFN	KQQVPSGESAILDR	P09874			Poly [ADP-ribose] polymerase 1;	5.741	267	1014	N-ter +37.08 Da, K +37.08 Da	42.8	-0.3745	3	1598.96	ADP-ribosyltransferase diphtheria toxin-like 1;NAD(+) ADP-ribosyltransferase 1;Poly[ADP-ribose] synthase 1;	membrane; mitochondrion; nuclear chromosome, telomeric region; nuclear envelope; nucleolus; nucleoplasm; nucleus; protein complex; transcription factor complex;	base-excision repair; behavioral response to cocaine; cellular protein metabolic process; cellular response to DNA damage stimulus; cellular response to insulin stimulus; cellular response to oxidative stress; cellular response to superoxide; DNA damage response, detection of DNA damage; DNA ligation involved in DNA repair; DNA repair; double-strand break repair; double-strand break repair via ho…	chromatin binding; DNA binding; DNA ligase (ATP) activity; enzyme binding; identical protein binding; NAD binding; NAD+ ADP-ribosyltransferase activity; poly(A) RNA binding; protein ADP-ribosylase activity; protein kinase binding; protein N-terminus binding; transcription factor binding; zinc ion binding;	Nucleus Nucleus nucleolus Note Localizes		no
k6-rep1-bm2957	MIMDDSKRKA	KSFEGNNNYDTPELR	O14786			Neuropilin-1;	5.741	536	923	N-ter +37.08 Da, K +37.08 Da	37.1	0.8073	3	1854.97	Vascular endothelial cell growth factor 165 receptor;	axon; cell surface; cytoplasmic vesicle; cytosol; early endosome; extracellular space; focal adhesion; growth cone; integral component of membrane; neurofilament; neuronal cell body; plasma membrane; receptor complex; semaphorin receptor complex; sorting endosome;	angiogenesis; angiogenesis involved in coronary vascular morphogenesis; artery morphogenesis; axon extension involved in axon guidance; axon guidance; axonal fasciculation; axonogenesis involved in innervation; branchiomotor neuron axon guidance; cell migration involved in sprouting angiogenesis; cell-cell signaling; cellular response to hepatocyte growth factor stimulus; cellular response to vas…	coreceptor activity; cytokine binding; growth factor binding; heparin binding; metal ion binding; semaphorin receptor activity; vascular endothelial growth factor binding; vascular endothelial growth factor-activated receptor activity;	Cell membrane Single pass type I membraneIsoform 2	Signal_peptide	yes
k6-rep1-bm2957	EVHEKLRGWL	KSNVSDAVAQSTR	P60174			Triosephosphate isomerase;	5.741	229	286	N-ter +37.08 Da, K +37.08 Da	44.7	0.1392	3	1433.84	Triose-phosphate isomerase;	cytosol; extracellular exosome; extracellular space; nucleus;	canonical glycolysis; carbohydrate metabolic process; gluconeogenesis; glucose metabolic process; glyceraldehyde-3-phosphate biosynthetic process; glycerol catabolic process; glycolytic process; multicellular organismal development; pentose-phosphate shunt; small molecule metabolic process;	triose-phosphate isomerase activity; ubiquitin protein ligase binding;			yes
k6-rep1-bm2957	VALREIRRYQ	KSTELLIR	Q16695	P68431	Q71DI3	Histone H3.1t;	5.741	54	135	N-ter +37.08 Da, K +37.08 Da	18.7	1.2576	3	1030.73	H3/g;	extracellular exosome; nuclear nucleosome; nucleoplasm; nucleosome; nucleus;	DNA repair; double-strand break repair; double-strand break repair via homologous recombination; double-strand break repair via nonhomologous end joining; negative regulation of protein oligomerization; nucleosome assembly; protein heterotetramerization; telomere maintenance;	DNA binding; histone binding;	Nucleus Chromosome		yes
k6-rep1-bm2957	RVVQCSDLGL	KSVPKEISPDTTLLDLQNNDISELR	P21810			Biglycan;	5.741	80	368	N-ter +37.08 Da, K +37.08 Da	29.2	-2.4858	4	2932.7	Bone/cartilage proteoglycan I;PG-S1;	cell surface; cytoplasm; extracellular exosome; extracellular region; Golgi lumen; lysosomal lumen; proteinaceous extracellular matrix; sarcolemma; transport vesicle;	blood vessel remodeling; carbohydrate metabolic process; chondroitin sulfate biosynthetic process; chondroitin sulfate catabolic process; chondroitin sulfate metabolic process; cytokine-mediated signaling pathway; dermatan sulfate biosynthetic process; extracellular matrix organization; glycosaminoglycan metabolic process; negative regulation of cyclin-dependent protein kinase activity; negative …	extracellular matrix binding; extracellular matrix structural constituent; glycosaminoglycan binding; protein kinase inhibitor activity;	Secreted extracellular space extracellular	Signal_peptide	yes
k6-rep1-bm2957	FCLGDSKINK	KTGQPEELVSCSDCGR	Q92785			Zinc finger protein ubi-d4;	5.741	283	391	N-ter +37.08 Da, K +37.08 Da, C +57.02 Da	38.8	3.0575	3	1893.96	Apoptosis response zinc finger protein;BRG1-associated factor 45D;D4, zinc and double PHD fingers family 2;Protein requiem;	BAF-type complex; centrosome; cytoplasm; intracellular membrane-bounded organelle; nuclear chromatin; nucleoplasm;	apoptotic process; apoptotic signaling pathway; regulation of transcription, DNA-templated; transcription, DNA-templated;	RNA polymerase II core promoter proximal region sequence-specific DNA binding; zinc ion binding;	Nucleus Cytoplasm Note 30 nuclear 70		no
k6-rep1-bm2957	KFAPRCARCS	KTLTQGGVTYR	Q13643			Four and a half LIM domains protein 3;	5.741	165	280	N-ter +37.08 Da, K +37.08 Da	24	-2.3115	3	1294.82	Skeletal muscle LIM-protein 2;	focal adhesion; nucleus; stress fiber; Z disc;	actin cytoskeleton organization; muscle organ development;	zinc ion binding;			no
k6-rep1-bm2957	LSPMSVNAVM	KVIDPATATSVDLR	P50991			T-complex protein 1 subunit delta;	5.741	191	539	N-ter +37.08 Da, K +37.08 Da	36.9	-2.3718	3	1556.97	CCT-delta;Stimulator of TAR RNA-binding;	cell body; cell projection; centrosome; chaperonin-containing T-complex; cytoplasm; cytosol; extracellular exosome; melanosome; microtubule; nucleoplasm; zona pellucida receptor complex;	'de novo' posttranslational protein folding; binding of sperm to zona pellucida; cellular protein metabolic process; positive regulation of establishment of protein localization to telomere; positive regulation of protein localization to Cajal body; positive regulation of telomerase activity; positive regulation of telomerase RNA localization to Cajal body; positive regulation of telomere mainten…	ATP binding; poly(A) RNA binding; unfolded protein binding;	Cytoplasm ECO 0000269 PubMed 17081065		yes
k6-rep1-bm2957	QNALLVRYTK	KVPQVSTPTLVEVSR	P02768			Serum albumin;	5.741	436	609	N-ter +37.08 Da, K +37.08 Da	42.1	-0.9924	2	1711.08		basement membrane; blood microparticle; endoplasmic reticulum; extracellular exosome; extracellular region; extracellular space; Golgi apparatus; myelin sheath; nucleus; platelet alpha granule lumen; protein complex;	bile acid and bile salt transport; bile acid metabolic process; blood coagulation; cellular oxidant detoxification; cellular response to starvation; hemolysis by symbiont of host erythrocytes; lipoprotein metabolic process; maintenance of mitochondrion location; negative regulation of apoptotic process; negative regulation of programmed cell death; platelet activation; platelet degranulation; pos…	antioxidant activity; chaperone binding; copper ion binding; DNA binding; drug binding; fatty acid binding; pyridoxal phosphate binding; toxic substance binding; zinc ion binding;	Secreted	Signal_peptide	yes
k6-rep1-bm2957	IETGLLSDRK	KVTLGTQPTVLR	Q16531			DNA damage-binding protein 1;	5.741	626	1140	N-ter +37.08 Da, K +37.08 Da	23.3	-1.6583	3	1383.94	DDB p127 subunit;DNA damage-binding protein a;Damage-specific DNA-binding protein 1;HBV X-associated protein 1;UV-damaged DNA-binding factor;UV-damaged DNA-binding protein 1;XPE-binding factor;Xeroderma pigmentosum group E-complementing protein;	Cul4-RING E3 ubiquitin ligase complex; Cul4A-RING E3 ubiquitin ligase complex; Cul4B-RING E3 ubiquitin ligase complex; cytoplasm; extracellular exosome; extracellular space; nuclear chromosome, telomeric region; nucleoplasm; nucleus;	DNA damage response, detection of DNA damage; DNA repair; global genome nucleotide-excision repair; histone H2A monoubiquitination; interaction with symbiont; negative regulation of apoptotic process; nucleotide-excision repair; nucleotide-excision repair, DNA damage recognition; nucleotide-excision repair, DNA incision; positive regulation by virus of viral protein levels in host cell; positive …	damaged DNA binding; DNA binding;	Cytoplasm Nucleus Note Primarily		yes
k6-rep1-bm2957	RAEAESWYQT	KYEELQITAGR	P04264	P04259		Keratin, type II cytoskeletal 1;	5.741	357	564	N-ter +37.08 Da, K +37.08 Da	22.6	-2.0986	3	1378.84	67 kDa cytokeratin;Cytokeratin-1;Hair alpha protein;Keratin-1;Type-II keratin Kb1;	blood microparticle; cytoskeleton; extracellular exosome; extracellular matrix; extracellular space; keratin filament; membrane; nucleus; plasma membrane;	complement activation, lectin pathway; establishment of skin barrier; fibrinolysis; negative regulation of inflammatory response; regulation of angiogenesis; response to oxidative stress; retina homeostasis;	carbohydrate binding; receptor activity; structural molecule activity;	Cell membrane ECO 0000269 PubMed 17956333		yes
k6-rep1-bm2957	DPKFVERTLR	LAGTQPLEVLEAVQR	P22314			Ubiquitin-like modifier-activating enzyme 1;	5.741	677	1058	N-ter +37.08 Da	37.4	-3.9736	2	1658.97	Protein A1S9;Ubiquitin-activating enzyme E1;	cytoplasm; cytosol; extracellular exosome; mitochondrion; nucleus;	cellular response to DNA damage stimulus; modification-dependent protein catabolic process;	ATP binding; poly(A) RNA binding; ubiquitin activating enzyme activity; ubiquitin-protein transferase activity;	Cytoplasm ECO 0000269 PubMed 1376922 Isoform 1Isoform 2		yes
k6-rep1-bm2957	GGGARAEVLF	RCPPCTPER	P18065			Insulin-like growth factor-binding protein 2;	5.741	39	325	N-ter +37.08 Da, C +57.02 Da	25.4	-2.9737	3	1207.6		apical plasma membrane; cytoplasmic vesicle; extracellular exosome; extracellular region; extracellular space;	aging; cellular protein metabolic process; cellular response to hormone stimulus; female pregnancy; positive regulation of activated T cell proliferation; regulation of cell growth; regulation of insulin-like growth factor receptor signaling pathway; response to drug; response to estradiol; response to glucocorticoid; response to lithium ion; response to mechanical stimulus; response to nutrient;…	insulin-like growth factor I binding; insulin-like growth factor II binding;	Secreted	Signal_peptide	yes
k6-rep1-bm2957	GDAGAFGRLR	YSLLEAGPGPEGR	Q96JQ0			Protocadherin-16;	5.741	2741	3298	N-ter +37.08 Da	18.2	-2.6035	2	1380.74	Cadherin-19;Cadherin-25;Fibroblast cadherin-1;Protein dachsous homolog 1;	apical part of cell; integral component of membrane; intracellular; membrane; plasma membrane;	branching involved in ureteric bud morphogenesis; calcium-dependent cell-cell adhesion via plasma membrane cell adhesion molecules; cell migration involved in endocardial cushion formation; cochlea development; digestive tract development; heterophilic cell-cell adhesion via plasma membrane cell adhesion molecules; hippo signaling; homophilic cell adhesion via plasma membrane adhesion molecules; …	calcium ion binding;	Cell membrane ECO 0000250 Single pass	Signal_peptide	yes
k6-rep1-bm2957	QYGLKMKTSR	AFFSEVER	Q9UQ80			Proliferation-associated protein 2G4;	5.157	262	394	N-ter +37.08 Da	17.4	-0.5873	2	1019.55	Cell cycle protein p38-2G4 homolog;ErbB3-binding protein 1;	cytoplasm; extracellular exosome; intracellular ribonucleoprotein complex; membrane; nucleolus; nucleoplasm; nucleus;	cell cycle arrest; cell proliferation; negative regulation of apoptotic process; negative regulation of transcription, DNA-templated; positive regulation of cell differentiation; regulation of translation; rRNA processing; transcription, DNA-templated;	DNA binding; poly(A) RNA binding; transcription factor activity, sequence-specific DNA binding; ubiquitin protein ligase binding;	Isoform 1Isoform 2		yes
k6-rep1-bm2957	VIYGLEFQAR	ALTPQTAETDAIR	Q53HC9			Protein TSSC1;	5.157	15	387	N-ter +37.08 Da	38.3	0.7023	2	1421.79	Tumor-suppressing STF cDNA 1 protein;Tumor-suppressing subchromosomal transferable fragment candidate gene 1 protein;						no
k6-rep1-bm2957	EAAHVAEQQR	AYLEGTCVDGLR	P30447	P05534		HLA class I histocompatibility antigen, A-23 alpha chain;	5.157	180	365	N-ter +37.08 Da, C +57.02 Da	24.7	2.8762	2	1388.72	HLA class I histocompatibility antigen, A-9 alpha chain;MHC class I antigen A*23;	cell surface; early endosome membrane; endoplasmic reticulum; ER to Golgi transport vesicle membrane; Golgi apparatus; Golgi membrane; integral component of lumenal side of endoplasmic reticulum membrane; MHC class I protein complex; phagocytic vesicle membrane; plasma membrane;	antigen processing and presentation of exogenous peptide antigen via MHC class I; antigen processing and presentation of exogenous peptide antigen via MHC class I, TAP-dependent; antigen processing and presentation of exogenous peptide antigen via MHC class I, TAP-independent; antigen processing and presentation of peptide antigen via MHC class I; cytokine-mediated signaling pathway; interferon-g…	beta-2-microglobulin binding; peptide antigen binding;	Membrane Single pass type I membrane	Signal_peptide	yes
k6-rep1-bm2957	PPCSEEKLAR	CRPPVGCEELVR	P22692			Insulin-like growth factor-binding protein 4;	5.157	36	258	N-ter +37.08 Da, C +57.02 Da	40.6	-2.7818	3	1506.78		extracellular region; extracellular space;	cell proliferation; cellular protein metabolic process; DNA metabolic process; inflammatory response; positive regulation of insulin-like growth factor receptor signaling pathway; positive regulation of MAPK cascade; regulation of cell growth; regulation of glucose metabolic process; regulation of insulin-like growth factor receptor signaling pathway; signal transduction; skeletal system developm…	insulin-like growth factor I binding; insulin-like growth factor II binding;	Secreted	Signal_peptide	yes
k6-rep1-bm2957	PPQRGPRPIR	EAGEQGDIEPR	Q13283			Ras GTPase-activating protein-binding protein 1;	5.157	319	466	N-ter +37.08 Da	29.4	0.0808	2	1235.62	ATP-dependent DNA helicase VIII;GAP SH3 domain-binding protein 1;	cytoplasm; cytoplasmic stress granule; cytosol; focal adhesion; nucleus; plasma membrane;	DNA duplex unwinding; negative regulation of canonical Wnt signaling pathway; Ras protein signal transduction; transport;	ATP binding; ATP-dependent DNA helicase activity; ATP-dependent RNA helicase activity; DNA binding; endonuclease activity; mRNA binding; poly(A) RNA binding;	Cytoplasm Cytoplasm cytosol Cytoplasmic		no
k6-rep1-bm2957	KMLPRDERRF	KAADLNGDLTATR	Q15293			Reticulocalbin-1;	5.157	174	331	N-ter +37.08 Da, K +37.08 Da	22.7	1.9016	3	1416.85		endoplasmic reticulum; endoplasmic reticulum lumen;	camera-type eye development; in utero embryonic development;	calcium ion binding;	Endoplasmic reticulum lumen	Signal_peptide	yes
k6-rep1-bm2957	RSAVPPGADK	KAEAGAGSATEFQFR	P46783	Q9NQ39		40S ribosomal protein S10;	5.157	137	165	N-ter +37.08 Da, K +37.08 Da	30.5	-2.9198	3	1640.91		cytosol; cytosolic small ribosomal subunit; extracellular exosome; focal adhesion; membrane; nucleolus; ribosome;	cellular nitrogen compound metabolic process; cellular protein metabolic process; gene expression; nuclear-transcribed mRNA catabolic process, nonsense-mediated decay; ribosomal small subunit assembly; selenium compound metabolic process; selenocysteine metabolic process; small molecule metabolic process; SRP-dependent cotranslational protein targeting to membrane; translation; translational elon…	poly(A) RNA binding; structural constituent of ribosome;	Cytoplasm ECO 0000269 PubMed 20159986		yes
k6-rep1-bm2957	NNIPYFETSA	KEAINVEQAFQTIAR	P51149			Ras-related protein Rab-7a;	5.157	155	207	N-ter +37.08 Da, K +37.08 Da	37.4	-1.674	3	1789.06		alveolar lamellar body; autophagosome membrane; extracellular exosome; extrinsic component of lysosome membrane; Golgi apparatus; intracellular membrane-bounded organelle; late endosome; late endosome membrane; lipid particle; lysosomal membrane; lysosome; melanosome membrane; phagocytic vesicle; phagocytic vesicle membrane; pre-autophagosomal structure membrane; terminal bouton; vacuolar membran…	antigen processing and presentation of exogenous peptide antigen via MHC class II; bone resorption; early endosome to late endosome transport; endocytosis; endosome to lysosome transport; epidermal growth factor catabolic process; lipophagy; phagosome acidification; phagosome maturation; phagosome-lysosome fusion; positive regulation of exosomal secretion; positive regulation of protein catabolic…	GDP binding; GTP binding; GTPase activity;	Cytoplasmic vesicle phagosome membrane		yes
k6-rep1-bm2957	SGLNLCEPNN	KEGYYGYTGAFR	P02787			Serotransferrin;	5.157	528	698	N-ter +37.08 Da, K +37.08 Da	22.5	-0.2692	3	1482.81	Beta-1 metal-binding globulin;Siderophilin;	apical plasma membrane; basal part of cell; basal plasma membrane; blood microparticle; cell surface; coated pit; cytoplasmic, membrane-bounded vesicle; early endosome; endocytic vesicle; endosome membrane; extracellular exosome; extracellular region; extracellular space; extrinsic component of external side of plasma membrane; HFE-transferrin receptor complex; late endosome; perinuclear region o…	blood coagulation; cellular iron ion homeostasis; cellular response to iron ion; ferrous iron import into cell; iron ion homeostasis; platelet activation; platelet degranulation; positive regulation of receptor-mediated endocytosis; regulation of protein stability; retina homeostasis; transferrin transport; transmembrane transport;	ferric iron binding; ferric iron transmembrane transporter activity; ferrous iron binding; transferrin receptor binding;	Secreted	Signal_peptide	yes
k6-rep1-bm2957	KIDDIWNLEV	KENFAGEATLQR	P04114			Apolipoprotein B-100;	5.157	3545	4563	N-ter +37.08 Da, K +37.08 Da	32.3	1.6691	3	1434.84		actin cytoskeleton; chylomicron; chylomicron remnant; clathrin-coated endocytic vesicle membrane; cytoplasm; cytosol; early endosome; endocytic vesicle lumen; endoplasmic reticulum lumen; endoplasmic reticulum membrane; endosome lumen; endosome membrane; extracellular exosome; extracellular region; extracellular space; Golgi apparatus; intermediate-density lipoprotein particle; intracellular memb…	artery morphogenesis; blood coagulation; cellular response to prostaglandin stimulus; cellular response to tumor necrosis factor; cholesterol efflux; cholesterol homeostasis; cholesterol metabolic process; cholesterol transport; fat-soluble vitamin metabolic process; fertilization; in utero embryonic development; leukocyte migration; lipoprotein biosynthetic process; lipoprotein catabolic process…	cholesterol transporter activity; heparin binding; lipase binding; low-density lipoprotein particle receptor binding; phospholipid binding;	Cytoplasm ECO 0000269 PubMed 22580899	Signal_peptide	yes
k6-rep1-bm2957	TIYFKGLWKS	KFSPENTR	P01008			Antithrombin-III;	5.157	258	464	N-ter +37.08 Da, K +37.08 Da	15.1	-1.6149	3	1049.64	Serpin C1;	blood microparticle; extracellular exosome; extracellular region; extracellular space; plasma membrane;	blood coagulation; negative regulation of endopeptidase activity; negative regulation of inflammatory response; regulation of blood coagulation, intrinsic pathway; response to nutrient;	heparin binding; protease binding; serine-type endopeptidase inhibitor activity;	Secreted extracellular space	Signal_peptide	yes
k6-rep1-bm2957	FPVVIKNKTW	KFVEGLPINDFSR	P40925			Malate dehydrogenase, cytoplasmic;	5.157	296	334	N-ter +37.08 Da, K +37.08 Da	24.5	0.5013	3	1592.95	Cytosolic malate dehydrogenase;Diiodophenylpyruvate reductase;	centrosome; cytoplasm; cytosol; extracellular exosome; extracellular space; mitochondrion; myelin sheath;	carbohydrate metabolic process; gluconeogenesis; glucose metabolic process; malate metabolic process; mitophagy in response to mitochondrial depolarization; NADH metabolic process; oxaloacetate metabolic process; positive regulation of defense response to virus by host; small molecule metabolic process; tricarboxylic acid cycle; xenophagy;	diiodophenylpyruvate reductase activity; L-malate dehydrogenase activity; malic enzyme activity; NAD binding;	Cytoplasm		yes
k6-rep1-bm2957	VLLDSSLEYK	KGESQTDIEITR	P49368			T-complex protein 1 subunit gamma;	5.157	247	545	N-ter +37.08 Da, K +37.08 Da	30.1	-2.4813	3	1447.84	CCT-gamma;hTRiC5;	cell body; chaperonin-containing T-complex; cytoplasm; cytoskeleton; cytosol; extracellular exosome; microtubule; myelin sheath; plasma membrane; zona pellucida receptor complex;	'de novo' posttranslational protein folding; binding of sperm to zona pellucida; cellular protein metabolic process; pore complex assembly; positive regulation of protein localization to Cajal body; positive regulation of telomerase RNA localization to Cajal body; positive regulation of telomere maintenance via telomerase; protein folding; protein stabilization; toxin transport;	ATP binding; poly(A) RNA binding; protein binding involved in protein folding; unfolded protein binding;	Cytoplasm		yes
k6-rep1-bm2957	PLRLPLQDVY	KIGGIGTVPVGR	P68104	Q05639	Q5VTE0	Elongation factor 1-alpha 1;	5.157	253	462	N-ter +37.08 Da, K +37.08 Da	22.2	-0.5701	3	1224.85	Elongation factor Tu;Eukaryotic elongation factor 1 A-1;Leukocyte receptor cluster member 7;	cortical actin cytoskeleton; cytoplasm; cytoplasmic side of lysosomal membrane; cytosol; eukaryotic translation elongation factor 1 complex; extracellular exosome; extracellular space; membrane; nucleolus; nucleus; ruffle membrane;	cellular protein metabolic process; cellular response to epidermal growth factor stimulus; gene expression; regulation of chaperone-mediated autophagy; regulation of transcription, DNA-templated; transcription, DNA-templated; translation; translational elongation;	GTP binding; GTPase activity; poly(A) RNA binding; protein kinase binding; translation elongation factor activity; tRNA binding;	Cytoplasm Nucleus Nucleus nucleolus		yes
k6-rep1-bm2957	EILSRRPSYR	KILNDLSSDAPGVPR	P16220			Cyclic AMP-responsive element-binding protein 1;	5.157	134	341	N-ter +37.08 Da, K +37.08 Da	33.5	-5.0151	2	1653		ATF4-CREB1 transcription factor complex; axon; mitochondrial matrix; nuclear euchromatin; nucleoplasm; nucleus;	activation of phospholipase C activity; aging; axon guidance; cellular response to fatty acid; cellular response to insulin-like growth factor stimulus; cellular response to nerve growth factor stimulus; cellular response to platelet-derived growth factor stimulus; cellular response to zinc ion; chemotaxis to arachidonic acid; circadian rhythm; epidermal growth factor receptor signaling pathway; …	cAMP response element binding; enzyme binding; identical protein binding; RNA polymerase II activating transcription factor binding; RNA polymerase II core promoter proximal region sequence-specific DNA binding; RNA polymerase II distal enhancer sequence-specific DNA binding; transcription cofactor activity; transcription factor activity, RNA polymerase II distal enhancer sequence-specific bindin…	Nucleus ECO 0000255 PROSITE		no
k6-rep1-bm2957	DCKGDPRNSA	KLDADYPLR	O43583			Density-regulated protein;	5.157	20	198	N-ter +37.08 Da, K +37.08 Da	25.8	-1.3749	2	1161.73	Protein DRP1;Smooth muscle cell-associated protein 3;		formation of translation preinitiation complex; IRES-dependent translational initiation; ribosome disassembly;	translation initiation factor activity;			no
k6-rep1-bm2957	YFCNRAAAYS	KLGNYAGAVQDCER	O43765			Small glutamine-rich tetratricopeptide repeat-containing protein alpha;	5.157	135	313	N-ter +37.08 Da, K +37.08 Da, C +57.02 Da	40.4	-0.9668	3	1651.89	Alpha-SGT;Vpu-binding protein;	cytoplasm; cytosol; membrane;	positive regulation of ER-associated ubiquitin-dependent protein catabolic process; viral process;	BAT3 complex binding;			no
k6-rep1-bm2957	PQLQDHFSAV	KLVGPEEALSPGEAR	O60568			Procollagen-lysine,2-oxoglutarate 5-dioxygenase 3;	5.157	356	738	N-ter +37.08 Da, K +37.08 Da	23.7	-5.2858	3	1623.97	Lysyl hydroxylase 3;	endoplasmic reticulum; endoplasmic reticulum membrane; extracellular exosome; rough endoplasmic reticulum membrane;	basement membrane assembly; cellular protein modification process; cellular response to hormone stimulus; collagen fibril organization; endothelial cell morphogenesis; epidermis morphogenesis; extracellular matrix organization; in utero embryonic development; lung morphogenesis; neural tube development; protein localization; vasodilation;	iron ion binding; L-ascorbic acid binding; procollagen galactosyltransferase activity; procollagen glucosyltransferase activity; procollagen-lysine 5-dioxygenase activity;	Rough endoplasmic reticulum membrane	Signal_peptide	yes
k6-rep1-bm2957	IYTTKIKPRL	KSEDGVEGDLGETQSR	Q09666			Neuroblast differentiation-associated protein AHNAK;	5.157	132	5890	N-ter +37.08 Da, K +37.08 Da	36.6	-2.976	3	1777.92	Desmoyokin;	actin cytoskeleton; cell-cell contact zone; costamere; cytoplasm; cytosol; extracellular exosome; focal adhesion; lysosomal membrane; membrane; nucleus; plasma membrane; sarcolemma; T-tubule; vesicle;	protein oligomerization; regulation of RNA splicing; regulation of voltage-gated calcium channel activity;	poly(A) RNA binding; S100 protein binding; structural molecule activity conferring elasticity;	Nucleus		yes
k6-rep1-bm2957	DGDCTMDIRT	KSQGGEPTYNVAVGR	P35080			Profilin-2;	5.157	89	140	N-ter +37.08 Da, K +37.08 Da	30.8	-0.4887	3	1633.94	Profilin II;	cytoplasm; cytoskeleton; extracellular exosome; terminal bouton;	actin cytoskeleton organization; negative regulation of actin filament polymerization; negative regulation of epithelial cell migration; negative regulation of ruffle assembly; positive regulation of actin filament bundle assembly; positive regulation of actin filament polymerization; positive regulation of ATPase activity; positive regulation of peptidyl-serine phosphorylation; positive regulati…	actin monomer binding; adenyl-nucleotide exchange factor activity; phosphatidylinositol-4,5-bisphosphate binding;	Cytoplasm cytoskeleton		yes
k6-rep1-bm2957	LLVQVLPSAR	LAEPPPDLAER	Q96JQ0			Protocadherin-16;	5.157	1315	3298	N-ter +37.08 Da	33.3	-1.0444	2	1242.7	Cadherin-19;Cadherin-25;Fibroblast cadherin-1;Protein dachsous homolog 1;	apical part of cell; integral component of membrane; intracellular; membrane; plasma membrane;	branching involved in ureteric bud morphogenesis; calcium-dependent cell-cell adhesion via plasma membrane cell adhesion molecules; cell migration involved in endocardial cushion formation; cochlea development; digestive tract development; heterophilic cell-cell adhesion via plasma membrane cell adhesion molecules; hippo signaling; homophilic cell adhesion via plasma membrane adhesion molecules; …	calcium ion binding;	Cell membrane ECO 0000250 Single pass	Signal_peptide	yes
k6-rep1-bm2957	SRQNLVAEER	LSSGILGAIGFGR	Q9HCE0			Ectopic P granules protein 5 homolog;	5.157	2460	2579	N-ter +37.08 Da	17.9	1.3221	3	1282.78		cytoplasm;	autophagosome maturation; endocytic recycling;				no
k6-rep1-bm2957	EESSFCKRQR	SIRPGLSPYR	Q14697			Neutral alpha-glucosidase AB;	5.157	50	944	N-ter +37.08 Da	17.6	0.5069	3	1180.71	Alpha-glucosidase 2;Glucosidase II subunit alpha;	endoplasmic reticulum lumen; extracellular exosome; glucosidase II complex; Golgi apparatus; melanosome; membrane;	cellular protein metabolic process; post-translational protein modification; protein folding; protein N-linked glycosylation via asparagine;	carbohydrate binding; glucan 1,3-alpha-glucosidase activity; poly(A) RNA binding;	Endoplasmic reticulum ECO 0000250 Golgi	Signal_peptide	yes
k6-rep1-bm2957	PKKYPLRQTR	SSGSETEQVVDFSDR	O95251			Histone acetyltransferase KAT7;	5.157	97	611	N-ter +37.08 Da	37.8	-5.7745	2	1677.78	Histone acetyltransferase binding to ORC1;Lysine acetyltransferase 7;MOZ, YBF2/SAS3, SAS2 and TIP60 protein 2;	cytoplasm; histone acetyltransferase complex; nucleoplasm; nucleus;	chromatin organization; DNA replication; histone H3 acetylation; histone H4-K12 acetylation; histone H4-K5 acetylation; histone H4-K8 acetylation; positive regulation of protein localization to nucleus; regulation of transcription, DNA-templated; transcription, DNA-templated;	histone acetyltransferase activity; transcription factor activity, sequence-specific DNA binding; zinc ion binding;	Nucleus nucleoplasm		no
k6-rep1-bm2957	DSNFERHQPD	TKLPTEITR	Q96LL4			Uncharacterized protein C8orf48;	5.157	103	319	N-ter +37.08 Da, K +37.08 Da	18.5	-0.7945	3	1129.76							no
k6-rep1-bm2957	RRRAARVSAR	VFVTDENDNAPVFASPSR	Q96JQ0			Protocadherin-16;	5.157	1532	3298	N-ter +37.08 Da	41.3	-5.2421	3	1999.99	Cadherin-19;Cadherin-25;Fibroblast cadherin-1;Protein dachsous homolog 1;	apical part of cell; integral component of membrane; intracellular; membrane; plasma membrane;	branching involved in ureteric bud morphogenesis; calcium-dependent cell-cell adhesion via plasma membrane cell adhesion molecules; cell migration involved in endocardial cushion formation; cochlea development; digestive tract development; heterophilic cell-cell adhesion via plasma membrane cell adhesion molecules; hippo signaling; homophilic cell adhesion via plasma membrane adhesion molecules; …	calcium ion binding;	Cell membrane ECO 0000250 Single pass	Signal_peptide	yes
k6-rep1-bm2957	MAAAVADGTR	AATIIEER	Q02952			A-kinase anchor protein 12;	4.741	900	1782	N-ter +37.08 Da	22	4.1508	2	937.57	A-kinase anchor protein 250 kDa;Gravin;Myasthenia gravis autoantigen;	cell cortex; cytoplasm; cytoskeleton; focal adhesion; plasma membrane;	G-protein coupled receptor signaling pathway; positive regulation of cAMP biosynthetic process; positive regulation of protein kinase A signaling; protein targeting; regulation of protein kinase C signaling;	adenylate cyclase binding; protein kinase A binding;	Cytoplasm cell cortex ECO 0000305		no
k6-rep1-bm2957	APKPGGLSLR	AGDADLQVR	Q8NCH0			Carbohydrate sulfotransferase 14;	4.741	95	376	N-ter +37.08 Da	30.7	0.4075	2	979.55	Dermatan 4-sulfotransferase 1;	extracellular exosome; Golgi membrane; integral component of membrane;	carbohydrate biosynthetic process; carbohydrate metabolic process; chondroitin sulfate metabolic process; dermatan sulfate biosynthetic process; dermatan sulfate proteoglycan metabolic process; glycosaminoglycan metabolic process; small molecule metabolic process;	N-acetylgalactosamine 4-O-sulfotransferase activity; phosphate ion binding;	Golgi apparatus membrane ECO 0000250		yes
k6-rep1-bm2957	IQRNYKLAAQ	ECYVQNTAR	Q86TB3			Alpha-protein kinase 2;	4.741	1979	2170	N-ter +37.08 Da, C +57.02 Da	17.7	-3.4817	2	1175.57	Heart alpha-protein kinase;	nucleoplasm;		ATP binding; protein serine/threonine kinase activity;			no
k6-rep1-bm2957	GRVFQVEYAM	KAVENSSTAIGIR	P25788			Proteasome subunit alpha type-3;	4.741	27	255	N-ter +37.08 Da, K +37.08 Da	35.9	-0.986	3	1416.89	Macropain subunit C8;Multicatalytic endopeptidase complex subunit C8;Proteasome component C8;	cytoplasm; cytosol; extracellular exosome; nucleoplasm; nucleus; proteasome complex; proteasome core complex; proteasome core complex, alpha-subunit complex;	activation of MAPKK activity; anaphase-promoting complex-dependent proteasomal ubiquitin-dependent protein catabolic process; antigen processing and presentation of exogenous peptide antigen via MHC class I; antigen processing and presentation of exogenous peptide antigen via MHC class I, TAP-dependent; antigen processing and presentation of peptide antigen via MHC class I; apoptotic process; axo…	threonine-type endopeptidase activity;	Cytoplasm Nucleus		yes
k6-rep1-bm2957	GAFTPNMRTT	KEFPDDVVTFIR	Q99985			Semaphorin-3C;	4.741	389	751	N-ter +37.08 Da, K +37.08 Da	28.1	-2.4027	3	1536.91	Semaphorin-E;	extracellular exosome; extracellular space;	axon guidance; blood vessel remodeling; cardiac right ventricle morphogenesis; dichotomous subdivision of terminal units involved in salivary gland branching; immune response; limb bud formation; negative chemotaxis; negative regulation of axon extension involved in axon guidance; neural crest cell migration; neural tube development; outflow tract morphogenesis; positive regulation of cell migrat…	chemorepellent activity; neuropilin binding; semaphorin receptor binding;	Secreted	Signal_peptide	yes
k6-rep1-bm2957	MVDCLRQKSA	KELVEQDIQPAR	Q9NZ94			Neuroligin-3;	4.741	356	848	N-ter +37.08 Da, K +37.08 Da	21.4	3.8668	3	1496.92	Gliotactin homolog;	cell junction; cell surface; dendrite; endocytic vesicle; excitatory synapse; inhibitory synapse; integral component of plasma membrane; neuronal cell body; postsynapse; synapse;	adult behavior; axon extension; excitatory postsynaptic potential; inhibitory postsynaptic potential; learning; long-term synaptic potentiation; modulation of synaptic transmission; negative regulation of dendritic spine morphogenesis; negative regulation of excitatory postsynaptic potential; neuron cell-cell adhesion; oligodendrocyte differentiation; positive regulation of alpha-amino-3-hydroxy-…	cell adhesion molecule binding; neurexin family protein binding; receptor activity; scaffold protein binding;	Cell membrane ECO 0000250 Single pass	Signal_peptide	yes
k6-rep1-bm2957	STEKDLDEKK	KEPAITSQNSPEAR	P23193			Transcription elongation factor A protein 1;	4.741	89	301	N-ter +37.08 Da, K +37.08 Da	41.1	0.0624	3	1598.92	Transcription elongation factor S-II protein 1;Transcription elongation factor TFIIS.o;	nucleolus; nucleoplasm; nucleus;	DNA repair; erythrocyte differentiation; gene expression; nucleotide-excision repair; positive regulation of exoribonuclease activity; positive regulation of transcription from RNA polymerase II promoter; positive regulation of viral transcription; regulation of DNA-templated transcription, elongation; transcription elongation from RNA polymerase II promoter; transcription from RNA polymerase II …	DNA binding; zinc ion binding;	Nucleus		no
k6-rep1-bm2957	IMVCGRIALA	KEVFGDTLNESR	Q96CX2	Q6ZWB6		BTB/POZ domain-containing protein KCTD12;	4.741	243	473	N-ter +37.08 Da, K +37.08 Da	27.7	-0.9531	3	1465.83	Pfetin;Predominantly fetal expressed T1 domain;	cell junction; extracellular exosome; postsynaptic membrane; presynaptic membrane;	protein homooligomerization;	poly(A) RNA binding;	Cell junction synapse presynaptic cell		yes
k6-rep1-bm2957	TGKALKHTAQ	KFFTVDAGVR	O43405			Cochlin;	4.741	252	550	N-ter +37.08 Da, K +37.08 Da	23.8	-1.1534	3	1210.76	COCH-5B2;	extracellular exosome; extracellular matrix; proteinaceous extracellular matrix;	defense response to bacterium; positive regulation of innate immune response; regulation of cell shape; sensory perception of sound;	collagen binding;	Secreted extracellular space extracellular	Signal_peptide	yes
k6-rep1-bm2957	TTRRCRDLKA	KGILFVGSGVSGGEEGAR	P52209			6-phosphogluconate dehydrogenase, decarboxylating;	4.741	117	483	N-ter +37.08 Da, K +37.08 Da	47.2	-0.6689	3	1791.05		cytosol; extracellular exosome; nucleus;	carbohydrate metabolic process; D-gluconate metabolic process; oxidation-reduction process; pentose biosynthetic process; pentose-phosphate shunt; pentose-phosphate shunt, oxidative branch; small molecule metabolic process;	phosphogluconate dehydrogenase (decarboxylating) activity;	Cytoplasm ECO 0000250		yes
k6-rep1-bm2957	TFTLNVALNH	KGLDYEGGGCR	O60568			Procollagen-lysine,2-oxoglutarate 5-dioxygenase 3;	4.741	680	738	N-ter +37.08 Da, K +37.08 Da, C +57.02 Da	17.7	-3.4222	3	1282.69	Lysyl hydroxylase 3;	endoplasmic reticulum; endoplasmic reticulum membrane; extracellular exosome; rough endoplasmic reticulum membrane;	basement membrane assembly; cellular protein modification process; cellular response to hormone stimulus; collagen fibril organization; endothelial cell morphogenesis; epidermis morphogenesis; extracellular matrix organization; in utero embryonic development; lung morphogenesis; neural tube development; protein localization; vasodilation;	iron ion binding; L-ascorbic acid binding; procollagen galactosyltransferase activity; procollagen glucosyltransferase activity; procollagen-lysine 5-dioxygenase activity;	Rough endoplasmic reticulum membrane	Signal_peptide	yes
k6-rep1-bm2957	ASVAYRYRRW	KLGDDIDLIVR	O15371			Eukaryotic translation initiation factor 3 subunit D {ECO:0000255|HAMAP-Rule:MF_03003};	4.741	362	548	N-ter +37.08 Da, K +37.08 Da	24.2	-1.5028	3	1327.86	Eukaryotic translation initiation factor 3 subunit 7 {ECO:0000255|HAMAP-Rule:MF_03003};eIF-3-zeta {ECO:0000255|HAMAP-Rule:MF_03003};eIF3 p66;	cytosol; eukaryotic 43S preinitiation complex; eukaryotic 48S preinitiation complex; eukaryotic translation initiation factor 3 complex; eukaryotic translation initiation factor 3 complex, eIF3m; membrane;	cellular protein metabolic process; formation of cytoplasmic translation initiation complex; formation of translation preinitiation complex; gene expression; regulation of translational initiation; translation; translational initiation;	poly(A) RNA binding; translation initiation factor activity;	Cytoplasm ECO 0000255 HAMAP Rule MF_03003		no
k6-rep1-bm2957	RKRCINQLLC	KLPTDSELAPR	P49908			Selenoprotein P;	4.741	286	381	N-ter +37.08 Da, K +37.08 Da	23.9	-4.9199	3	1297.81		extracellular exosome; extracellular region; extracellular space;	brain development; growth; locomotory behavior; post-embryonic development; response to oxidative stress; selenium compound metabolic process; sexual reproduction;	selenium binding;	Secreted	Signal_peptide	yes
k6-rep1-bm2957	SPRPTEDLYC	KLVGGPVAGGDPNQTIR	O15230			Laminin subunit alpha-5;	4.741	81	3695	N-ter +37.08 Da, K +37.08 Da	44.2	1.5401	3	1750.07	Laminin-10 subunit alpha;Laminin-11 subunit alpha;Laminin-15 subunit alpha;	basal lamina; basement membrane; extracellular exosome; extracellular matrix; extracellular region; extracellular space; laminin-10 complex; laminin-11 complex; laminin-5 complex; nucleus;	angiogenesis; branching involved in salivary gland morphogenesis; branching involved in ureteric bud morphogenesis; cell differentiation; cell migration; cell proliferation; cell recognition; cilium assembly; cytoskeleton organization; embryo development; endothelial cell differentiation; establishment of protein localization to plasma membrane; extracellular matrix disassembly; extracellular mat…	integrin binding; structural molecule activity;	Secreted extracellular space extracellular	Signal_peptide	yes
k6-rep1-bm2957	KDGGFCEVCK	KLVGYLDR	P07602			Prosaposin;	4.741	412	524	N-ter +37.08 Da, K +37.08 Da	12.8	-0.2891	3	1034.71	Proactivator polypeptide;	cytoplasm; extracellular exosome; extracellular region; extracellular space; integral component of membrane; lysosomal lumen; lysosomal membrane; mitochondrion;	adenylate cyclase-inhibiting G-protein coupled receptor signaling pathway; blood coagulation; cellular response to organic substance; epithelial cell differentiation involved in prostate gland development; glycosphingolipid metabolic process; lipid transport; negative regulation of hydrogen peroxide-induced cell death; platelet activation; platelet degranulation; positive regulation of catalytic …	enzyme activator activity; G-protein coupled receptor binding; lipid binding;	Lysosome ECO 0000269 PubMed 14657016 Prosaposin	Signal_peptide	yes
k6-rep1-bm2957	PKGVTIPYRP	KPSSSPVIFAGGQDR	Q15366			Poly(rC)-binding protein 2;	4.741	183	365	N-ter +37.08 Da, K +37.08 Da	20.6	-3.0865	3	1616.94	Alpha-CP2;Heterogeneous nuclear ribonucleoprotein E2;	cytoplasm; cytosol; extracellular exosome; focal adhesion; intracellular ribonucleoprotein complex; membrane; nucleoplasm; nucleus;	defense response to virus; gene expression; innate immune response; mRNA metabolic process; mRNA splicing, via spliceosome; negative regulation of defense response to virus; negative regulation of type I interferon production; proteasome-mediated ubiquitin-dependent protein catabolic process; RNA splicing;	DNA binding; enzyme binding; poly(A) RNA binding; RNA binding; ubiquitin protein ligase binding;	Nucleus ECO 0000269 PubMed 19029303		yes
k6-rep1-bm2957	LSPRERSPAL	KSPLQSVVVR	Q9Y2W1			Thyroid hormone receptor-associated protein 3;	4.741	250	955	N-ter +37.08 Da, K +37.08 Da	21.2	3.623	3	1183.83	Thyroid hormone receptor-associated protein complex 150 kDa component;	extracellular exosome; mediator complex; nuclear speck; nucleoplasm; nucleus;	androgen receptor signaling pathway; circadian rhythm; intracellular steroid hormone receptor signaling pathway; mRNA processing; mRNA stabilization; nuclear-transcribed mRNA catabolic process; positive regulation of circadian rhythm; positive regulation of mRNA splicing, via spliceosome; positive regulation of transcription from RNA polymerase II promoter; positive regulation of transcription, D…	ATP binding; core promoter sequence-specific DNA binding; ligand-dependent nuclear receptor transcription coactivator activity; phosphoprotein binding; poly(A) RNA binding; receptor activity; RNA polymerase II transcription cofactor activity; thyroid hormone receptor binding; transcription coactivator activity; transcription cofactor activity; vitamin D receptor binding;	Nucleus ECO 0000269 PubMed 20123736		yes
k6-rep1-bm2957	TRKIVEACKA	KTDAGGEDAILQTR	Q9NT62			Ubiquitin-like-conjugating enzyme ATG3;	4.741	183	314	N-ter +37.08 Da, K +37.08 Da	28.1	-3.68	3	1545.89	Autophagy-related protein 3;Protein PC3-96;	cytoplasmic ubiquitin ligase complex; cytosol;	autophagosome assembly; cellular protein modification process; macroautophagy; mitochondrial fragmentation involved in apoptotic process; mitophagy; nucleophagy; protein targeting to membrane; protein ubiquitination; regulation of cilium assembly;	Atg12 transferase activity; Atg8 ligase activity; enzyme binding; ligase activity; ubiquitin-like protein transferase activity;	Cytoplasm ECO 0000269 PubMed 11825910		no
k6-rep1-bm2957	ELKADKDYHF	KVDNDENEHQLSLR	P06748			Nucleophosmin;	4.741	30	294	N-ter +37.08 Da, K +37.08 Da	47.2	-3.3315	3	1767.96	Nucleolar phosphoprotein B23;Nucleolar protein NO38;Numatrin;	centrosome; cytoplasm; cytosol; focal adhesion; intracellular ribonucleoprotein complex; membrane; nucleolus; nucleoplasm; nucleus; spindle pole centrosome;	cell aging; CENP-A containing nucleosome assembly; centrosome cycle; DNA repair; intracellular protein transport; negative regulation of apoptotic process; negative regulation of cell proliferation; negative regulation of centrosome duplication; negative regulation of cyclin-dependent protein kinase activity; negative regulation of protein kinase activity by regulation of protein phosphorylation;…	histone binding; NF-kappaB binding; poly(A) RNA binding; protein heterodimerization activity; protein homodimerization activity; protein kinase binding; protein kinase inhibitor activity; ribosomal large subunit binding; ribosomal small subunit binding; RNA binding; Tat protein binding; transcription coactivator activity; unfolded protein binding;	Nucleus nucleolus		no
k6-rep1-bm2957	PAGRGGAVCE	KVLGAPVPAFEGR	O00468			Agrin;	4.741	1366	2067	N-ter +37.08 Da, K +37.08 Da	18.8	-1.9803	2	1411.91		basal lamina; cell junction; cell surface; cytoplasm; extracellular exosome; extracellular matrix; extracellular region; Golgi lumen; integral component of membrane; lysosomal lumen; plasma membrane; synapse;	axon guidance; carbohydrate metabolic process; chondroitin sulfate metabolic process; clustering of voltage-gated sodium channels; extracellular matrix organization; fat-soluble vitamin metabolic process; G-protein coupled acetylcholine receptor signaling pathway; glycosaminoglycan biosynthetic process; glycosaminoglycan catabolic process; glycosaminoglycan metabolic process; neuromuscular juncti…	acetylcholine receptor regulator activity; calcium ion binding; chondroitin sulfate binding; dystroglycan binding; heparan sulfate proteoglycan binding; laminin binding; sialic acid binding; structural constituent of cytoskeleton;	Isoform 1Isoform 2	Signal_peptide	yes
k6-rep1-bm2957	AGFAGDDAPR	AVFPSIVGR	P62736	P60709	P68032	Actin, aortic smooth muscle;	4.42	727	1075	N-ter +37.08 Da	34.2	0.9159	2	980.62	Alpha-actin-2;Cell growth-inhibiting gene 46 protein;	cell body; cytoplasm; cytoskeleton; cytosol; extracellular exosome; extracellular space; filopodium; lamellipodium; protein complex; smooth muscle contractile fiber;	glomerular mesangial cell development; mesenchyme migration; muscle contraction; positive regulation of gene expression; regulation of blood pressure; response to virus; vascular smooth muscle contraction;	ATP binding; protein kinase binding;	Cytoplasm cytoskeleton		yes
k6-rep1-bm2957	GSVTVLSGRR	GTELGGAAGQGGHPPGYTSLASR	Q9Y6C2			EMILIN-1;	4.42	382	1016	N-ter +37.08 Da	17.4	0.2753	3	2176.11	Elastin microfibril interface-located protein 1;	collagen trimer; extracellular exosome; extracellular matrix; extracellular region; proteinaceous extracellular matrix;	cell adhesion; extracellular matrix organization;		Secreted extracellular space extracellular	Signal_peptide	yes
k6-rep1-bm2957	VNLTSMSKIL	KCAGNEDIITLR	P12004			Proliferating cell nuclear antigen;	4.42	78	261	N-ter +37.08 Da, K +37.08 Da, C +57.02 Da	22.9	-0.6831	3	1460.86	Cyclin;	centrosome; cytoplasm; DNA replication factor C complex; extracellular exosome; nuclear chromosome, telomeric region; nuclear replication fork; nucleoplasm; nucleus; PCNA complex; PCNA-p21 complex; replisome;	base-excision repair; cell proliferation; cellular protein metabolic process; cellular response to UV; DNA damage response, detection of DNA damage; DNA repair; DNA strand elongation involved in DNA replication; epithelial cell differentiation; error-free translesion synthesis; error-prone translesion synthesis; G1/S transition of mitotic cell cycle; global genome nucleotide-excision repair; hear…	chromatin binding; damaged DNA binding; dinucleotide insertion or deletion binding; DNA polymerase binding; DNA polymerase processivity factor activity; enzyme binding; histone acetyltransferase binding; identical protein binding; MutLalpha complex binding; purine-specific mismatch base pair DNA N-glycosylase activity; receptor tyrosine kinase binding;	Nucleus ECO 0000269 PubMed 24115439		yes
k6-rep1-bm2957	EYVKAVGNLR	KCSTSSLLEACTFR	P02787			Serotransferrin;	4.42	681	698	N-ter +37.08 Da, K +37.08 Da, C +57.02 Da	40.1	0	3	1730.93	Beta-1 metal-binding globulin;Siderophilin;	apical plasma membrane; basal part of cell; basal plasma membrane; blood microparticle; cell surface; coated pit; cytoplasmic, membrane-bounded vesicle; early endosome; endocytic vesicle; endosome membrane; extracellular exosome; extracellular region; extracellular space; extrinsic component of external side of plasma membrane; HFE-transferrin receptor complex; late endosome; perinuclear region o…	blood coagulation; cellular iron ion homeostasis; cellular response to iron ion; ferrous iron import into cell; iron ion homeostasis; platelet activation; platelet degranulation; positive regulation of receptor-mediated endocytosis; regulation of protein stability; retina homeostasis; transferrin transport; transmembrane transport;	ferric iron binding; ferric iron transmembrane transporter activity; ferrous iron binding; transferrin receptor binding;	Secreted	Signal_peptide	yes
k6-rep1-bm2957	AEDKGTGNKN	KITITNDQNR	P11021			78 kDa glucose-regulated protein;	4.42	521	654	N-ter +37.08 Da, K +37.08 Da	20.1	-0.8615	3	1273.79	Endoplasmic reticulum lumenal Ca(2+)-binding protein grp78;Heat shock 70 kDa protein 5;Immunoglobulin heavy chain-binding protein;	cell surface; endoplasmic reticulum; endoplasmic reticulum chaperone complex; endoplasmic reticulum lumen; endoplasmic reticulum membrane; endoplasmic reticulum-Golgi intermediate compartment; extracellular exosome; focal adhesion; integral component of endoplasmic reticulum membrane; melanosome; membrane; midbody; mitochondrion; myelin sheath; nucleus; plasma membrane; smooth endoplasmic reticul…	activation of signaling protein activity involved in unfolded protein response; ATF6-mediated unfolded protein response; blood coagulation; cellular protein metabolic process; cellular response to antibiotic; cellular response to glucose starvation; cellular response to interleukin-4; cellular response to manganese ion; cerebellar Purkinje cell layer development; cerebellum structural organizatio…	ATP binding; ATPase activity; calcium ion binding; chaperone binding; enzyme binding; glycoprotein binding; misfolded protein binding; protein domain specific binding; ribosome binding; ubiquitin protein ligase binding; unfolded protein binding;	Endoplasmic reticulum lumen Melanosome	Signal_peptide	yes
k6-rep1-bm2957	KSPLPPGNVK	KLGDTYPSISNAR	Q9H4A4			Aminopeptidase B;	4.42	553	650	N-ter +37.08 Da, K +37.08 Da	22.2	1.2701	3	1492.88	Arginine aminopeptidase;Arginyl aminopeptidase;	extracellular exosome; extracellular region; extracellular space; plasma membrane; secretory granule;	leukotriene biosynthetic process; negative regulation of blood pressure; peptide catabolic process; proteolysis;	aminopeptidase activity; epoxide hydrolase activity; metalloaminopeptidase activity; metalloexopeptidase activity; peptide binding; zinc ion binding;	Secreted ECO 0000250		yes
k6-rep1-bm2957	WDRELISERW	KNFPSPVDAAFR	P02790			Hemopexin;	4.42	89	462	N-ter +37.08 Da, K +37.08 Da	33.1	0.9846	2	1419.85	Beta-1B-glycoprotein;	blood microparticle; endocytic vesicle lumen; extracellular exosome; extracellular region; extracellular space;	cellular iron ion homeostasis; heme metabolic process; heme transport; hemoglobin metabolic process; positive regulation of humoral immune response mediated by circulating immunoglobulin; positive regulation of immunoglobulin production; positive regulation of interferon-gamma-mediated signaling pathway; positive regulation of tyrosine phosphorylation of Stat1 protein; receptor-mediated endocytos…	heme transporter activity; metal ion binding;	Secreted	Signal_peptide	yes
k6-rep1-bm2957	EEDHACIPIK	KSDPVVSYR	P13639			Elongation factor 2;	4.42	570	858	N-ter +37.08 Da, K +37.08 Da	18.7	-1.6004	3	1121.7		aggresome; cytoplasm; cytosol; extracellular exosome; intracellular ribonucleoprotein complex; membrane; membrane raft; nucleus; plasma membrane; polysomal ribosome;	aging; cellular protein metabolic process; cellular response to brain-derived neurotrophic factor stimulus; gene expression; glial cell proliferation; hematopoietic progenitor cell differentiation; peptidyl-diphthamide biosynthetic process from peptidyl-histidine; positive regulation of cytoplasmic translation; positive regulation of translation; post-translational protein modification; response …	5S rRNA binding; GTP binding; GTPase activity; poly(A) RNA binding; protein kinase binding; ribosome binding; translation elongation factor activity;	Cytoplasm Nucleus		yes
k6-rep1-bm2957	GMKELAVFRE	KVTEQHR	P18065			Insulin-like growth factor-binding protein 2;	4.42	192	325	N-ter +37.08 Da, K +37.08 Da	11.2	-1.6467	3	968.63		apical plasma membrane; cytoplasmic vesicle; extracellular exosome; extracellular region; extracellular space;	aging; cellular protein metabolic process; cellular response to hormone stimulus; female pregnancy; positive regulation of activated T cell proliferation; regulation of cell growth; regulation of insulin-like growth factor receptor signaling pathway; response to drug; response to estradiol; response to glucocorticoid; response to lithium ion; response to mechanical stimulus; response to nutrient;…	insulin-like growth factor I binding; insulin-like growth factor II binding;	Secreted	Signal_peptide	yes
k6-rep1-bm2957	GSAPEVRGAR	NSEPQDEGELFQGVDPR	O15240			Neurosecretory protein VGF;	4.42	62	615	N-ter +37.08 Da	49.7	-0.5118	2	1951.93		cytoplasmic vesicle; extracellular space; intracellular membrane-bounded organelle; transport vesicle;	carbohydrate homeostasis; defense response to bacterium; generation of precursor metabolites and energy; glucose homeostasis; insulin secretion; ovarian follicle development; regulation of synaptic plasticity; response to cAMP; response to cold; response to dietary excess; response to insulin; sexual reproduction;	hormone activity;	Secreted ECO 0000269 PubMed 19194657	Signal_peptide	yes
k6-rep1-bm2957	AVPGANAAPR	SALYSPSDPLTLLQADTVR	O00391			Sulfhydryl oxidase 1;	4.42	31	747	N-ter +37.08 Da	74.7	-4.4143	2	2082.13	Quiescin Q6;	extracellular exosome; extracellular space; Golgi apparatus; integral component of Golgi membrane; intercellular bridge; intracellular membrane-bounded organelle;	cell redox homeostasis; negative regulation of macroautophagy; protein folding;	flavin-linked sulfhydryl oxidase activity; protein disulfide isomerase activity;	Isoform 1Isoform 2	Signal_peptide	yes
k6-rep1-bm2957	CAGDEKYGKD	SCQGDSGGPLVCGDHLR	Q92876			Kallikrein-6;	4.42	190	244	N-ter +37.08 Da, C +57.02 Da	84.6	-2.0509	3	1849.86	Neurosin;Protease M;SP59;Serine protease 18;Serine protease 9;Zyme;	cytoplasm; endoplasmic reticulum; extracellular region; extracellular space; intercellular bridge; microtubule cytoskeleton; mitochondrion; nuclear membrane; nucleolus; nucleoplasm;	amyloid precursor protein metabolic process; central nervous system development; collagen catabolic process; hormone metabolic process; myelination; neuron death; positive regulation of G-protein coupled receptor protein signaling pathway; protein autoprocessing; protein processing; regulation of cell differentiation; regulation of neuron projection development; response to wounding; tissue regen…	serine-type endopeptidase activity;	Secreted Nucleus nucleolus Cytoplasm	Signal_peptide	yes
k6-rep1-bm2957	DLYTAKGLFR	AAVPSGASTGIYEALELR	P06733	P13929	P09104	Alpha-enolase;	4.156	31	434	N-ter +37.08 Da	68.8	0.38	2	1840.01	2-phospho-D-glycerate hydro-lyase;C-myc promoter-binding protein;Enolase 1;MBP-1;MPB-1;Non-neural enolase;Phosphopyruvate hydratase;Plasminogen-binding protein;	cytoplasm; cytosol; extracellular exosome; extracellular space; M band; membrane; nucleus; phosphopyruvate hydratase complex; plasma membrane;	canonical glycolysis; carbohydrate metabolic process; gluconeogenesis; glucose metabolic process; negative regulation of cell growth; negative regulation of transcription from RNA polymerase II promoter; negative regulation of transcription, DNA-templated; response to virus; small molecule metabolic process; transcription, DNA-templated;	DNA binding; GTPase binding; magnesium ion binding; phosphopyruvate hydratase activity; poly(A) RNA binding; transcription corepressor activity; transcription factor activity, sequence-specific DNA binding;	Cytoplasm ECO 0000269 PubMed 10802057 Isoform MBP 1		yes
k6-rep1-bm2957	ASRVSRRSRG	IVEECCFR	P01344			Insulin-like growth factor II;	4.156	64	180	N-ter +37.08 Da, C +57.02 Da	14.1	-1.4788	2	1147.55	Somatomedin-A;T3M-11-derived growth factor;	extracellular exosome; extracellular region; extracellular space; plasma membrane; platelet alpha granule lumen;	blood coagulation; cellular protein metabolic process; cellular response to mechanical stimulus; exocrine pancreas development; female pregnancy; glucose metabolic process; insulin receptor signaling pathway; insulin receptor signaling pathway via phosphatidylinositol 3-kinase; memory; multicellular organismal development; negative regulation of natural killer cell mediated cytotoxicity; organ mo…	growth factor activity; insulin receptor binding; insulin-like growth factor receptor binding; protein serine/threonine kinase activator activity; receptor activator activity;	Secreted	Signal_peptide	yes
k6-rep1-bm2957	SDGPSVACVK	KASYLDCIR	P02787			Serotransferrin;	4.156	59	698	N-ter +37.08 Da, K +37.08 Da, C +57.02 Da	22.1	0.7502	3	1196.72	Beta-1 metal-binding globulin;Siderophilin;	apical plasma membrane; basal part of cell; basal plasma membrane; blood microparticle; cell surface; coated pit; cytoplasmic, membrane-bounded vesicle; early endosome; endocytic vesicle; endosome membrane; extracellular exosome; extracellular region; extracellular space; extrinsic component of external side of plasma membrane; HFE-transferrin receptor complex; late endosome; perinuclear region o…	blood coagulation; cellular iron ion homeostasis; cellular response to iron ion; ferrous iron import into cell; iron ion homeostasis; platelet activation; platelet degranulation; positive regulation of receptor-mediated endocytosis; regulation of protein stability; retina homeostasis; transferrin transport; transmembrane transport;	ferric iron binding; ferric iron transmembrane transporter activity; ferrous iron binding; transferrin receptor binding;	Secreted	Signal_peptide	yes
k6-rep1-bm2957	SGYPTIKILK	KGQAVDYEGSR	P13667			Protein disulfide-isomerase A4;	4.156	143	645	N-ter +37.08 Da, K +37.08 Da	24.5	0.8569	3	1280.73	Endoplasmic reticulum resident protein 70;Endoplasmic reticulum resident protein 72;	cell surface; endoplasmic reticulum lumen; melanosome;	cell redox homeostasis; chaperone-mediated protein folding; protein folding; protein secretion; response to endoplasmic reticulum stress;	poly(A) RNA binding; protein disulfide isomerase activity;	Endoplasmic reticulum lumen	Signal_peptide	yes
k6-rep1-bm2957	QVDYESYTWR	KLDPGSEETQTLVR	P26641			Elongation factor 1-gamma;	4.156	399	437	N-ter +37.08 Da, K +37.08 Da	30.7	-2.4287	3	1643.96	eEF-1B gamma;	cytoplasm; cytosol; extracellular exosome; membrane; nucleus;	cellular protein metabolic process; gene expression; glutathione metabolic process; response to virus; translation; translational elongation;	glutathione transferase activity; translation elongation factor activity;			yes
k6-rep1-bm2957	SNPGIPIGTR	KVGSQYR	P00751			Complement factor B;	4.156	174	764	N-ter +37.08 Da, K +37.08 Da	15.7	-1.7551	3	908.6	C3/C5 convertase;Glycine-rich beta glycoprotein;PBF2;Properdin factor B;	blood microparticle; extracellular exosome; extracellular region; extracellular space; plasma membrane;	complement activation; complement activation, alternative pathway; innate immune response; regulation of complement activation;	complement binding; serine-type endopeptidase activity;	Secreted	Signal_peptide	yes
k6-rep1-bm2957	MDFL	LGNPFSSPVGQR	O60784			Target of Myb protein 1;	4.156	3	492	N-ter +37.08 Da	23.8	-0.4627	3	1293.72		cytoplasm; cytosol; early endosome; endosome; extracellular exosome; membrane;	endocytosis; endosomal transport; intracellular protein transport; protein transport;	clathrin binding;	Cytoplasm ECO 0000305 Membrane		yes
k6-rep1-bm2957	LRHTMEKVVR	SAATSGAGSTTSGVVSGSLGSR	Q7Z6Z7			E3 ubiquitin-protein ligase HUWE1;	4.156	1842	4374	N-ter +37.08 Da	17.9	0.1034	3	1931.99	ARF-binding protein 1;HECT, UBA and WWE domain-containing protein 1;Homologous to E6AP carboxyl terminus homologous protein 9;Large structure of UREB1;Mcl-1 ubiquitin ligase E3;Upstream regulatory element-binding protein 1;	cytoplasm; extracellular exosome; membrane; nucleoplasm; nucleus;	base-excision repair; cell differentiation; histone ubiquitination; positive regulation of protein targeting to mitochondrion; protein monoubiquitination; protein polyubiquitination; protein ubiquitination involved in ubiquitin-dependent protein catabolic process;	DNA binding; ligase activity; poly(A) RNA binding; ubiquitin-protein transferase activity;	Cytoplasm ECO 0000269 PubMed 19713937		yes
k6-rep1-bm2957	MSR	YLRPPNTSLFVR	O75494			Serine/arginine-rich splicing factor 10;	4.156	2	262	N-ter +37.08 Da	26.6	-1.3325	3	1497.88	40 kDa SR-repressor protein;FUS-interacting serine-arginine-rich protein 1;Splicing factor SRp38;Splicing factor, arginine/serine-rich 13A;TLS-associated protein with Ser-Arg repeats;TLS-associated serine-arginine protein;	cytoplasm; nuclear speck; nucleoplasm; nucleus;	cytoplasmic transport; mRNA export from nucleus; mRNA splice site selection; mRNA splicing, via spliceosome; negative regulation of mRNA splicing, via spliceosome; regulation of transcription, DNA-templated; RNA splicing, via transesterification reactions; spliceosomal tri-snRNP complex assembly;	nucleotide binding; poly(A) RNA binding; RNA binding; RS domain binding; unfolded protein binding;	Nucleus speckle		no
k6-rep1-bm2957	HPHPTARPWR	ADDILASPPR	P39060			Collagen alpha-1(XVIII) chain;	3.934	1531	1754	N-ter +37.08 Da	22.2	-1.4657	2	1089.62		basement membrane; collagen trimer; endoplasmic reticulum lumen; extracellular exosome; extracellular matrix; extracellular region; extracellular space;	angiogenesis; cell adhesion; collagen catabolic process; endothelial cell morphogenesis; extracellular matrix disassembly; extracellular matrix organization; negative regulation of cell proliferation; organ morphogenesis; positive regulation of cell migration; positive regulation of cell proliferation; positive regulation of endothelial cell apoptotic process; response to drug; response to hydros…	identical protein binding; metal ion binding; structural molecule activity;	Secreted extracellular space extracellular	Signal_peptide	yes
k6-rep1-bm2957	TPVPPRMGSR	AGGPTTPLSPTR	P20700			Lamin-B1;	3.934	13	586	N-ter +37.08 Da	28.7	-1.0909	2	1189.68		lamin filament; membrane; nuclear envelope; nuclear inner membrane; nuclear matrix; nuclear membrane; nucleoplasm;	apoptotic process; cellular component disassembly involved in execution phase of apoptosis; programmed cell death;	structural molecule activity;	Nucleus inner membrane Lipid anchor		no
k6-rep1-bm2957	EKTPVSDRVT	KCCTESLVNR	P02768			Serum albumin;	3.934	497	609	N-ter +37.08 Da, K +37.08 Da, C +57.02 Da	29.9	0.895	3	1337.74		basement membrane; blood microparticle; endoplasmic reticulum; extracellular exosome; extracellular region; extracellular space; Golgi apparatus; myelin sheath; nucleus; platelet alpha granule lumen; protein complex;	bile acid and bile salt transport; bile acid metabolic process; blood coagulation; cellular oxidant detoxification; cellular response to starvation; hemolysis by symbiont of host erythrocytes; lipoprotein metabolic process; maintenance of mitochondrion location; negative regulation of apoptotic process; negative regulation of programmed cell death; platelet activation; platelet degranulation; pos…	antioxidant activity; chaperone binding; copper ion binding; DNA binding; drug binding; fatty acid binding; pyridoxal phosphate binding; toxic substance binding; zinc ion binding;	Secreted	Signal_peptide	yes
k6-rep1-bm2957	ENWSAFAPDF	KELDENVEYEER	Q15291			Retinoblastoma-binding protein 5;	3.934	335	538	N-ter +37.08 Da, K +37.08 Da	24	0.1844	3	1623.86	Retinoblastoma-binding protein RBQ-3;	histone methyltransferase complex; MLL1 complex; nucleolus; nucleoplasm; nucleus; Set1C/COMPASS complex;	cellular response to DNA damage stimulus; chromatin organization; histone H3-K4 methylation; regulation of transcription, DNA-templated; response to estrogen; transcription, DNA-templated;	methylated histone binding; transcription regulatory region DNA binding;	Nucleus ECO 0000269 PubMed 17355966		no
k6-rep1-bm2957	NTDISNARAF	KELPVNAQNYVR	P30520			Adenylosuccinate synthetase isozyme 2 {ECO:0000255|HAMAP-Rule:MF_03127};	3.934	417	456	N-ter +37.08 Da, K +37.08 Da	24.4	-1.927	3	1501.92	Adenylosuccinate synthetase, acidic isozyme {ECO:0000255|HAMAP-Rule:MF_03127};Adenylosuccinate synthetase, liver isozyme {ECO:0000255|HAMAP-Rule:MF_03127};IMP--aspartate ligase 2 {ECO:0000255|HAMAP-Rule:MF_03127};	cytoplasm; cytosol; extracellular exosome; plasma membrane;	'de novo' AMP biosynthetic process; AMP biosynthetic process; aspartate metabolic process; cellular response to electrical stimulus; immune system process; IMP metabolic process; nucleobase-containing small molecule metabolic process; purine nucleobase metabolic process; purine ribonucleoside monophosphate biosynthetic process; response to ammonium ion; response to purine-containing compound; sma…	adenylosuccinate synthase activity; GTP binding; magnesium ion binding; phosphate ion binding;	Cytoplasm Note Partially associated with		yes
k6-rep1-bm2957	RSGQDPYARN	KFNQVESDKLR	Q10471			Polypeptide N-acetylgalactosaminyltransferase 2;	3.934	101	571	N-ter +37.08 Da, K +37.08 Da	17.2	-1.0177	3	1470.95	Polypeptide GalNAc transferase 2;Protein-UDP acetylgalactosaminyltransferase 2;UDP-GalNAc:polypeptide N-acetylgalactosaminyltransferase 2;	extracellular exosome; Golgi apparatus; Golgi cisterna membrane; Golgi membrane; Golgi stack; integral component of Golgi membrane; membrane; perinuclear region of cytoplasm;	cellular protein metabolic process; immunoglobulin biosynthetic process; O-glycan processing; post-translational protein modification; protein O-linked glycosylation; protein O-linked glycosylation via serine; protein O-linked glycosylation via threonine;	carbohydrate binding; manganese ion binding; polypeptide N-acetylgalactosaminyltransferase activity;	Golgi apparatus Golgi stack membrane		yes
k6-rep1-bm2957	QVADAKRYIE	KIQPSGGTNINEALLR	P19823			Inter-alpha-trypsin inhibitor heavy chain H2;	3.934	377	946	N-ter +37.08 Da, K +37.08 Da	40	0.3361	3	1782.09	Inter-alpha-trypsin inhibitor complex component II;Serum-derived hyaluronan-associated protein;	blood microparticle; extracellular exosome; extracellular region;	hyaluronan metabolic process; negative regulation of endopeptidase activity;	endopeptidase inhibitor activity; serine-type endopeptidase inhibitor activity;	Secreted	Signal_peptide	yes
k6-rep1-bm2957	LFQTKNSVMR	KLYGDADYLEER	P17812			CTP synthase 1 {ECO:0000305};	3.934	464	591	N-ter +37.08 Da, K +37.08 Da	29.1	-0.8415	2	1542.85	CTP synthetase 1;UTP--ammonia ligase 1;	cytosol; membrane;	'de novo' CTP biosynthetic process; B cell proliferation; CTP biosynthetic process; glutamine metabolic process; nucleobase-containing compound metabolic process; nucleobase-containing small molecule interconversion; nucleobase-containing small molecule metabolic process; response to drug; small molecule metabolic process; T cell proliferation;	ATP binding; CTP synthase activity;			no
k6-rep1-bm2957	SGKGAGPLRG	KTSGTEPADFALPSSR	Q12888			Tumor suppressor p53-binding protein 1;	3.934	1338	1972	N-ter +37.08 Da, K +37.08 Da	28.3	-5.7538	3	1734.96		condensed chromosome kinetochore; cytoplasm; DNA repair complex; nuclear chromosome, telomeric region; nucleoplasm; nucleus; replication fork;	cellular protein metabolic process; cellular response to DNA damage stimulus; cellular response to X-ray; DNA damage checkpoint; DNA repair; double-strand break repair; double-strand break repair via homologous recombination; double-strand break repair via nonhomologous end joining; positive regulation of sequence-specific DNA binding transcription factor activity; positive regulation of transcri…	damaged DNA binding; methylated histone binding; p53 binding; RNA polymerase II activating transcription factor binding; RNA polymerase II transcription cofactor activity; telomeric DNA binding;	Nucleus Chromosome centromere		no
k6-rep1-bm2957	MPYEIK	KVFASLPQVER	O75083			WD repeat-containing protein 1;	3.934	5	606	N-ter +37.08 Da, K +37.08 Da	18.9	-0.1484	3	1344.87	Actin-interacting protein 1;NORI-1;	actin filament; cell junction; cell projection; cytoplasm; cytosol; extracellular exosome; extracellular region; myelin sheath; podosome;	blood coagulation; platelet activation; platelet degranulation; positive regulation of actin filament depolymerization; regulation of oligodendrocyte differentiation; regulation of ventricular cardiac muscle cell membrane repolarization; sarcomere organization; sensory perception of sound;		Cytoplasm cytoskeleton ECO 0000250 Cell		yes
k6-rep1-bm2957	AFECPENYRR	SAATLQQEKTDTVR	P23142			Fibulin-1;	3.934	561	703	N-ter +37.08 Da, K +37.08 Da	35.9	-0.4932	3	1618.95		basement membrane; elastic fiber; extracellular exosome; extracellular region; extracellular space; proteinaceous extracellular matrix;	blood coagulation, fibrin clot formation; embryo implantation; extracellular matrix organization; negative regulation of cell adhesion; negative regulation of cell motility; negative regulation of ERK1 and ERK2 cascade; negative regulation of protein phosphorylation; negative regulation of stem cell proliferation; negative regulation of substrate adhesion-dependent cell spreading; negative regula…	calcium ion binding; extracellular matrix structural constituent; fibrinogen binding; fibronectin binding; identical protein binding; integrin binding; peptidase activator activity; protein C-terminus binding; protein complex binding;	Secreted extracellular space extracellular	Signal_peptide	yes
k6-rep1-bm2957	ERQAARQASR	STAYEDYYYHPPPR	O43390			Heterogeneous nuclear ribonucleoprotein R;	3.934	426	633	N-ter +37.08 Da	46.9	-3.7287	3	1793.84		axon terminus; catalytic step 2 spliceosome; dendrite; endoplasmic reticulum; growth cone; intracellular ribonucleoprotein complex; nucleoplasm; spliceosomal complex;	circadian rhythm; gene expression; mRNA destabilization; mRNA processing; mRNA splicing, via spliceosome; negative regulation of catalytic activity; positive regulation of mRNA catabolic process; RNA splicing;	mRNA 3'-UTR binding; nucleotide binding; poly(A) RNA binding; RNA binding;	Nucleus ECO 0000250 UniProtKB Q7TMK9		no
k6-rep1-bm2957	YHAETIKNVR	TATESFASDPILYR	P14618			Pyruvate kinase PKM;	3.934	91	531	N-ter +37.08 Da	34.4	-3.2963	2	1605.84	Cytosolic thyroid hormone-binding protein;Opa-interacting protein 3;Pyruvate kinase 2/3;Pyruvate kinase muscle isozyme;Thyroid hormone-binding protein 1;Tumor M2-PK;p58;	cilium; cytoplasm; cytosol; extracellular exosome; extracellular matrix; extracellular vesicle; mitochondrion; myelin sheath; nucleus; plasma membrane; vesicle;	ATP biosynthetic process; canonical glycolysis; carbohydrate metabolic process; glucose metabolic process; liver development; organ regeneration; programmed cell death; pyruvate biosynthetic process; response to gravity; response to hypoxia; response to insulin; response to muscle inactivity; response to nutrient; skeletal muscle tissue regeneration; small molecule metabolic process;	ADP binding; ATP binding; kinase activity; magnesium ion binding; MHC class II protein complex binding; poly(A) RNA binding; potassium ion binding; pyruvate kinase activity;	Cytoplasm Nucleus Note Translocates to the		yes
k6-rep1-bm2957	TETRTHTLTR	VNLESPGPER	O15240			Neurosecretory protein VGF;	3.934	193	615	N-ter +37.08 Da	18.3	5.0236	2	1132.63		cytoplasmic vesicle; extracellular space; intracellular membrane-bounded organelle; transport vesicle;	carbohydrate homeostasis; defense response to bacterium; generation of precursor metabolites and energy; glucose homeostasis; insulin secretion; ovarian follicle development; regulation of synaptic plasticity; response to cAMP; response to cold; response to dietary excess; response to insulin; sexual reproduction;	hormone activity;	Secreted ECO 0000269 PubMed 19194657	Signal_peptide	yes
k6-rep1-bm2957	NRGLDTGRRR	AAPEASGTPSSDAVSR	P31146			Coronin-1A;	3.741	415	461	N-ter +37.08 Da	23.9	4.2213	2	1537.78	Coronin-like protein A;Coronin-like protein p57;Tryptophan aspartate-containing coat protein;	actin filament; axon; cell-cell junction; cortical actin cytoskeleton; cytoplasm; early endosome; extracellular exosome; immunological synapse; lamellipodium; membrane; phagocytic cup; phagocytic vesicle; phagocytic vesicle membrane; plasma membrane; protein complex;	actin cytoskeleton organization; actin filament organization; calcium ion transport; cell-substrate adhesion; cellular response to interleukin-4; early endosome to recycling endosome transport; homeostasis of number of cells within a tissue; innate immune response; leukocyte chemotaxis; movement of cell or subcellular component; natural killer cell degranulation; negative regulation of actin nucl…	actin binding; actin filament binding; actin monomer binding; cytoskeletal protein binding; myosin heavy chain binding; phosphatidylinositol 3-kinase binding; poly(A) RNA binding; protein C-terminus binding; protein homodimerization activity;	Cytoplasm cytoskeleton ECO 0000250		yes
k6-rep1-bm2957	SNNNPERFLR	ENPYYDSR	Q00610			Clathrin heavy chain 1;	3.741	894	1675	N-ter +37.08 Da	14.4	-5.738	2	1078.51	Clathrin heavy chain on chromosome 17;	clathrin coat; clathrin coat of coated pit; clathrin coat of trans-Golgi network vesicle; clathrin complex; clathrin-coated endocytic vesicle membrane; clathrin-coated vesicle; cytosol; endolysosome membrane; extracellular exosome; extracellular vesicle; focal adhesion; intracellular membrane-bounded organelle; melanosome; membrane; plasma membrane; protein complex; spindle; trans-Golgi network m…	antigen processing and presentation of exogenous peptide antigen via MHC class II; intracellular protein transport; membrane organization; mitotic nuclear division; negative regulation of hyaluronan biosynthetic process; negative regulation of protein localization to plasma membrane; osteoblast differentiation; post-Golgi vesicle-mediated transport; receptor internalization; receptor-mediated end…	clathrin light chain binding; double-stranded RNA binding; poly(A) RNA binding; protein kinase binding; structural molecule activity;	Cytoplasmic vesicle membrane		yes
k6-rep1-bm2957	FKNYIKRNWR	IVEDEPNKICEADR	P55060			Exportin-2;	3.741	74	971	N-ter +37.08 Da, K +37.08 Da, C +57.02 Da	18.8	-0.2838	3	1758.94	Cellular apoptosis susceptibility protein;Chromosome segregation 1-like protein;Importin-alpha re-exporter;	cytoplasm; cytosol; extracellular exosome; membrane; nuclear envelope; nucleoplasm; nucleus;	apoptotic process; cell proliferation; protein export from nucleus; protein import into nucleus;	nuclear export signal receptor activity;	Cytoplasm Nucleus Note Shuttles between		yes
k6-rep1-bm2957	DLKRTVDARL	KLSEELSGGR	P61158			Actin-related protein 3;	3.741	346	418	N-ter +37.08 Da, K +37.08 Da	18.2	0.087	3	1146.72	Actin-like protein 3;	actin cytoskeleton; Arp2/3 protein complex; brush border; cell-cell junction; cytosol; extracellular exosome; focal adhesion; lamellipodium; membrane;	Arp2/3 complex-mediated actin nucleation; asymmetric cell division; axon guidance; cilium morphogenesis; ephrin receptor signaling pathway; establishment or maintenance of cell polarity; Fc-gamma receptor signaling pathway involved in phagocytosis; innate immune response; meiotic chromosome movement towards spindle pole; meiotic cytokinesis; movement of cell or subcellular component; small GTPase…	ATP binding; structural constituent of cytoskeleton;	Cytoplasm cytoskeleton		yes
k6-rep1-bm2957	EEVEEKRKRK	KNAPPEPVPPPR	O15240			Neurosecretory protein VGF;	3.741	482	615	N-ter +37.08 Da, K +37.08 Da	29.2	0.2185	3	1369.87		cytoplasmic vesicle; extracellular space; intracellular membrane-bounded organelle; transport vesicle;	carbohydrate homeostasis; defense response to bacterium; generation of precursor metabolites and energy; glucose homeostasis; insulin secretion; ovarian follicle development; regulation of synaptic plasticity; response to cAMP; response to cold; response to dietary excess; response to insulin; sexual reproduction;	hormone activity;	Secreted ECO 0000269 PubMed 19194657	Signal_peptide	yes
k6-rep1-bm2957	NSKWDLRRLC	KTVGATALPR	P50990			T-complex protein 1 subunit theta;	3.741	324	548	N-ter +37.08 Da, K +37.08 Da	20.8	0.0919	3	1084.75	CCT-theta;Renal carcinoma antigen NY-REN-15;	cell body; centrosome; chaperonin-containing T-complex; cilium; cytoplasm; cytosol; extracellular exosome; intermediate filament cytoskeleton; microtubule; nucleoplasm; zona pellucida receptor complex;	'de novo' posttranslational protein folding; binding of sperm to zona pellucida; cellular protein metabolic process; pore complex assembly; positive regulation of establishment of protein localization to telomere; positive regulation of protein localization to Cajal body; positive regulation of telomerase RNA localization to Cajal body; positive regulation of telomere maintenance via telomerase; …	ATP binding; ATPase activity, coupled;	Cytoplasm ECO 0000269 PubMed 20080638		yes
k6-rep1-bm2957	FRCPPCTPER	LAACGPPPVAPPAAVAAVAGGAR	P18065			Insulin-like growth factor-binding protein 2;	3.741	48	325	N-ter +37.08 Da, C +57.02 Da	82.3	0.3848	3	2076.17		apical plasma membrane; cytoplasmic vesicle; extracellular exosome; extracellular region; extracellular space;	aging; cellular protein metabolic process; cellular response to hormone stimulus; female pregnancy; positive regulation of activated T cell proliferation; regulation of cell growth; regulation of insulin-like growth factor receptor signaling pathway; response to drug; response to estradiol; response to glucocorticoid; response to lithium ion; response to mechanical stimulus; response to nutrient;…	insulin-like growth factor I binding; insulin-like growth factor II binding;	Secreted	Signal_peptide	yes
k6-rep1-bm2957	ILLAGEITSR	AAVDYQKVVR	P31153			S-adenosylmethionine synthase isoform type-2;	3.572	73	395	N-ter +37.08 Da, K +37.08 Da	29.4	-0.8996	3	1219.79	Methionine adenosyltransferase 2;Methionine adenosyltransferase II;	cytosol; methionine adenosyltransferase complex;	methylation; one-carbon metabolic process; S-adenosylmethionine biosynthetic process; small molecule metabolic process; xenobiotic metabolic process;	ATP binding; metal ion binding; methionine adenosyltransferase activity;			no
k6-rep1-bm2957	QYPALTPEQK	KELSDIAHR	P04075			Fructose-bisphosphate aldolase A;	3.572	12	364	N-ter +37.08 Da, K +37.08 Da	26.5	-2.0127	3	1139.72	Lung cancer antigen NY-LU-1;Muscle-type aldolase;	actin cytoskeleton; cytosol; extracellular exosome; extracellular region; extracellular space; I band; M band; membrane; nucleus; platelet alpha granule lumen;	actin filament organization; ATP biosynthetic process; blood coagulation; canonical glycolysis; carbohydrate metabolic process; fructose 1,6-bisphosphate metabolic process; fructose metabolic process; gluconeogenesis; glucose metabolic process; glycolytic process; muscle cell cellular homeostasis; platelet activation; platelet degranulation; protein homotetramerization; regulation of cell shape; …	actin binding; cytoskeletal protein binding; fructose binding; fructose-bisphosphate aldolase activity; identical protein binding; poly(A) RNA binding; tubulin binding;	Cytoplasm myofibril sarcomere I band		yes
k6-rep1-bm2957	DTYLGKYWAI	KLATNAAVTVLR	P50990			T-complex protein 1 subunit theta;	3.572	507	548	N-ter +37.08 Da, K +37.08 Da	25.6	-2.3292	3	1327.91	CCT-theta;Renal carcinoma antigen NY-REN-15;	cell body; centrosome; chaperonin-containing T-complex; cilium; cytoplasm; cytosol; extracellular exosome; intermediate filament cytoskeleton; microtubule; nucleoplasm; zona pellucida receptor complex;	'de novo' posttranslational protein folding; binding of sperm to zona pellucida; cellular protein metabolic process; pore complex assembly; positive regulation of establishment of protein localization to telomere; positive regulation of protein localization to Cajal body; positive regulation of telomerase RNA localization to Cajal body; positive regulation of telomere maintenance via telomerase; …	ATP binding; ATPase activity, coupled;	Cytoplasm ECO 0000269 PubMed 20080638		yes
k6-rep1-bm2957	AGFAGDDAPR	AVFPSIVGRPR	P62736	Q9BYX7	P60709	Actin, aortic smooth muscle;	3.42	727	1075	N-ter +37.08 Da	34.4	2.1022	3	1233.78	Alpha-actin-2;Cell growth-inhibiting gene 46 protein;	cell body; cytoplasm; cytoskeleton; cytosol; extracellular exosome; extracellular space; filopodium; lamellipodium; protein complex; smooth muscle contractile fiber;	glomerular mesangial cell development; mesenchyme migration; muscle contraction; positive regulation of gene expression; regulation of blood pressure; response to virus; vascular smooth muscle contraction;	ATP binding; protein kinase binding;	Cytoplasm cytoskeleton		yes
k6-rep1-bm2957	ALDIEIATYR	KLLEGEESR	P17661	P08729	P05787	Desmin;	3.42	400	466	N-ter +37.08 Da, K +37.08 Da	28.3	-0.7931	3	1131.71		cytosol; extracellular exosome; fascia adherens; intercalated disc; intermediate filament; intermediate filament cytoskeleton; neuromuscular junction; sarcolemma; Z disc;	cytoskeleton organization; intermediate filament organization; muscle contraction; muscle filament sliding; regulation of heart contraction;	cytoskeletal protein binding; identical protein binding; structural constituent of cytoskeleton;	Cytoplasm myofibril sarcomere Z line		yes
k6-rep1-bm2957	LQDDLPISLK	KVLQTSLPEPLR	Q13444			Disintegrin and metalloproteinase domain-containing protein 15;	3.42	57	863	N-ter +37.08 Da, K +37.08 Da	26.4	0.5498	3	1451.97	Metalloprotease RGD disintegrin protein;Metalloproteinase-like, disintegrin-like, and cysteine-rich protein 15;Metargidin;	acrosomal vesicle; adherens junction; cell projection; cell surface; extracellular exosome; integral component of membrane; plasma membrane;	angiogenesis; cardiac epithelial to mesenchymal transition; cell-matrix adhesion; collagen catabolic process; extracellular matrix disassembly; extracellular matrix organization; innate immune response; integrin-mediated signaling pathway; male gonad development; negative regulation of cell growth; negative regulation of cell migration; negative regulation of cell-matrix adhesion; negative regula…	integrin binding; metalloendopeptidase activity; metallopeptidase activity; SH3 domain binding; zinc ion binding;	Endomembrane system	Signal_peptide	yes
k6-rep1-bm2957	RRMDEISDHA	KVLTLSDDLER	P55010			Eukaryotic translation initiation factor 5;	3.42	222	431	N-ter +37.08 Da, K +37.08 Da	25.5	0.7337	3	1359.86		cytoplasm; cytosol; plasma membrane;	cellular protein metabolic process; gene expression; regulation of translational initiation; translation; translational initiation;	GTP binding; GTPase activity; poly(A) RNA binding; translation factor activity, RNA binding; translation initiation factor activity;			no
k6-rep1-bm2957	RGGRGGSRAR	NLPLPPPPPPR	P61978			Heterogeneous nuclear ribonucleoprotein K;	3.42	304	463	N-ter +37.08 Da	36.4	0.893	2	1229.77	Transformation up-regulated nuclear protein;	axon terminus; catalytic step 2 spliceosome; cell cortex; cytoplasm; cytosol; dendritic spine; extracellular exosome; focal adhesion; membrane; mitochondrion; nuclear chromatin; nucleoplasm; nucleus; podosome; postsynaptic density; protein-DNA complex;	acute-phase response; aging; camera-type eye development; cellular protein metabolic process; cellular response to amino acid stimulus; cellular response to forskolin; cellular response to glucose stimulus; cellular response to insulin stimulus; cellular response to rapamycin; cerebellum development; cerebral cortex development; gene expression; hippocampus development; kidney development; liver …	C-rich single-stranded DNA binding; mRNA 3'-UTR binding; mRNA CDS binding; poly(A) RNA binding; pre-mRNA 3'-splice site binding; ribonucleoprotein complex binding; RNA binding; RNA polymerase II core promoter proximal region sequence-specific DNA binding; single-stranded DNA binding; transcriptional activator activity, RNA polymerase II core promoter proximal region sequence-specific binding;	Cytoplasm ECO 0000269 PubMed 1729596		yes
k6-rep1-bm2957	SVDQVKAQLR	TALASGGVLDASGDYR	O43505			Beta-1,4-glucuronyltransferase 1 {ECO:0000303|PubMed:25279697, ECO:0000303|PubMed:25279699, ECO:0000312|HGNC:HGNC:15685};	3.42	63	415	N-ter +37.08 Da	61	-0.6919	2	1587.83	I-beta-1,3-N-acetylglucosaminyltransferase;N-acetyllactosaminide beta-1,3-N-acetylglucosaminyltransferase;Poly-N-acetyllactosamine extension enzyme;UDP-GlcNAc:betaGal beta-1,3-N-acetylglucosaminyltransferase 1;	extracellular exosome; Golgi apparatus; Golgi membrane; integral component of Golgi membrane;	axon guidance; carbohydrate metabolic process; glycosaminoglycan metabolic process; keratan sulfate biosynthetic process; keratan sulfate metabolic process; poly-N-acetyllactosamine biosynthetic process; protein O-linked mannosylation; small molecule metabolic process;	glucuronosyltransferase activity; metal ion binding; N-acetyllactosaminide beta-1,3-N-acetylglucosaminyltransferase activity;	Golgi apparatus membrane		yes
k6-rep1-bm2957	RGGPSRRAPR	AAQPPAQPCQLCGR	Q96B54			Zinc finger protein 428;	3.282	83	188	N-ter +37.08 Da, C +57.02 Da	28.9	-1.0686	2	1588.8	Enzyme-like protein PIT13;			metal ion binding;			no
k6-rep1-bm2957	DMTRTPWAAR	ELTPTPDDAVFR	Q96SM3			Probable carboxypeptidase X1;	3.282	517	734	N-ter +37.08 Da	29.1	-2.6471	2	1395.74	Metallocarboxypeptidase CPX-1;	extracellular space;		carboxypeptidase activity; metallopeptidase activity; zinc ion binding;	Secreted ECO 0000250	Signal_peptide	yes
k6-rep1-bm2957	NSPQEVIGKR	GSDIIIVGR	P11172			Uridine 5'-monophosphate synthase;	3.282	441	480	N-ter +37.08 Da	17.7	-0.6207	2	964.61		cytoplasm; cytosol; nucleus;	'de novo' pyrimidine nucleobase biosynthetic process; 'de novo' UMP biosynthetic process; cellular response to drug; female pregnancy; lactation; nucleobase-containing small molecule metabolic process; pyrimidine nucleobase metabolic process; pyrimidine nucleoside biosynthetic process; small molecule metabolic process; UMP biosynthetic process;	orotate phosphoribosyltransferase activity; orotidine-5'-phosphate decarboxylase activity;			no
k6-rep1-bm2957	DKLCKEVPNY	KLITPAVVSER	P62851			40S ribosomal protein S25;	3.282	64	125	N-ter +37.08 Da, K +37.08 Da	19.4	-0.3108	3	1283.88		cytoplasm; cytosol; cytosolic small ribosomal subunit; extracellular exosome; nucleolus; nucleus; ribosome; small ribosomal subunit;	cellular nitrogen compound metabolic process; cellular protein metabolic process; gene expression; nuclear-transcribed mRNA catabolic process, nonsense-mediated decay; selenium compound metabolic process; selenocysteine metabolic process; small molecule metabolic process; SRP-dependent cotranslational protein targeting to membrane; translation; translational elongation; translational initiation; …	poly(A) RNA binding; RNA binding;			yes
k6-rep1-bm2957	RVWDISGLRK	KNLSPGAVESDVR	P53621			Coatomer subunit alpha;	3.282	168	1224	N-ter +37.08 Da, K +37.08 Da	20.8	2.4223	2	1442.87	Alpha-coat protein;HEP-COP;	COPI vesicle coat; cytoplasm; cytosol; extracellular exosome; extracellular space; Golgi membrane; membrane; transport vesicle;	cellular protein metabolic process; COPI coating of Golgi vesicle; ER to Golgi vesicle-mediated transport; intra-Golgi vesicle-mediated transport; intracellular protein transport; membrane organization; pancreatic juice secretion; post-translational protein modification; protein N-linked glycosylation via asparagine; retrograde vesicle-mediated transport, Golgi to ER;	structural molecule activity;	Cytoplasm ECO 0000250 Golgi apparatusXenin		yes
k6-rep1-bm2957	ITLEEEMTKY	KPESEELTAER	P07237			Protein disulfide-isomerase;	3.282	326	508	N-ter +37.08 Da, K +37.08 Da	30.9	-0.5136	3	1359.78	Cellular thyroid hormone-binding protein;Prolyl 4-hydroxylase subunit beta;p55;	endoplasmic reticulum; endoplasmic reticulum chaperone complex; endoplasmic reticulum lumen; endoplasmic reticulum-Golgi intermediate compartment; external side of plasma membrane; extracellular exosome; extracellular region; focal adhesion; melanosome; procollagen-proline 4-dioxygenase complex;	cell redox homeostasis; cellular response to hypoxia; extracellular matrix organization; lipoprotein metabolic process; peptidyl-proline hydroxylation to 4-hydroxy-L-proline; positive regulation of viral entry into host cell; protein folding; proteolysis; regulation of oxidative stress-induced intrinsic apoptotic signaling pathway; response to endoplasmic reticulum stress; response to reactive ox…	endopeptidase activity; integrin binding; poly(A) RNA binding; procollagen-proline 4-dioxygenase activity; protein disulfide isomerase activity; protein heterodimerization activity;	Endoplasmic reticulum	Signal_peptide	yes
k6-rep1-bm2957	NSPGSFRCEC	KTGYYFDGISR	P23142			Fibulin-1;	3.282	383	703	N-ter +37.08 Da, K +37.08 Da	24.2	-3.6935	3	1377.78		basement membrane; elastic fiber; extracellular exosome; extracellular region; extracellular space; proteinaceous extracellular matrix;	blood coagulation, fibrin clot formation; embryo implantation; extracellular matrix organization; negative regulation of cell adhesion; negative regulation of cell motility; negative regulation of ERK1 and ERK2 cascade; negative regulation of protein phosphorylation; negative regulation of stem cell proliferation; negative regulation of substrate adhesion-dependent cell spreading; negative regula…	calcium ion binding; extracellular matrix structural constituent; fibrinogen binding; fibronectin binding; identical protein binding; integrin binding; peptidase activator activity; protein C-terminus binding; protein complex binding;	Secreted extracellular space extracellular	Signal_peptide	yes
k6-rep1-bm2957	YSCVGVFQHG	KVEIIANDQGNR	P11142	P34931	P08107	Heat shock cognate 71 kDa protein;	3.282	23	646	N-ter +37.08 Da, K +37.08 Da	30.1	-1.6074	3	1427.87	Heat shock 70 kDa protein 8;Lipopolysaccharide-associated protein 1;	blood microparticle; clathrin-sculpted gamma-aminobutyric acid transport vesicle membrane; cytosol; extracellular exosome; extracellular space; focal adhesion; intracellular; intracellular ribonucleoprotein complex; lumenal side of lysosomal membrane; lysosomal lumen; lysosomal membrane; melanosome; membrane; myelin sheath; nucleolus; nucleoplasm; nucleus; plasma membrane; Prp19 complex; spliceos…	ATP metabolic process; axon guidance; cellular response to heat; cellular response to starvation; chaperone mediated protein folding requiring cofactor; chaperone-mediated autophagy; chaperone-mediated autophagy translocation complex disassembly; chaperone-mediated protein transport involved in chaperone-mediated autophagy; clathrin coat disassembly; gene expression; membrane organization; mRNA s…	ATP binding; ATPase activity; ATPase activity, coupled; C3HC4-type RING finger domain binding; enzyme binding; G-protein coupled receptor binding; heat shock protein binding; MHC class II protein complex binding; poly(A) RNA binding; ubiquitin protein ligase binding; unfolded protein binding;	Cytoplasm Melanosome Nucleus nucleolus		yes
k6-rep1-bm2957	HVADAYTSSQ	KVSPIQIDGAGR	Q8NFQ8			Torsin-1A-interacting protein 2;	3.282	322	470	N-ter +37.08 Da, K +37.08 Da	18.5	-5.1717	3	1311.84	Lumenal domain-like LAP1;	endoplasmic reticulum; endoplasmic reticulum membrane; integral component of membrane; nuclear membrane;	endoplasmic reticulum organization; positive regulation of ATPase activity; protein localization to nuclear envelope;	ATPase activator activity; ATPase binding;	Endoplasmic reticulum membrane Single pass		no
k6-rep1-bm2957	QTYWQATPFR	AVAEPGIQLK	P49747	P35443		Cartilage oligomeric matrix protein;	3.157	826	961	N-ter +37.08 Da, K +37.08 Da	22	-0.182	2	1096.74	Thrombospondin-5;	extracellular exosome; extracellular region; extracellular space; proteinaceous extracellular matrix;	apoptotic process; cell adhesion; extracellular matrix organization; growth plate cartilage development; limb development; negative regulation of apoptotic process; organ morphogenesis; skeletal system development;	calcium ion binding; collagen binding; extracellular matrix structural constituent; heparan sulfate proteoglycan binding; heparin binding; protease binding;	Secreted extracellular space extracellular	Signal_peptide	yes
k6-rep1-bm2957	KKMREESGAR	INISEGNCPER	Q15365	Q15366	P57721	Poly(rC)-binding protein 1;	3.157	77	371	N-ter +37.08 Da, C +57.02 Da	20.2	-0.6035	2	1323.66	Alpha-CP1;Heterogeneous nuclear ribonucleoprotein E1;Nucleic acid-binding protein SUB2.3;	cytoplasm; extracellular exosome; intracellular membrane-bounded organelle; intracellular ribonucleoprotein complex; membrane; nucleoplasm;	gene expression; mRNA splicing, via spliceosome; RNA splicing;	mRNA binding; poly(A) RNA binding; RNA binding; single-stranded DNA binding;	Nucleus Cytoplasm Note Loosely bound in		yes
k6-rep1-bm2957	GKCENKPGSF	KCIACQPGYR	Q9NS15			Latent-transforming growth factor beta-binding protein 3;	3.157	724	1303	N-ter +37.08 Da, K +37.08 Da, C +57.02 Da	19.2	-1.8843	3	1323.73		extracellular exosome; extracellular matrix; extracellular region;	extracellular matrix organization; positive regulation of mesenchymal stem cell differentiation; positive regulation of mesenchymal stem cell proliferation; transforming growth factor beta activation;	calcium ion binding; transforming growth factor beta binding;	Secreted ECO 0000250 Note Secretion	Signal_peptide	yes
k6-rep1-bm2957	WVPPPMSPSS	KSVSTPSEAGSQDSGDGAVGSR	Q13409			Cytoplasmic dynein 1 intermediate chain 2;	3.157	89	638	N-ter +37.08 Da, K +37.08 Da	37.7	-0.6967	3	2150.1	Cytoplasmic dynein intermediate chain 2;Dynein intermediate chain 2, cytosolic;	centrosome; cytoplasm; cytoplasmic dynein complex; cytosol; microtubule; vesicle;	antigen processing and presentation of exogenous peptide antigen via MHC class II; cellular protein metabolic process; ER to Golgi vesicle-mediated transport; G2/M transition of mitotic cell cycle; membrane organization; microtubule-based movement; mitotic cell cycle; organelle organization; post-translational protein modification; protein N-linked glycosylation via asparagine; viral process;	microtubule motor activity;	Cytoplasm cytoskeleton ECO 0000250		no
k6-rep1-bm2957	LIYEETRGVL	KVFLENVIR	P62805			Histone H4;	3.157	58	103	N-ter +37.08 Da, K +37.08 Da	24.4	1.0908	3	1188.82		extracellular exosome; extracellular region; membrane; nuclear chromosome; nuclear chromosome, telomeric region; nucleoplasm; nucleosome; nucleus; protein complex;	cellular protein metabolic process; CENP-A containing nucleosome assembly; chromatin organization; chromatin silencing at rDNA; DNA methylation on cytosine; DNA repair; DNA replication-dependent nucleosome assembly; DNA replication-independent nucleosome assembly; double-strand break repair; double-strand break repair via homologous recombination; double-strand break repair via nonhomologous end …	DNA binding; histone binding; histone demethylase activity (H4-K20 specific); poly(A) RNA binding; protein domain specific binding;	Nucleus Chromosome		yes
k6-rep1-bm2957	HPQESKGQPR	SQEESEEGEEDATSEVDKR	P05060			Secretogranin-1;	3.157	257	677	N-ter +37.08 Da, K +37.08 Da	22.4	-3.1418	3	2225.03	Chromogranin-B;Secretogranin I;	extracellular region; secretory granule;		hormone activity;	Secreted Note Neuroendocrine and endocrine	Signal_peptide	yes
k6-rep1-bm2957	CTVCKHGLCR	SVEKDSVVCECR	O75094			Slit homolog 3 protein;	3.157	1343	1523	N-ter +37.08 Da, K +37.08 Da, C +57.02 Da	25.5	-0.1297	3	1538.8	Multiple epidermal growth factor-like domains protein 5;	extracellular space; mitochondrion; proteinaceous extracellular matrix;	apoptotic process involved in luteolysis; axon extension involved in axon guidance; axon guidance; cellular response to hormone stimulus; negative chemotaxis; negative regulation of cell growth; negative regulation of cell proliferation; negative regulation of chemokine-mediated signaling pathway; negative regulation of gene expression; organ morphogenesis; regulation of axonogenesis; response to…	calcium ion binding; heparin binding; Roundabout binding;	Secreted ECO 0000250	Signal_peptide	yes
k6-rep1-bm2957	TTLSSKMYHT	KGQEGSVCLR	O94907			Dickkopf-related protein 1;	3.041	180	266	N-ter +37.08 Da, K +37.08 Da, C +57.02 Da	24.7	0.9936	3	1204.72	SK;	early endosome membrane; extracellular region; extracellular space; plasma membrane;	cell morphogenesis involved in differentiation; embryonic limb morphogenesis; endoderm formation; extracellular negative regulation of signal transduction; face morphogenesis; forebrain development; hair follicle development; mesoderm formation; midbrain morphogenesis; negative regulation of BMP signaling pathway; negative regulation of canonical Wnt signaling pathway; negative regulation of cano…	co-receptor binding; growth factor activity; low-density lipoprotein particle receptor binding; receptor antagonist activity; signal transducer activity;	Secreted	Signal_peptide	yes
k6-rep1-bm2957	KGQEGSVCLR	SSDCASGLCCAR	O94907			Dickkopf-related protein 1;	3.041	190	266	N-ter +37.08 Da, C +57.02 Da	33.7	-0.7243	2	1378.58	SK;	early endosome membrane; extracellular region; extracellular space; plasma membrane;	cell morphogenesis involved in differentiation; embryonic limb morphogenesis; endoderm formation; extracellular negative regulation of signal transduction; face morphogenesis; forebrain development; hair follicle development; mesoderm formation; midbrain morphogenesis; negative regulation of BMP signaling pathway; negative regulation of canonical Wnt signaling pathway; negative regulation of cano…	co-receptor binding; growth factor activity; low-density lipoprotein particle receptor binding; receptor antagonist activity; signal transducer activity;	Secreted	Signal_peptide	yes
k6-rep1-bm2957	AVCLRSHLGR	YLAADKDGNVTCER	Q16658			Fascin;	3.041	67	493	N-ter +37.08 Da, K +37.08 Da, C +57.02 Da	20.6	-2.3133	3	1682.88	55 kDa actin-bundling protein;Singed-like protein;p55;	actin cytoskeleton; cell projection membrane; cell-cell junction; cytoplasm; cytoskeleton; cytosol; extracellular exosome; filopodium; growth cone; invadopodium; lamellipodium; microspike; microvillus; myelin sheath; podosome; ruffle; stress fiber;	actin cytoskeleton organization; actin filament bundle assembly; cell migration; cell motility; cell proliferation; cell-cell junction assembly; establishment of apical/basal cell polarity; microspike assembly; positive regulation of extracellular matrix disassembly; positive regulation of filopodium assembly; positive regulation of lamellipodium assembly; positive regulation of podosome assembly…	actin binding; actin filament binding; drug binding; poly(A) RNA binding;	Cytoplasm cytosol		yes
k6-rep1-bm2957	KHRKGAARLR	AVDFAER	P62917			60S ribosomal protein L8;	2.934	29	257	N-ter +37.08 Da	21.2	1.421	2	842.47		cytoplasm; cytosol; cytosolic large ribosomal subunit; focal adhesion; membrane; nucleolus;	cellular nitrogen compound metabolic process; cellular protein metabolic process; cytoplasmic translation; gene expression; nuclear-transcribed mRNA catabolic process, nonsense-mediated decay; selenium compound metabolic process; selenocysteine metabolic process; small molecule metabolic process; SRP-dependent cotranslational protein targeting to membrane; translation; translational elongation; t…	poly(A) RNA binding; RNA binding; rRNA binding; structural constituent of ribosome;	Cytoplasm ECO 0000303 PubMed 12962325		no
k6-rep1-bm2957	QGVMVGMGQK	DSYVGDEAQSKR	P62736	P60709	P68032	Actin, aortic smooth muscle;	2.934	51	377	N-ter +37.08 Da, K +37.08 Da	17.7	-2.6615	2	1425.76	Alpha-actin-2;Cell growth-inhibiting gene 46 protein;	cell body; cytoplasm; cytoskeleton; cytosol; extracellular exosome; extracellular space; filopodium; lamellipodium; protein complex; smooth muscle contractile fiber;	glomerular mesangial cell development; mesenchyme migration; muscle contraction; positive regulation of gene expression; regulation of blood pressure; response to virus; vascular smooth muscle contraction;	ATP binding; protein kinase binding;	Cytoplasm cytoskeleton		yes
k6-rep1-bm2957	CSERLGNSER	VSAPDGPCPTGFER	Q8N2S1			Latent-transforming growth factor beta-binding protein 4;	2.934	335	1624	N-ter +37.08 Da, C +57.02 Da	20.5	-2.4234	2	1524.74		cell; extracellular exosome; extracellular matrix; extracellular region; extracellular space; proteinaceous extracellular matrix;	extracellular matrix organization; growth hormone secretion; multicellular organismal development; protein folding; regulation of cell differentiation; regulation of cell growth; regulation of proteolysis; regulation of transforming growth factor beta receptor signaling pathway; transmembrane receptor protein serine/threonine kinase signaling pathway;	calcium ion binding; glycosaminoglycan binding; integrin binding; transforming growth factor beta binding; transforming growth factor beta-activated receptor activity;	Secreted extracellular space extracellular	Signal_peptide	yes
k6-rep1-bm2957	EFLTMMARKM	KDTDSEEEIR	P62158			Calmodulin;	2.835	76	149	N-ter +37.08 Da, K +37.08 Da	24.4	-1.6207	3	1292.7		centrosome; cytoplasm; cytosol; extracellular exosome; extracellular region; growth cone; nucleoplasm; nucleus; plasma membrane; sarcomere; spindle microtubule; spindle pole; vesicle;	activation of adenylate cyclase activity; activation of MAPKK activity; activation of phospholipase C activity; axon guidance; blood coagulation; carbohydrate metabolic process; detection of calcium ion; epidermal growth factor receptor signaling pathway; Fc-epsilon receptor signaling pathway; fibroblast growth factor receptor signaling pathway; G-protein coupled receptor signaling pathway; gluco…	calcium ion binding; ion channel binding; N-terminal myristoylation domain binding; nitric-oxide synthase regulator activity; phospholipase binding; protein domain specific binding; protein kinase binding; protein phosphatase activator activity; protein serine/threonine kinase activator activity; thioesterase binding; titin binding;	Cytoplasm cytoskeleton spindle		yes
k6-rep1-bm2957	DEKYGKDSCQ	GDSGGPLVCGDHLR	Q92876			Kallikrein-6;	2.742	193	244	N-ter +37.08 Da, C +57.02 Da	45.1	0.7449	2	1474.74	Neurosin;Protease M;SP59;Serine protease 18;Serine protease 9;Zyme;	cytoplasm; endoplasmic reticulum; extracellular region; extracellular space; intercellular bridge; microtubule cytoskeleton; mitochondrion; nuclear membrane; nucleolus; nucleoplasm;	amyloid precursor protein metabolic process; central nervous system development; collagen catabolic process; hormone metabolic process; myelination; neuron death; positive regulation of G-protein coupled receptor protein signaling pathway; protein autoprocessing; protein processing; regulation of cell differentiation; regulation of neuron projection development; response to wounding; tissue regen…	serine-type endopeptidase activity;	Secreted Nucleus nucleolus Cytoplasm	Signal_peptide	yes
k6-rep1-bm2957	ENNSPNAFLT	KLYATDADSEER	Q8N6Y1			Protocadherin-20;	2.742	554	951	N-ter +37.08 Da, K +37.08 Da	20.5	-3.601	3	1468.79	Protocadherin-13;	integral component of membrane; plasma membrane;	homophilic cell adhesion via plasma membrane adhesion molecules;	calcium ion binding; poly(A) RNA binding;	Cell membrane ECO 0000250 Single pass	Signal_peptide	yes
k6-rep1-bm2957	MKRREKERHT	KQLLIDPEDDVR	P19022	P55283		Cadherin-2;	2.742	764	916	N-ter +37.08 Da, K +37.08 Da	24.5	-1.3202	3	1511.91	CDw325;Neural cadherin;	apical plasma membrane; basolateral plasma membrane; catenin complex; cell-cell adherens junction; cell-cell junction; cytoplasm; extracellular exosome; fascia adherens; focal adhesion; integral component of membrane; intercalated disc; lamellipodium; plasma membrane; plasma membrane raft; synapse;	adherens junction organization; blood vessel morphogenesis; brain morphogenesis; calcium-dependent cell-cell adhesion via plasma membrane cell adhesion molecules; cell adhesion; cell junction assembly; cell migration; cell-cell adhesion mediated by cadherin; cell-cell junction organization; cerebral cortex development; establishment of protein localization to plasma membrane; glial cell different…	alpha-catenin binding; beta-catenin binding; calcium ion binding; gamma-catenin binding;	Cell membrane	Signal_peptide	yes
[truncated: 634 more rows]
