# Supplementary material for: KLK6 proteolysis is implicated in the turnover and uptake of extracellular alpha-synuclein species
Source: Oncotarget. 2016 Nov 10;8(9):14502–15. doi: 10.18632/oncotarget.13264 (PMC5362421; doi:10.18632/oncotarget.13264)
Supplement: Supplementary file 3 [file oncotarget-08-14502-s003.xlsx]

## Sheet: k6-rep2-bm2966_TAILS_peptides_n
Mode Fc-value for XPRESS = 0.20
This equals an ASAP value of 1.15
XPRESS normalized to (knock-out, knock-down, treated, overexpressed, etc) over control.
Control was stated as being: H
Infos on the type of treatment and control: K6, cntrl = inactive = heavy.
Quantiles: 20 percent lowest Fc values are 'less'; 20 percent highest Fc values are 'more'
For information asap without normalization over normal distribution is also shown. This value is however normalized to treated over control.
Fc = log2 (active / inactive)
Experiment	nonprime	prime	Id1	Id2	Id3	name	Fc normalized	Position	Protein length	Modifications	Hyperscore	ppm	charge	mass	Alternate names	GO compartment	GO process	GO function	SP localization	signal peptide	secreted or cell surface
k6-rep2-bm2966	LDGKFSVVYA	KCDSSPDSAEDVR	P02765			Alpha-2-HS-glycoprotein;	9.977	129	367	N-ter +37.08 Da, K +37.08 Da, C +57.02 Da	29.6	-5.3254	3	1536.76	Alpha-2-Z-globulin;Ba-alpha-2-glycoprotein;Fetuin-A;	blood microparticle; extracellular exosome; extracellular matrix; extracellular region; extracellular space;	acute-phase response; negative regulation of biomineral tissue development; negative regulation of bone mineralization; negative regulation of endopeptidase activity; negative regulation of insulin receptor signaling pathway; negative regulation of phosphorylation; ossification; pinocytosis; positive regulation of phagocytosis; regulation of bone mineralization; regulation of inflammatory respons…	cysteine-type endopeptidase inhibitor activity; endopeptidase inhibitor activity; kinase inhibitor activity;	Secreted	Signal_peptide	yes
k6-rep2-bm2966	GSRPLEFFPD	DDCTSSAR	Q9UPT6			C-Jun-amino-terminal kinase-interacting protein 3;	9.846	630	1336	, C +57.02 Da	14.3	6.3463	3	942.41	JNK MAP kinase scaffold protein 3;Mitogen-activated protein kinase 8-interacting protein 3;	axolemma; cytoplasm; dendrite; Golgi membrane; smooth endoplasmic reticulum;	activation of JUN kinase activity; axon guidance; forebrain development; in utero embryonic development; lung alveolus development; lung morphogenesis; post-embryonic development; protein localization; regulation of gene expression; regulation of JNK cascade; respiratory gaseous exchange; vesicle-mediated transport;	JUN kinase binding; kinesin binding; MAP-kinase scaffold activity; receptor signaling complex scaffold activity;	Cytoplasm ECO 0000250		no
k6-rep2-bm2966	PCQQTPRGPR	CACPPGLSGPSCR	Q9UM47			Neurogenic locus notch homolog protein 3;	9.763	1311	2321	, C +57.02 Da	23.3	1.6533	2	1449.65		actin cytoskeleton; cytoplasm; cytosol; endoplasmic reticulum membrane; extracellular region; Golgi membrane; integral component of membrane; nucleoplasm; plasma membrane; receptor complex;	artery morphogenesis; forebrain development; gene expression; glomerular capillary formation; negative regulation of neuron differentiation; negative regulation of transcription from RNA polymerase II promoter; neuron fate commitment; Notch receptor processing; Notch signaling pathway; positive regulation of smooth muscle cell proliferation; positive regulation of transcription from RNA polymeras…	calcium ion binding;	Cell membrane Single pass type I membraneNotch 3 intracellular domain	Signal_peptide	yes
k6-rep2-bm2966	LGLPWPPELV	EVVVTTMELHDR	Q8NE28			Serine/threonine kinase-like domain-containing protein STKLD1;	9.763	368	680		18	-2.3259	2	1459.76	Serine/threonine kinase-like domain-containing protein 1;Sugen kinase 071;			ATP binding; protein serine/threonine kinase activity;			no
k6-rep2-bm2966	KYGKDSCQGD	SGGPLVCGDHLR	Q92876			Kallikrein-6;	9.763	195	244	, C +57.02 Da	36.3	-2.5352	3	1298.67	Neurosin;Protease M;SP59;Serine protease 18;Serine protease 9;Zyme;	cytoplasm; endoplasmic reticulum; extracellular region; extracellular space; intercellular bridge; microtubule cytoskeleton; mitochondrion; nuclear membrane; nucleolus; nucleoplasm;	amyloid precursor protein metabolic process; central nervous system development; collagen catabolic process; hormone metabolic process; myelination; neuron death; positive regulation of G-protein coupled receptor protein signaling pathway; protein autoprocessing; protein processing; regulation of cell differentiation; regulation of neuron projection development; response to wounding; tissue regen…	serine-type endopeptidase activity;	Secreted Nucleus nucleolus Cytoplasm	Signal_peptide	yes
k6-rep2-bm2966	KLREQGTESR	SSTPLPTISSSAENTR	P42166	P42167		Lamina-associated polypeptide 2, isoform alpha;	9.763	156	454		27.8	3.0341	2	1678.87	Thymopoietin isoform alpha;Thymopoietin-related peptide isoform alpha;	chromatin; endoplasmic reticulum membrane; nuclear envelope; nuclear inner membrane; nucleus;	regulation of transcription, DNA-templated;	DNA binding; lamin binding;	Nucleus Chromosome Note Expressed		no
k6-rep2-bm2966	LFEESGLIRI	TLGASTVSSVSSAR	Q9NYQ7			Cadherin EGF LAG seven-pass G-type receptor 3;	9.763	2820	3312		18.5	-3.9801	3	1353.74	Cadherin family member 11;Epidermal growth factor-like protein 1;Flamingo homolog 1;Multiple epidermal growth factor-like domains protein 2;	integral component of membrane; plasma membrane;	axonal fasciculation; cell surface receptor signaling pathway; cilium assembly; G-protein coupled receptor signaling pathway; homophilic cell adhesion via plasma membrane adhesion molecules; neuron migration; regulation of protein localization; regulation of protein phosphorylation;	calcium ion binding; G-protein coupled receptor activity;	Cell membrane Multi pass membrane protein	Signal_peptide	yes
k6-rep2-bm2966	RLSVALDGGR	SPDVLSLESR	Q66GS9			Centrosomal protein of 135 kDa;	9.468	251	1140		18.1	-2.2895	2	1133.62	Centrosomal protein 4;	centriole; centrosome; cytosol;	centriole replication; centriole-centriole cohesion; G2/M transition of mitotic cell cycle; mitotic cell cycle; organelle organization;	protein C-terminus binding;	Cytoplasm cytoskeleton microtubule		no
k6-rep2-bm2966	QLLVVQEELQ	CYKSGLIPPR	Q969X0			RILP-like protein 2;	9.278	159	211	, C +57.02 Da	13.1	0.4899	3	1221.69	Rab-interacting lysosomal protein-like 2;p40phox-binding protein;	centrosome; cytoplasm; cytosol; extracellular exosome; primary cilium;	epithelial cell morphogenesis; protein transport from ciliary membrane to plasma membrane;	identical protein binding;	Cytoplasm cytosol		yes
k6-rep2-bm2966	RPTKAPGFVY	AWLELISHR	A5YKK6			CCR4-NOT transcription complex subunit 1;	9.127	2035	2376		19.9	-0.1726	3	1155.67	CCR4-associated factor 1;Negative regulator of transcription subunit 1 homolog;	CCR4-NOT complex; CCR4-NOT core complex; cytoplasm; cytoplasmic mRNA processing body; cytosol; extracellular space; intracellular membrane-bounded organelle; membrane; nucleus; peroxisomal membrane;	gene expression; gene silencing by miRNA; multicellular organismal development; negative regulation of intracellular estrogen receptor signaling pathway; negative regulation of retinoic acid receptor signaling pathway; negative regulation of transcription from RNA polymerase II promoter; negative regulation of translation; nuclear-transcribed mRNA catabolic process, deadenylation-dependent decay;…	armadillo repeat domain binding; estrogen receptor binding; poly(A) RNA binding; protein complex scaffold; protein domain specific binding; retinoic acid receptor binding;	Cytoplasm P body		yes
k6-rep2-bm2966	QDLNLYYNNI	PSLVEVSR	Q1X8D7			Leucine-rich repeat-containing protein 36;	8.17	83	754		25.8	-4.5674	2	917.54	ROR gamma-binding protein 70;						no
k6-rep2-bm2966	VDVEFFKRVR	SSYYVVSGNDPAAEEPSR	P46821			Microtubule-associated protein 1B;	7.939	2380	2468		70.2	-0.204	2	1958.92		cell junction; cytoplasm; cytosol; dendritic spine; microtubule; microtubule associated complex; neuronal postsynaptic density; photoreceptor outer segment; plasma membrane;	axon extension; cellular process; dendrite development; establishment of monopolar cell polarity; microtubule bundle formation; mitochondrion transport along microtubule; negative regulation of intracellular transport; positive regulation of axon extension;	structural molecule activity;	Cytoplasm cytoskeleton		no
k6-rep2-bm2966	GSHGLEIFQR	CYCGEGLSCR	O94907			Dickkopf-related protein 1;	7.654	235	266	, C +57.02 Da	21.7	1.7767	2	1292.53	SK;	early endosome membrane; extracellular region; extracellular space; plasma membrane;	cell morphogenesis involved in differentiation; embryonic limb morphogenesis; endoderm formation; extracellular negative regulation of signal transduction; face morphogenesis; forebrain development; hair follicle development; mesoderm formation; midbrain morphogenesis; negative regulation of BMP signaling pathway; negative regulation of canonical Wnt signaling pathway; negative regulation of cano…	co-receptor binding; growth factor activity; low-density lipoprotein particle receptor binding; receptor antagonist activity; signal transducer activity;	Secreted	Signal_peptide	yes
k6-rep2-bm2966	PGNYVAPVTR	AVTNASQAK	Q7Z6J0			E3 ubiquitin-protein ligase SH3RF1;	7.558	505	888		16.3	-0.6504	2	920.52	Plenty of SH3s;RING finger protein 142;SH3 domain-containing RING finger protein 1;SH3 multiple domains protein 2;	cytosol; Golgi apparatus; lamellipodium; perinuclear region of cytoplasm;	negative regulation of apoptotic process; negative regulation of cysteine-type endopeptidase activity involved in apoptotic process; negative regulation of extrinsic apoptotic signaling pathway; protein ubiquitination; regulation of JNK cascade;	ligase activity; zinc ion binding;	Cytoplasm perinuclear region ECO 0000250		no
k6-rep2-bm2966	GASSTTSTGR	SSQSSSQQFSGIGR	Q92841			Probable ATP-dependent RNA helicase DDX17;	7.504	669	729		38.7	-0.6717	2	1486.73	DEAD box protein 17;DEAD box protein p72;RNA-dependent helicase p72;	membrane; nucleolus; nucleoplasm; nucleus;	positive regulation of intracellular estrogen receptor signaling pathway; positive regulation of transcription from RNA polymerase II promoter; regulation of skeletal muscle cell differentiation; RNA processing; RNA secondary structure unwinding; transcription, DNA-templated;	ATP binding; ATP-dependent RNA helicase activity; estrogen receptor binding; poly(A) RNA binding; RNA binding; RNA helicase activity; RNA-dependent ATPase activity; transcription coactivator activity;	Nucleus ECO 0000269 PubMed 22002106		no
k6-rep2-bm2966	APKPGGLSLR	AGDADLQVR	Q8NCH0			Carbohydrate sulfotransferase 14;	7.308	95	376		25.1	-2.0459	2	975.53	Dermatan 4-sulfotransferase 1;	extracellular exosome; Golgi membrane; integral component of membrane;	carbohydrate biosynthetic process; carbohydrate metabolic process; chondroitin sulfate metabolic process; dermatan sulfate biosynthetic process; dermatan sulfate proteoglycan metabolic process; glycosaminoglycan metabolic process; small molecule metabolic process;	N-acetylgalactosamine 4-O-sulfotransferase activity; phosphate ion binding;	Golgi apparatus membrane ECO 0000250		yes
k6-rep2-bm2966	TLVRLRQSPR	AFIPPAPVLPSR	Q9BUD6			Spondin-2;	7.303	248	331		38.4	-5.0085	2	1295.78	Differentially expressed in cancerous and non-cancerous lung cells 1;Mindin;	extracellular exosome; extracellular space; proteinaceous extracellular matrix;	axon guidance; cell adhesion; cellular response to lipopolysaccharide; defense response to fungus; defense response to virus; induction of bacterial agglutination; innate immune response; mast cell mediated immunity; opsonization; positive regulation of interleukin-6 production; positive regulation of macrophage cytokine production; positive regulation of tumor necrosis factor production;	antigen binding; lipopolysaccharide binding; metal ion binding;	Secreted extracellular space extracellular	Signal_peptide	yes
k6-rep2-bm2966	DIDSPPITAR	NTGIICTIGPASR	P14618			Pyruvate kinase PKM;	7.272	42	531	, C +57.02 Da	36.5	1.2206	2	1390.76	Cytosolic thyroid hormone-binding protein;Opa-interacting protein 3;Pyruvate kinase 2/3;Pyruvate kinase muscle isozyme;Thyroid hormone-binding protein 1;Tumor M2-PK;p58;	cilium; cytoplasm; cytosol; extracellular exosome; extracellular matrix; extracellular vesicle; mitochondrion; myelin sheath; nucleus; plasma membrane; vesicle;	ATP biosynthetic process; canonical glycolysis; carbohydrate metabolic process; glucose metabolic process; liver development; organ regeneration; programmed cell death; pyruvate biosynthetic process; response to gravity; response to hypoxia; response to insulin; response to muscle inactivity; response to nutrient; skeletal muscle tissue regeneration; small molecule metabolic process;	ADP binding; ATP binding; kinase activity; magnesium ion binding; MHC class II protein complex binding; poly(A) RNA binding; potassium ion binding; pyruvate kinase activity;	Cytoplasm Nucleus Note Translocates to the		yes
k6-rep2-bm2966	QARDERSDSR	AQAVSEDAGGNEGR	P55884			Eukaryotic translation initiation factor 3 subunit B {ECO:0000255|HAMAP-Rule:MF_03001};	6.821	119	814		28.8	-5.238	2	1391.65	Eukaryotic translation initiation factor 3 subunit 9 {ECO:0000255|HAMAP-Rule:MF_03001};Prt1 homolog;eIF-3-eta {ECO:0000255|HAMAP-Rule:MF_03001};eIF3 p110 {ECO:0000255|HAMAP-Rule:MF_03001};eIF3 p116;	cytoplasm; cytosol; eukaryotic 43S preinitiation complex; eukaryotic 48S preinitiation complex; eukaryotic translation initiation factor 3 complex; eukaryotic translation initiation factor 3 complex, eIF3m; extracellular exosome; nucleoplasm;	cellular protein metabolic process; formation of translation preinitiation complex; gene expression; regulation of translational initiation; translation; translational initiation;	nucleotide binding; protein complex scaffold; translation initiation factor activity;	Cytoplasm ECO 0000255 HAMAP Rule MF_03001		yes
k6-rep2-bm2966	TERNWSLPNR	AVEPQLQEEER	P55058			Phospholipid transfer protein;	6.771	250	493		40.3	-1.1024	2	1358.7	Lipid transfer protein II;	extracellular region; extracellular space;	high-density lipoprotein particle remodeling; lipid metabolic process; lipid transport; positive regulation of cholesterol efflux; sperm motility; vitamin E biosynthetic process;	lipid binding;	Secreted	Signal_peptide	yes
k6-rep2-bm2966	GALKEEVASR	DQEVEHVR	Q9P2M7			Cingulin;	6.463	504	1197		21.5	-3.9252	2	1042.53		bicellular tight junction; cell junction; myosin complex;	bicellular tight junction assembly; epithelial cell morphogenesis; microtubule cytoskeleton organization; transforming growth factor beta receptor signaling pathway;	actin binding; motor activity;	Cell junction tight junction ECO 0000250		no
k6-rep2-bm2966	TGVLTVSWER	STTPDITGYR	P02751			Fibronectin;	6.331	1196	2386		26.2	0	2	1141.59	Cold-insoluble globulin;	apical plasma membrane; basal lamina; blood microparticle; endoplasmic reticulum-Golgi intermediate compartment; extracellular exosome; extracellular matrix; extracellular region; extracellular space; fibrinogen complex; platelet alpha granule lumen;	acute-phase response; angiogenesis; blood coagulation; calcium-independent cell-matrix adhesion; cell adhesion; cell-substrate junction assembly; cellular response to BMP stimulus; cellular response to glucose stimulus; cellular response to interleukin-1; cellular response to lipopolysaccharide; cellular response to mercury ion; cellular response to platelet-derived growth factor stimulus; cellul…	collagen binding; heparin binding; integrin binding; mercury ion binding; peptidase activator activity; protease binding;	Secreted extracellular space extracellular	Signal_peptide	yes
k6-rep2-bm2966	TSPNVGTDGR	ALPGTPVASSQPR	O14498			Immunoglobulin superfamily containing leucine-rich repeat protein;	5.9	289	428		29.3	-2.2074	2	1311.74		extracellular exosome;	cell adhesion;		Secreted ECO 0000305	Signal_peptide	yes
k6-rep2-bm2966	RDFSPSSAKR	QQETAAAETETR	O15240			Neurosecretory protein VGF;	5.885	175	615		17.4	-2.8515	2	1365.66		cytoplasmic vesicle; extracellular space; intracellular membrane-bounded organelle; transport vesicle;	carbohydrate homeostasis; defense response to bacterium; generation of precursor metabolites and energy; glucose homeostasis; insulin secretion; ovarian follicle development; regulation of synaptic plasticity; response to cAMP; response to cold; response to dietary excess; response to insulin; sexual reproduction;	hormone activity;	Secreted ECO 0000269 PubMed 19194657	Signal_peptide	yes
k6-rep2-bm2966	WDRELISERW	KNFPSPVDAAFR	P02790			Hemopexin;	5.77	89	462	N-ter +37.08 Da, K +37.08 Da	29.2	-3.7952	3	1419.84	Beta-1B-glycoprotein;	blood microparticle; endocytic vesicle lumen; extracellular exosome; extracellular region; extracellular space;	cellular iron ion homeostasis; heme metabolic process; heme transport; hemoglobin metabolic process; positive regulation of humoral immune response mediated by circulating immunoglobulin; positive regulation of immunoglobulin production; positive regulation of interferon-gamma-mediated signaling pathway; positive regulation of tyrosine phosphorylation of Stat1 protein; receptor-mediated endocytos…	heme transporter activity; metal ion binding;	Secreted	Signal_peptide	yes
k6-rep2-bm2966	GGGARAEVLF	RCPPCTPER	P18065			Insulin-like growth factor-binding protein 2;	5.702	39	325	, C +57.02 Da	18.6	-2.3225	2	1203.58		apical plasma membrane; cytoplasmic vesicle; extracellular exosome; extracellular region; extracellular space;	aging; cellular protein metabolic process; cellular response to hormone stimulus; female pregnancy; positive regulation of activated T cell proliferation; regulation of cell growth; regulation of insulin-like growth factor receptor signaling pathway; response to drug; response to estradiol; response to glucocorticoid; response to lithium ion; response to mechanical stimulus; response to nutrient;…	insulin-like growth factor I binding; insulin-like growth factor II binding;	Secreted	Signal_peptide	yes
k6-rep2-bm2966	DEKYGKDSCQ	GDSGGPLVCGDHLR	Q92876			Kallikrein-6;	5.372	193	244	, C +57.02 Da	40	1.2214	3	1470.72	Neurosin;Protease M;SP59;Serine protease 18;Serine protease 9;Zyme;	cytoplasm; endoplasmic reticulum; extracellular region; extracellular space; intercellular bridge; microtubule cytoskeleton; mitochondrion; nuclear membrane; nucleolus; nucleoplasm;	amyloid precursor protein metabolic process; central nervous system development; collagen catabolic process; hormone metabolic process; myelination; neuron death; positive regulation of G-protein coupled receptor protein signaling pathway; protein autoprocessing; protein processing; regulation of cell differentiation; regulation of neuron projection development; response to wounding; tissue regen…	serine-type endopeptidase activity;	Secreted Nucleus nucleolus Cytoplasm	Signal_peptide	yes
k6-rep2-bm2966	LCAGDEKYGK	DSCQGDSGGPLVCGDHLR	Q92876			Kallikrein-6;	5.335	189	244	, C +57.02 Da	47.3	-4.6337	3	1960.86	Neurosin;Protease M;SP59;Serine protease 18;Serine protease 9;Zyme;	cytoplasm; endoplasmic reticulum; extracellular region; extracellular space; intercellular bridge; microtubule cytoskeleton; mitochondrion; nuclear membrane; nucleolus; nucleoplasm;	amyloid precursor protein metabolic process; central nervous system development; collagen catabolic process; hormone metabolic process; myelination; neuron death; positive regulation of G-protein coupled receptor protein signaling pathway; protein autoprocessing; protein processing; regulation of cell differentiation; regulation of neuron projection development; response to wounding; tissue regen…	serine-type endopeptidase activity;	Secreted Nucleus nucleolus Cytoplasm	Signal_peptide	yes
k6-rep2-bm2966	SGLNLCEPNN	KEGYYGYTGAFR	P02787			Serotransferrin;	5.325	528	698	N-ter +37.08 Da, K +37.08 Da	16.1	3.6343	3	1482.81	Beta-1 metal-binding globulin;Siderophilin;	apical plasma membrane; basal part of cell; basal plasma membrane; blood microparticle; cell surface; coated pit; cytoplasmic, membrane-bounded vesicle; early endosome; endocytic vesicle; endosome membrane; extracellular exosome; extracellular region; extracellular space; extrinsic component of external side of plasma membrane; HFE-transferrin receptor complex; late endosome; perinuclear region o…	blood coagulation; cellular iron ion homeostasis; cellular response to iron ion; ferrous iron import into cell; iron ion homeostasis; platelet activation; platelet degranulation; positive regulation of receptor-mediated endocytosis; regulation of protein stability; retina homeostasis; transferrin transport; transmembrane transport;	ferric iron binding; ferric iron transmembrane transporter activity; ferrous iron binding; transferrin receptor binding;	Secreted	Signal_peptide	yes
k6-rep2-bm2966	QNALLVRYTK	KVPQVSTPTLVEVSR	P02768			Serum albumin;	5.175	436	609		42.2	2.9271	3	1670.99		basement membrane; blood microparticle; endoplasmic reticulum; extracellular exosome; extracellular region; extracellular space; Golgi apparatus; myelin sheath; nucleus; platelet alpha granule lumen; protein complex;	bile acid and bile salt transport; bile acid metabolic process; blood coagulation; cellular oxidant detoxification; cellular response to starvation; hemolysis by symbiont of host erythrocytes; lipoprotein metabolic process; maintenance of mitochondrion location; negative regulation of apoptotic process; negative regulation of programmed cell death; platelet activation; platelet degranulation; pos…	antioxidant activity; chaperone binding; copper ion binding; DNA binding; drug binding; fatty acid binding; pyridoxal phosphate binding; toxic substance binding; zinc ion binding;	Secreted	Signal_peptide	yes
k6-rep2-bm2966	AGFAGDDAPR	AVFPSIVGR	P62736	P60709	P68032	Actin, aortic smooth muscle;	5.156	727	1075		34.3	-6.9486	2	976.59	Alpha-actin-2;Cell growth-inhibiting gene 46 protein;	cell body; cytoplasm; cytoskeleton; cytosol; extracellular exosome; extracellular space; filopodium; lamellipodium; protein complex; smooth muscle contractile fiber;	glomerular mesangial cell development; mesenchyme migration; muscle contraction; positive regulation of gene expression; regulation of blood pressure; response to virus; vascular smooth muscle contraction;	ATP binding; protein kinase binding;	Cytoplasm cytoskeleton		yes
k6-rep2-bm2966	TPVPPRMGSR	AGGPTTPLSPTR	P20700			Lamin-B1;	5.131	13	586		17.5	-1.1788	2	1185.66		lamin filament; membrane; nuclear envelope; nuclear inner membrane; nuclear matrix; nuclear membrane; nucleoplasm;	apoptotic process; cellular component disassembly involved in execution phase of apoptosis; programmed cell death;	structural molecule activity;	Nucleus inner membrane Lipid anchor		no
k6-rep2-bm2966	EHELLEQQKR	AAVLLEQER	Q13435			Splicing factor 3B subunit 2;	5.118	182	895		25.6	1.1303	2	1059.62	Pre-mRNA-splicing factor SF3b 145 kDa subunit;SF3b150;Spliceosome-associated protein 145;	catalytic step 2 spliceosome; nucleoplasm; precatalytic spliceosome; spliceosomal complex; U12-type spliceosomal complex; U2 snRNP; U2-type spliceosomal complex;	gene expression; mRNA processing; mRNA splicing, via spliceosome; RNA splicing; viral process;	poly(A) RNA binding;	Nucleus ECO 0000250		no
k6-rep2-bm2966	QYGLKMKTSR	AFFSEVER	Q9UQ80			Proliferation-associated protein 2G4;	5.063	262	394		18.8	-3.8328	2	1015.52	Cell cycle protein p38-2G4 homolog;ErbB3-binding protein 1;	cytoplasm; extracellular exosome; intracellular ribonucleoprotein complex; membrane; nucleolus; nucleoplasm; nucleus;	cell cycle arrest; cell proliferation; negative regulation of apoptotic process; negative regulation of transcription, DNA-templated; positive regulation of cell differentiation; regulation of translation; rRNA processing; transcription, DNA-templated;	DNA binding; poly(A) RNA binding; transcription factor activity, sequence-specific DNA binding; ubiquitin protein ligase binding;	Isoform 1Isoform 2		yes
k6-rep2-bm2966	FQPDDEVVGI	LPLDSEDPGLCEVVR	O95825			Quinone oxidoreductase-like protein 1;	5.002	88	349	, C +57.02 Da	21.1	-2.2506	3	1729.88	Protein 4P11;Quinone oxidoreductase homolog 1;Zeta-crystallin homolog;	cytosol;	quinone metabolic process;	NADP binding; NADPH; zinc ion binding;			no
k6-rep2-bm2966	IPIDNIMSFD	SHSHHER	Q13562			Neurogenic differentiation factor 1;	4.606	336	356		31.8	-7.48	2	920.45	Class A basic helix-loop-helix protein 3;	cytoplasm; nucleoplasm; nucleus; RNA polymerase II transcription factor complex;	amacrine cell differentiation; anterior/posterior pattern specification; cellular response to glucose stimulus; cerebellum development; dentate gyrus development; embryonic organ morphogenesis; endocrine pancreas development; enteroendocrine cell differentiation; glucose homeostasis; inner ear development; insulin secretion; negative regulation of JAK-STAT cascade; negative regulation of type B p…	chromatin binding; E-box binding; protein heterodimerization activity; RNA polymerase II activating transcription factor binding; RNA polymerase II core promoter proximal region sequence-specific DNA binding; RNA polymerase II transcription coactivator activity; transcription coactivator activity; transcription factor activity, sequence-specific DNA binding; transcription factor binding; transcri…	Cytoplasm ECO 0000250 Nucleus		no
k6-rep2-bm2966	LRKLFIGGLS	FETTDESLR	Q32P51	P09651		Heterogeneous nuclear ribonucleoprotein A1-like 2;	4.578	21	372		25.3	1.4152	2	1128.56	hnRNP core protein A1-like 2;	cytoplasm; spliceosomal complex;	mRNA processing; mRNA transport; RNA splicing;	nucleotide binding; RNA binding;	Nucleus ECO 0000250 Cytoplasm		no
k6-rep2-bm2966	PAEPCGKGHR	CVNSPGSFR	P23142			Fibulin-1;	4.577	371	703	, C +57.02 Da	28	-3.8806	2	1054.51		basement membrane; elastic fiber; extracellular exosome; extracellular region; extracellular space; proteinaceous extracellular matrix;	blood coagulation, fibrin clot formation; embryo implantation; extracellular matrix organization; negative regulation of cell adhesion; negative regulation of cell motility; negative regulation of ERK1 and ERK2 cascade; negative regulation of protein phosphorylation; negative regulation of stem cell proliferation; negative regulation of substrate adhesion-dependent cell spreading; negative regula…	calcium ion binding; extracellular matrix structural constituent; fibrinogen binding; fibronectin binding; identical protein binding; integrin binding; peptidase activator activity; protein C-terminus binding; protein complex binding;	Secreted extracellular space extracellular	Signal_peptide	yes
k6-rep2-bm2966	KGQEGSVCLR	SSDCASGLCCAR	O94907			Dickkopf-related protein 1;	4.53	190	266	, C +57.02 Da	22.3	1.5982	2	1374.57	SK;	early endosome membrane; extracellular region; extracellular space; plasma membrane;	cell morphogenesis involved in differentiation; embryonic limb morphogenesis; endoderm formation; extracellular negative regulation of signal transduction; face morphogenesis; forebrain development; hair follicle development; mesoderm formation; midbrain morphogenesis; negative regulation of BMP signaling pathway; negative regulation of canonical Wnt signaling pathway; negative regulation of cano…	co-receptor binding; growth factor activity; low-density lipoprotein particle receptor binding; receptor antagonist activity; signal transducer activity;	Secreted	Signal_peptide	yes
k6-rep2-bm2966	PPCSEEKLAR	CRPPVGCEELVR	P22692			Insulin-like growth factor-binding protein 4;	4.46	36	258	, C +57.02 Da	42	1.2618	3	1502.77		extracellular region; extracellular space;	cell proliferation; cellular protein metabolic process; DNA metabolic process; inflammatory response; positive regulation of insulin-like growth factor receptor signaling pathway; positive regulation of MAPK cascade; regulation of cell growth; regulation of glucose metabolic process; regulation of insulin-like growth factor receptor signaling pathway; signal transduction; skeletal system developm…	insulin-like growth factor I binding; insulin-like growth factor II binding;	Secreted	Signal_peptide	yes
k6-rep2-bm2966	DSKKFKGDSR	SAGVPSR	P26599			Polypyrimidine tract-binding protein 1;	4.405	51	531		15.9	0.5662	2	704.41	57 kDa RNA-binding protein PPTB-1;Heterogeneous nuclear ribonucleoprotein I;	extracellular exosome; membrane; nucleolus; nucleoplasm;	alternative mRNA splicing, via spliceosome; gene expression; mRNA processing; mRNA splicing, via spliceosome; negative regulation of mRNA splicing, via spliceosome; negative regulation of muscle cell differentiation; negative regulation of RNA splicing; regulation of alternative mRNA splicing, via spliceosome; RNA splicing;	nucleotide binding; poly(A) RNA binding; poly-pyrimidine tract binding; pre-mRNA binding; RNA binding;	Nucleus		yes
k6-rep2-bm2966	APAYSRALSR	QLSSGVSEIR	P04792			Heat shock protein beta-1;	4.27	78	205		21.6	1.2628	2	1106.63	28 kDa heat shock protein;Estrogen-regulated 24 kDa protein;Heat shock 27 kDa protein;Stress-responsive protein 27;	cytoplasm; cytoskeleton; cytosol; extracellular exosome; extracellular space; focal adhesion; nucleus; plasma membrane; proteasome complex; spindle; Z disc;	cellular response to vascular endothelial growth factor stimulus; gene expression; intracellular signal transduction; movement of cell or subcellular component; negative regulation of apoptotic process; negative regulation of oxidative stress-induced intrinsic apoptotic signaling pathway; negative regulation of protein kinase activity; platelet aggregation; positive regulation of angiogenesis; po…	identical protein binding; poly(A) RNA binding; protein kinase binding; protein kinase C binding; protein kinase C inhibitor activity; ubiquitin binding;	Cytoplasm Nucleus Cytoplasm cytoskeleton		yes
k6-rep2-bm2966	TETRTHTLTR	VNLESPGPER	O15240			Neurosecretory protein VGF;	4.26	193	615		18.3	1.8574	2	1128.61		cytoplasmic vesicle; extracellular space; intracellular membrane-bounded organelle; transport vesicle;	carbohydrate homeostasis; defense response to bacterium; generation of precursor metabolites and energy; glucose homeostasis; insulin secretion; ovarian follicle development; regulation of synaptic plasticity; response to cAMP; response to cold; response to dietary excess; response to insulin; sexual reproduction;	hormone activity;	Secreted ECO 0000269 PubMed 19194657	Signal_peptide	yes
k6-rep2-bm2966	CEYPRRIQGR	SVATITPEELNCERPR	Q92626			Peroxidasin homolog;	4.245	230	1479	, C +57.02 Da	39.4	-0.5247	3	1902.98	Melanoma-associated antigen MG50;Vascular peroxidase 1;p53-responsive gene 2 protein;	endoplasmic reticulum; extracellular exosome; extracellular matrix; extracellular space; proteinaceous extracellular matrix;	cellular oxidant detoxification; extracellular matrix organization; hydrogen peroxide catabolic process; immune response; negative regulation of cytokine-mediated signaling pathway; oxidation-reduction process; response to oxidative stress;	extracellular matrix structural constituent; heme binding; interleukin-1 receptor antagonist activity; metal ion binding; peroxidase activity;	Secreted extracellular space extracellular	Signal_peptide	yes
k6-rep2-bm2966	AGFAGDDAPR	AVFPSIVGRPR	P62736	Q9BYX7	P60709	Actin, aortic smooth muscle;	4.22	727	1075		31.2	1.5412	3	1229.76	Alpha-actin-2;Cell growth-inhibiting gene 46 protein;	cell body; cytoplasm; cytoskeleton; cytosol; extracellular exosome; extracellular space; filopodium; lamellipodium; protein complex; smooth muscle contractile fiber;	glomerular mesangial cell development; mesenchyme migration; muscle contraction; positive regulation of gene expression; regulation of blood pressure; response to virus; vascular smooth muscle contraction;	ATP binding; protein kinase binding;	Cytoplasm cytoskeleton		yes
k6-rep2-bm2966	DHAPAFPQAR	AALQVPEHTAFGTR	Q96JQ0			Protocadherin-16;	4.202	146	3298		23.1	-1.2403	3	1528.83	Cadherin-19;Cadherin-25;Fibroblast cadherin-1;Protein dachsous homolog 1;	apical part of cell; integral component of membrane; intracellular; membrane; plasma membrane;	branching involved in ureteric bud morphogenesis; calcium-dependent cell-cell adhesion via plasma membrane cell adhesion molecules; cell migration involved in endocardial cushion formation; cochlea development; digestive tract development; heterophilic cell-cell adhesion via plasma membrane cell adhesion molecules; hippo signaling; homophilic cell adhesion via plasma membrane adhesion molecules; …	calcium ion binding;	Cell membrane ECO 0000250 Single pass	Signal_peptide	yes
k6-rep2-bm2966	LGRLRDGVER	CSCPLLPPR	Q9Y6C2			EMILIN-1;	4.164	600	1016	, C +57.02 Da	27.2	7.1516	2	1130.6	Elastin microfibril interface-located protein 1;	collagen trimer; extracellular exosome; extracellular matrix; extracellular region; proteinaceous extracellular matrix;	cell adhesion; extracellular matrix organization;		Secreted extracellular space extracellular	Signal_peptide	yes
k6-rep2-bm2966	RGGRGGSRAR	NLPLPPPPPPR	P61978			Heterogeneous nuclear ribonucleoprotein K;	4.078	304	463		32.7	-2.0362	2	1225.75	Transformation up-regulated nuclear protein;	axon terminus; catalytic step 2 spliceosome; cell cortex; cytoplasm; cytosol; dendritic spine; extracellular exosome; focal adhesion; membrane; mitochondrion; nuclear chromatin; nucleoplasm; nucleus; podosome; postsynaptic density; protein-DNA complex;	acute-phase response; aging; camera-type eye development; cellular protein metabolic process; cellular response to amino acid stimulus; cellular response to forskolin; cellular response to glucose stimulus; cellular response to insulin stimulus; cellular response to rapamycin; cerebellum development; cerebral cortex development; gene expression; hippocampus development; kidney development; liver …	C-rich single-stranded DNA binding; mRNA 3'-UTR binding; mRNA CDS binding; poly(A) RNA binding; pre-mRNA 3'-splice site binding; ribonucleoprotein complex binding; RNA binding; RNA polymerase II core promoter proximal region sequence-specific DNA binding; single-stranded DNA binding; transcriptional activator activity, RNA polymerase II core promoter proximal region sequence-specific binding;	Cytoplasm ECO 0000269 PubMed 1729596		yes
k6-rep2-bm2966	TLSTSSVSSQ	GSISEGDPR	Q8TEC5			Putative E3 ubiquitin-protein ligase SH3RF2;	4.058	467	729		16.5	3.6823	2	948.49	Heart protein phosphatase 1-binding protein;Protein phosphatase 1 regulatory subunit 39;RING finger protein 158;SH3 domain-containing RING finger protein 2;	nucleoplasm;	negative regulation of phosphatase activity; protein ubiquitination;	ligase activity; phosphatase binding; protein phosphatase 1 binding; protein phosphatase inhibitor activity; zinc ion binding;			no
k6-rep2-bm2966	AFVEFEDPRD	AEDAVYGR	Q07955			Serine/arginine-rich splicing factor 1;	3.882	65	248		23.5	0.7663	2	911.47	Alternative-splicing factor 1;Splicing factor, arginine/serine-rich 1;pre-mRNA-splicing factor SF2, P33 subunit;	catalytic step 2 spliceosome; cytoplasm; extracellular exosome; nuclear speck; nucleoplasm; nucleus;	alternative mRNA splicing, via spliceosome; cardiac muscle contraction; gene expression; in utero embryonic development; mRNA 3'-end processing; mRNA 5'-splice site recognition; mRNA export from nucleus; mRNA processing; mRNA splice site selection; mRNA splicing, via spliceosome; RNA splicing; termination of RNA polymerase II transcription; transcription from RNA polymerase II promoter;	mRNA binding; nucleotide binding; poly(A) RNA binding; RNA binding;	Cytoplasm ECO 0000269 PubMed 12215544		yes
k6-rep2-bm2966	QHVAYMNTLR	FATPGVRPLR	Q9BQT9			Calsyntenin-3;	3.665	599	956		15.1	1.8297	3	1144.7	Alcadein-beta;	cell surface; endoplasmic reticulum membrane; extracellular exosome; Golgi membrane; integral component of membrane; neuronal postsynaptic density; postsynaptic membrane; protein complex;	homophilic cell adhesion via plasma membrane adhesion molecules; positive regulation of protein localization to synapse; positive regulation of synapse assembly; positive regulation of synaptic transmission; regulation of cell growth; synapse assembly; synaptic transmission, GABAergic; synaptic transmission, glutamatergic;	calcium ion binding;	Cell membrane ECO 0000305 Single pass	Signal_peptide	yes
k6-rep2-bm2966	FEEAMRFARR	SVSDNDIR	P55072			Transitional endoplasmic reticulum ATPase;	3.548	744	806		26.8	0.5328	2	936.48	15S Mg(2+)-ATPase p97 subunit;Valosin-containing protein;	cytoplasm; cytosol; Derlin-1 retrotranslocation complex; endoplasmic reticulum; endoplasmic reticulum membrane; extracellular exosome; intracellular membrane-bounded organelle; lipid particle; myelin sheath; nucleoplasm; nucleus; perinuclear region of cytoplasm; proteasome complex; site of double-strand break; VCP-NPL4-UFD1 AAA ATPase complex; VCP-NSFL1C complex;	activation of cysteine-type endopeptidase activity involved in apoptotic process; aggresome assembly; ATP metabolic process; cellular response to DNA damage stimulus; cellular response to heat; DNA repair; double-strand break repair; endoplasmic reticulum unfolded protein response; ER to Golgi vesicle-mediated transport; ER-associated misfolded protein catabolic process; ER-associated ubiquitin-d…	ADP binding; ATP binding; ATPase activity; BAT3 complex binding; deubiquitinase activator activity; lipid binding; poly(A) RNA binding; polyubiquitin binding; protein domain specific binding; protein phosphatase binding; ubiquitin protein ligase binding; ubiquitin-like protein ligase binding; ubiquitin-specific protease binding;	Cytoplasm cytosol Endoplasmic reticulum		yes
k6-rep2-bm2966	KASSAKQRLK	CASLQKFGER	P02768			Serum albumin;	3.534	222	609	N-ter +37.08 Da, K +37.08 Da, C +57.02 Da	26	-3.3077	3	1266.73		basement membrane; blood microparticle; endoplasmic reticulum; extracellular exosome; extracellular region; extracellular space; Golgi apparatus; myelin sheath; nucleus; platelet alpha granule lumen; protein complex;	bile acid and bile salt transport; bile acid metabolic process; blood coagulation; cellular oxidant detoxification; cellular response to starvation; hemolysis by symbiont of host erythrocytes; lipoprotein metabolic process; maintenance of mitochondrion location; negative regulation of apoptotic process; negative regulation of programmed cell death; platelet activation; platelet degranulation; pos…	antioxidant activity; chaperone binding; copper ion binding; DNA binding; drug binding; fatty acid binding; pyridoxal phosphate binding; toxic substance binding; zinc ion binding;	Secreted	Signal_peptide	yes
k6-rep2-bm2966	ESPGPERVWR	ASWGEFQAR	O15240			Neurosecretory protein VGF;	3.398	206	615		23.8	1.383	2	1082.55		cytoplasmic vesicle; extracellular space; intracellular membrane-bounded organelle; transport vesicle;	carbohydrate homeostasis; defense response to bacterium; generation of precursor metabolites and energy; glucose homeostasis; insulin secretion; ovarian follicle development; regulation of synaptic plasticity; response to cAMP; response to cold; response to dietary excess; response to insulin; sexual reproduction;	hormone activity;	Secreted ECO 0000269 PubMed 19194657	Signal_peptide	yes
k6-rep2-bm2966	DKSKPGQFIR	SVDPDSPAEASGLR	O14745			Na(+)/H(+) exchange regulatory cofactor NHE-RF1;	3.214	179	358		51.1	-2.4412	2	1431.71	Ezrin-radixin-moesin-binding phosphoprotein 50;Regulatory cofactor of Na(+)/H(+) exchanger;Sodium-hydrogen exchanger regulatory factor 1;Solute carrier family 9 isoform A3 regulatory factor 1;	actin cytoskeleton; apical plasma membrane; brush border membrane; cell periphery; centrosome; cytoplasm; endomembrane system; extracellular exosome; filopodium; intracellular membrane-bounded organelle; membrane; membrane raft; microvillus; microvillus membrane; perinuclear region of cytoplasm; plasma membrane; ruffle; sperm midpiece; stereocilium tip; vesicle;	actin cytoskeleton organization; adenylate cyclase-activating dopamine receptor signaling pathway; auditory receptor cell stereocilium organization; bile acid secretion; cellular phosphate ion homeostasis; establishment of epithelial cell apical/basal polarity; establishment of Golgi localization; establishment of nucleus localization; establishment of protein localization to plasma membrane; gla…	beta-2 adrenergic receptor binding; beta-catenin binding; chloride channel regulator activity; growth factor receptor binding; PDZ domain binding; phosphatase binding; protein self-association; receptor binding;	Cytoplasm ECO 0000250 Apical cell		yes
k6-rep2-bm2966	KPSGKTHQIR	AALAPAKESPR	Q13428			Treacle protein;	3.034	896	1488	N-ter +37.08 Da, K +37.08 Da	15.6	0.3376	3	1181.77	Treacher Collins syndrome protein;	cytoplasm; nucleolus; nucleus;	skeletal system development; transcription of nuclear large rRNA transcript from RNA polymerase I promoter;	poly(A) RNA binding; transporter activity;	Nucleus nucleolus		no
k6-rep2-bm2966	FQTGLFTAAR	QSTNAYPDLR	P07225			Vitamin K-dependent protein S;	2.843	100	676		33.2	2.5884	2	1195.62		blood microparticle; endoplasmic reticulum membrane; extracellular exosome; extracellular region; extracellular space; Golgi lumen; Golgi membrane; plasma membrane; platelet alpha granule lumen; protein complex;	blood coagulation; cellular protein metabolic process; ER to Golgi vesicle-mediated transport; fibrinolysis; innate immune response; leukocyte migration; negative regulation of endopeptidase activity; peptidyl-glutamic acid carboxylation; platelet activation; platelet degranulation; positive regulation of phagocytosis; post-translational protein modification; regulation of complement activation; …	calcium ion binding; endopeptidase inhibitor activity;	Secreted	Signal_peptide	yes
k6-rep2-bm2966	CAGDEKYGKD	SCQGDSGGPLVCGDHLR	Q92876			Kallikrein-6;	2.771	190	244	, C +57.02 Da	86.3	-0.5409	3	1845.84	Neurosin;Protease M;SP59;Serine protease 18;Serine protease 9;Zyme;	cytoplasm; endoplasmic reticulum; extracellular region; extracellular space; intercellular bridge; microtubule cytoskeleton; mitochondrion; nuclear membrane; nucleolus; nucleoplasm;	amyloid precursor protein metabolic process; central nervous system development; collagen catabolic process; hormone metabolic process; myelination; neuron death; positive regulation of G-protein coupled receptor protein signaling pathway; protein autoprocessing; protein processing; regulation of cell differentiation; regulation of neuron projection development; response to wounding; tissue regen…	serine-type endopeptidase activity;	Secreted Nucleus nucleolus Cytoplasm	Signal_peptide	yes
k6-rep2-bm2966	ALSQPSQPSS	PLPGSHGR	Q8ND24			RING finger protein 214;	2.61	500	703		21.1	-5.7411	2	851.49				zinc ion binding;			no
k6-rep2-bm2966	PPQRGPRPIR	EAGEQGDIEPR	Q13283			Ras GTPase-activating protein-binding protein 1;	2.572	319	466		36.4	0.4053	2	1231.6	ATP-dependent DNA helicase VIII;GAP SH3 domain-binding protein 1;	cytoplasm; cytoplasmic stress granule; cytosol; focal adhesion; nucleus; plasma membrane;	DNA duplex unwinding; negative regulation of canonical Wnt signaling pathway; Ras protein signal transduction; transport;	ATP binding; ATP-dependent DNA helicase activity; ATP-dependent RNA helicase activity; DNA binding; endonuclease activity; mRNA binding; poly(A) RNA binding;	Cytoplasm Cytoplasm cytosol Cytoplasmic		no
k6-rep2-bm2966	DNGSGMCKAG	FAGDDAPR	P62736	P60709	P68032	Actin, aortic smooth muscle;	2.467	682	1038		18.7	-4.0842	2	879.44	Alpha-actin-2;Cell growth-inhibiting gene 46 protein;	cell body; cytoplasm; cytoskeleton; cytosol; extracellular exosome; extracellular space; filopodium; lamellipodium; protein complex; smooth muscle contractile fiber;	glomerular mesangial cell development; mesenchyme migration; muscle contraction; positive regulation of gene expression; regulation of blood pressure; response to virus; vascular smooth muscle contraction;	ATP binding; protein kinase binding;	Cytoplasm cytoskeleton		yes
k6-rep2-bm2966	QAAGSSREVR	SVAPVPLEEPVEGR	Q8TE59			A disintegrin and metalloproteinase with thrombospondin motifs 19;	2.426	83	1207		40.4	-0.1323	2	1509.83		proteinaceous extracellular matrix;		metalloendopeptidase activity; zinc ion binding;	Secreted extracellular space extracellular	Signal_peptide	yes
k6-rep2-bm2966	KLRGEDDYNM	DENEAESETDKQAALAGNDR	Q8NBJ4			Golgi membrane protein 1;	2.325	352	401	N-ter +37.08 Da, K +37.08 Da	23	4.7382	3	2234.1	Golgi membrane protein GP73;Golgi phosphoprotein 2;	extracellular exosome; extracellular space; Golgi apparatus; integral component of plasma membrane;	nucleus organization; regulation of lipid metabolic process;		Golgi apparatus cis Golgi network membrane		yes
k6-rep2-bm2966	NEVCFYSLRR	VYVINKEICVR	P55001			Microfibrillar-associated protein 2;	2.281	127	183	N-ter +37.08 Da, K +37.08 Da, C +57.02 Da	20.5	-3.2721	3	1463.91	Microfibril-associated glycoprotein 1;	extracellular region; microfibril;	embryonic eye morphogenesis; extracellular matrix organization; platelet formation; post-embryonic eye morphogenesis;		Secreted extracellular space extracellular	Signal_peptide	yes
k6-rep2-bm2966	SAHCMTFWYH	MSGSHVGTLR	O14786			Neuropilin-1;	2.231	726	923		20.4	1.2992	2	1075.58	Vascular endothelial cell growth factor 165 receptor;	axon; cell surface; cytoplasmic vesicle; cytosol; early endosome; extracellular space; focal adhesion; growth cone; integral component of membrane; neurofilament; neuronal cell body; plasma membrane; receptor complex; semaphorin receptor complex; sorting endosome;	angiogenesis; angiogenesis involved in coronary vascular morphogenesis; artery morphogenesis; axon extension involved in axon guidance; axon guidance; axonal fasciculation; axonogenesis involved in innervation; branchiomotor neuron axon guidance; cell migration involved in sprouting angiogenesis; cell-cell signaling; cellular response to hepatocyte growth factor stimulus; cellular response to vas…	coreceptor activity; cytokine binding; growth factor binding; heparin binding; metal ion binding; semaphorin receptor activity; vascular endothelial growth factor binding; vascular endothelial growth factor-activated receptor activity;	Cell membrane Single pass type I membraneIsoform 2	Signal_peptide	yes
k6-rep2-bm2966	YPCAEDEECG	TDEYCASPTR	O94907			Dickkopf-related protein 1;	2.221	91	266	, C +57.02 Da	16.3	0.7302	2	1230.55	SK;	early endosome membrane; extracellular region; extracellular space; plasma membrane;	cell morphogenesis involved in differentiation; embryonic limb morphogenesis; endoderm formation; extracellular negative regulation of signal transduction; face morphogenesis; forebrain development; hair follicle development; mesoderm formation; midbrain morphogenesis; negative regulation of BMP signaling pathway; negative regulation of canonical Wnt signaling pathway; negative regulation of cano…	co-receptor binding; growth factor activity; low-density lipoprotein particle receptor binding; receptor antagonist activity; signal transducer activity;	Secreted	Signal_peptide	yes
k6-rep2-bm2966	ALDECGCCAR	CLGAEGASCGGR	Q8WX77			Insulin-like growth factor-binding protein-like 1;	2.193	67	278	, C +57.02 Da	40.8	-0.8961	2	1225.55	IGFBP-related protein 10;Insulin-like growth factor-binding-related protein 4;	extracellular region;	regulation of cell growth;		Secreted ECO 0000269 PubMed 15845387	Signal_peptide	yes
k6-rep2-bm2966	PVRCPAWRPF	ASGANFEYIIAEKR	P30084			Enoyl-CoA hydratase, mitochondrial;	2.182	26	290	N-ter +37.08 Da, K +37.08 Da	28.8	1.7042	3	1639.95	Enoyl-CoA hydratase 1;Short-chain enoyl-CoA hydratase;	extracellular exosome; mitochondrial matrix; mitochondrion;	cellular lipid metabolic process; fatty acid beta-oxidation; small molecule metabolic process;	enoyl-CoA hydratase activity;	Mitochondrion matrix		yes
k6-rep2-bm2966	GDEKYGKDSC	QGDSGGPLVCGDHLR	Q92876			Kallikrein-6;	2.123	192	244	, C +57.02 Da	21.9	-0.6243	3	1598.78	Neurosin;Protease M;SP59;Serine protease 18;Serine protease 9;Zyme;	cytoplasm; endoplasmic reticulum; extracellular region; extracellular space; intercellular bridge; microtubule cytoskeleton; mitochondrion; nuclear membrane; nucleolus; nucleoplasm;	amyloid precursor protein metabolic process; central nervous system development; collagen catabolic process; hormone metabolic process; myelination; neuron death; positive regulation of G-protein coupled receptor protein signaling pathway; protein autoprocessing; protein processing; regulation of cell differentiation; regulation of neuron projection development; response to wounding; tissue regen…	serine-type endopeptidase activity;	Secreted Nucleus nucleolus Cytoplasm	Signal_peptide	yes
k6-rep2-bm2966	PASRVSRRSR	GIVEECCFR	P01344			Insulin-like growth factor II;	1.978	63	180	, C +57.02 Da	29.3	-0.5821	2	1200.56	Somatomedin-A;T3M-11-derived growth factor;	extracellular exosome; extracellular region; extracellular space; plasma membrane; platelet alpha granule lumen;	blood coagulation; cellular protein metabolic process; cellular response to mechanical stimulus; exocrine pancreas development; female pregnancy; glucose metabolic process; insulin receptor signaling pathway; insulin receptor signaling pathway via phosphatidylinositol 3-kinase; memory; multicellular organismal development; negative regulation of natural killer cell mediated cytotoxicity; organ mo…	growth factor activity; insulin receptor binding; insulin-like growth factor receptor binding; protein serine/threonine kinase activator activity; receptor activator activity;	Secreted	Signal_peptide	yes
k6-rep2-bm2966	ETPSQRRATR	SGAQASSTPLSPTR	P02545			Prelamin-A/C;	1.965	10	664		45.3	1.795	2	1390.74		cytoplasm; cytosol; intermediate filament; lamin filament; nuclear envelope; nuclear lamina; nuclear matrix; nuclear membrane; nuclear speck; nucleoplasm; nucleus; perinuclear region of cytoplasm;	apoptotic process; cellular component disassembly involved in execution phase of apoptosis; cellular protein metabolic process; cellular response to hypoxia; endoplasmic reticulum unfolded protein response; establishment or maintenance of microtubule cytoskeleton polarity; IRE1-mediated unfolded protein response; mitotic cell cycle; mitotic nuclear envelope disassembly; mitotic nuclear envelope r…	structural molecule activity;	Nucleus Nucleus envelope Nucleus lamina Isoform C		no
k6-rep2-bm2966	GDFPDTIQCA	YIHLVSR	Q92876			Kallikrein-6;	1.899	157	244		16.4	2.9297	3	918.56	Neurosin;Protease M;SP59;Serine protease 18;Serine protease 9;Zyme;	cytoplasm; endoplasmic reticulum; extracellular region; extracellular space; intercellular bridge; microtubule cytoskeleton; mitochondrion; nuclear membrane; nucleolus; nucleoplasm;	amyloid precursor protein metabolic process; central nervous system development; collagen catabolic process; hormone metabolic process; myelination; neuron death; positive regulation of G-protein coupled receptor protein signaling pathway; protein autoprocessing; protein processing; regulation of cell differentiation; regulation of neuron projection development; response to wounding; tissue regen…	serine-type endopeptidase activity;	Secreted Nucleus nucleolus Cytoplasm	Signal_peptide	yes
k6-rep2-bm2966	NEAIYDICRR	NLDIERPTYTNLNR	Q71U36	P68363	Q9BQE3	Tubulin alpha-1A chain;	1.858	214	449		30.5	-5.1342	3	1749.92	Alpha-tubulin 3;Tubulin B-alpha-1;Tubulin alpha-3 chain;	cytoplasmic microtubule; cytoplasmic ribonucleoprotein granule; cytosol; extracellular exosome; microtubule; myelin sheath; nucleus; recycling endosome;	'de novo' posttranslational protein folding; cell division; cellular protein metabolic process; cytoskeleton-dependent intracellular transport; G2/M transition of mitotic cell cycle; microtubule-based process; mitotic cell cycle; organelle organization; protein folding;	GTP binding; GTPase activity; structural constituent of cytoskeleton; structural molecule activity;	Cytoplasm cytoskeleton		yes
k6-rep2-bm2966	SSGGGGGGGR	FSSSSGYGGGSSR	P35527			Keratin, type I cytoskeletal 9;	1.802	45	623		13.8	-1.5766	2	1266.58	Cytokeratin-9;Keratin-9;	extracellular exosome; extracellular space; intermediate filament; membrane; nucleus;	epidermis development; intermediate filament organization; skin development; spermatogenesis;	structural constituent of cytoskeleton;			yes
k6-rep2-bm2966	GARQRGLGGR	GLQEAAEER	O15240			Neurosecretory protein VGF;	1.705	348	615		31.4	-2.3176	2	1033.53		cytoplasmic vesicle; extracellular space; intracellular membrane-bounded organelle; transport vesicle;	carbohydrate homeostasis; defense response to bacterium; generation of precursor metabolites and energy; glucose homeostasis; insulin secretion; ovarian follicle development; regulation of synaptic plasticity; response to cAMP; response to cold; response to dietary excess; response to insulin; sexual reproduction;	hormone activity;	Secreted ECO 0000269 PubMed 19194657	Signal_peptide	yes
k6-rep2-bm2966	FEELNADLFR	GTLDPVEKALR	P11142			Heat shock cognate 71 kDa protein;	1.61	310	646	N-ter +37.08 Da, K +37.08 Da	24.1	2.1212	3	1269.83	Heat shock 70 kDa protein 8;Lipopolysaccharide-associated protein 1;	blood microparticle; clathrin-sculpted gamma-aminobutyric acid transport vesicle membrane; cytosol; extracellular exosome; extracellular space; focal adhesion; intracellular; intracellular ribonucleoprotein complex; lumenal side of lysosomal membrane; lysosomal lumen; lysosomal membrane; melanosome; membrane; myelin sheath; nucleolus; nucleoplasm; nucleus; plasma membrane; Prp19 complex; spliceos…	ATP metabolic process; axon guidance; cellular response to heat; cellular response to starvation; chaperone mediated protein folding requiring cofactor; chaperone-mediated autophagy; chaperone-mediated autophagy translocation complex disassembly; chaperone-mediated protein transport involved in chaperone-mediated autophagy; clathrin coat disassembly; gene expression; membrane organization; mRNA s…	ATP binding; ATPase activity; ATPase activity, coupled; C3HC4-type RING finger domain binding; enzyme binding; G-protein coupled receptor binding; heat shock protein binding; MHC class II protein complex binding; poly(A) RNA binding; ubiquitin protein ligase binding; unfolded protein binding;	Cytoplasm Melanosome Nucleus nucleolus		yes
k6-rep2-bm2966	GQRAVLKFAA	ATGATPIAGR	P08865			40S ribosomal protein SA {ECO:0000255|HAMAP-Rule:MF_03016};	1.463	91	295		23.8	-0.4221	2	945.55	37 kDa laminin receptor precursor {ECO:0000255|HAMAP-Rule:MF_03016};37/67 kDa laminin receptor {ECO:0000255|HAMAP-Rule:MF_03016};67 kDa laminin receptor {ECO:0000255|HAMAP-Rule:MF_03016};Colon carcinoma laminin-binding protein;Laminin receptor 1 {ECO:0000255|HAMAP-Rule:MF_03016};Laminin-binding protein precursor p40 {ECO:0000255|HAMAP-Rule:MF_03016};Multidrug resistance-associated protein MGr1-Ag…	90S preribosome; cytoplasm; cytosol; cytosolic small ribosomal subunit; extracellular exosome; membrane; nucleus; plasma membrane;	cell adhesion; cellular nitrogen compound metabolic process; cellular protein metabolic process; endonucleolytic cleavage in ITS1 to separate SSU-rRNA from 5.8S rRNA and LSU-rRNA from tricistronic rRNA transcript (SSU-rRNA, 5.8S rRNA, LSU-rRNA); endonucleolytic cleavage to generate mature 3'-end of SSU-rRNA from (SSU-rRNA, 5.8S rRNA, LSU-rRNA); gene expression; nuclear-transcribed mRNA catabolic …	laminin receptor activity; poly(A) RNA binding; ribosome binding; structural constituent of ribosome; virus receptor activity;	Cell membrane Cytoplasm Nucleus		yes
k6-rep2-bm2966	ELYKAHEWAR	AIIESDQEQGR	Q12765			Secernin-1;	1.407	354	414		24.9	-2.7372	2	1276.65		cytoplasm; nuclear membrane; nucleus;	exocytosis;	dipeptidase activity;	Cytoplasm ECO 0000250		no
k6-rep2-bm2966	GGARAEVLFR	CPPCTPER	P18065			Insulin-like growth factor-binding protein 2;	1.279	40	325	, C +57.02 Da	15	-2.1915	2	1047.48		apical plasma membrane; cytoplasmic vesicle; extracellular exosome; extracellular region; extracellular space;	aging; cellular protein metabolic process; cellular response to hormone stimulus; female pregnancy; positive regulation of activated T cell proliferation; regulation of cell growth; regulation of insulin-like growth factor receptor signaling pathway; response to drug; response to estradiol; response to glucocorticoid; response to lithium ion; response to mechanical stimulus; response to nutrient;…	insulin-like growth factor I binding; insulin-like growth factor II binding;	Secreted	Signal_peptide	yes
k6-rep2-bm2966	KDLLFKDSAH	GFLKVPPR	P02787			Serotransferrin;	1.242	318	698	N-ter +37.08 Da, K +37.08 Da	21	-2.2273	3	984.7	Beta-1 metal-binding globulin;Siderophilin;	apical plasma membrane; basal part of cell; basal plasma membrane; blood microparticle; cell surface; coated pit; cytoplasmic, membrane-bounded vesicle; early endosome; endocytic vesicle; endosome membrane; extracellular exosome; extracellular region; extracellular space; extrinsic component of external side of plasma membrane; HFE-transferrin receptor complex; late endosome; perinuclear region o…	blood coagulation; cellular iron ion homeostasis; cellular response to iron ion; ferrous iron import into cell; iron ion homeostasis; platelet activation; platelet degranulation; positive regulation of receptor-mediated endocytosis; regulation of protein stability; retina homeostasis; transferrin transport; transmembrane transport;	ferric iron binding; ferric iron transmembrane transporter activity; ferrous iron binding; transferrin receptor binding;	Secreted	Signal_peptide	yes
k6-rep2-bm2966	DVAFVKHSTI	FENLANKADR	P02787			Serotransferrin;	1.231	228	698	N-ter +37.08 Da, K +37.08 Da	18.1	-3.4352	3	1248.74	Beta-1 metal-binding globulin;Siderophilin;	apical plasma membrane; basal part of cell; basal plasma membrane; blood microparticle; cell surface; coated pit; cytoplasmic, membrane-bounded vesicle; early endosome; endocytic vesicle; endosome membrane; extracellular exosome; extracellular region; extracellular space; extrinsic component of external side of plasma membrane; HFE-transferrin receptor complex; late endosome; perinuclear region o…	blood coagulation; cellular iron ion homeostasis; cellular response to iron ion; ferrous iron import into cell; iron ion homeostasis; platelet activation; platelet degranulation; positive regulation of receptor-mediated endocytosis; regulation of protein stability; retina homeostasis; transferrin transport; transmembrane transport;	ferric iron binding; ferric iron transmembrane transporter activity; ferrous iron binding; transferrin receptor binding;	Secreted	Signal_peptide	yes
k6-rep2-bm2966	QSRRGPLVKY	SSDYFQAPSDYR	Q08380			Galectin-3-binding protein;	1.149	441	585		37.2	-0.9532	2	1466.66	Basement membrane autoantigen p105;Lectin galactoside-binding soluble 3-binding protein;Mac-2-binding protein;Tumor-associated antigen 90K;	blood microparticle; extracellular exosome; extracellular space; membrane; proteinaceous extracellular matrix;	cell adhesion; cellular defense response; receptor-mediated endocytosis; signal transduction;	scavenger receptor activity;	Secreted ECO 0000269 PubMed 8390986	Signal_peptide	yes
k6-rep2-bm2966	RLAVYIDRVR	SLETENAGLR	P02545			Prelamin-A/C;	1.126	49	664		26.5	1.6925	2	1120.6		cytoplasm; cytosol; intermediate filament; lamin filament; nuclear envelope; nuclear lamina; nuclear matrix; nuclear membrane; nuclear speck; nucleoplasm; nucleus; perinuclear region of cytoplasm;	apoptotic process; cellular component disassembly involved in execution phase of apoptosis; cellular protein metabolic process; cellular response to hypoxia; endoplasmic reticulum unfolded protein response; establishment or maintenance of microtubule cytoskeleton polarity; IRE1-mediated unfolded protein response; mitotic cell cycle; mitotic nuclear envelope disassembly; mitotic nuclear envelope r…	structural molecule activity;	Nucleus Nucleus envelope Nucleus lamina Isoform C		no
k6-rep2-bm2966	M	APSVPAAEPEYPKGIR	P54819			Adenylate kinase 2, mitochondrial {ECO:0000255|HAMAP-Rule:MF_03168};	1.05	0	239	N-ter +37.08 Da, K +37.08 Da	49.8	-2.5056	3	1753.03	ATP-AMP transphosphorylase 2 {ECO:0000255|HAMAP-Rule:MF_03168};ATP:AMP phosphotransferase {ECO:0000255|HAMAP-Rule:MF_03168};Adenylate monophosphate kinase {ECO:0000255|HAMAP-Rule:MF_03168};	cytosol; extracellular exosome; mitochondrial inner membrane; mitochondrial intermembrane space; sperm mitochondrial sheath;	ADP biosynthetic process; AMP metabolic process; brain development; dATP metabolic process; liver development; nucleobase-containing small molecule interconversion; nucleobase-containing small molecule metabolic process; nucleotide phosphorylation; oxidative phosphorylation; response to thyroid hormone; small molecule metabolic process;	adenylate kinase activity; ATP binding;	Mitochondrion intermembrane space		yes
k6-rep2-bm2966	VGTPHGIILD	SVDAAFICPGSSR	P02790			Hemopexin;	0.929	357	462	, C +57.02 Da	38.7	-2.4291	2	1397.69	Beta-1B-glycoprotein;	blood microparticle; endocytic vesicle lumen; extracellular exosome; extracellular region; extracellular space;	cellular iron ion homeostasis; heme metabolic process; heme transport; hemoglobin metabolic process; positive regulation of humoral immune response mediated by circulating immunoglobulin; positive regulation of immunoglobulin production; positive regulation of interferon-gamma-mediated signaling pathway; positive regulation of tyrosine phosphorylation of Stat1 protein; receptor-mediated endocytos…	heme transporter activity; metal ion binding;	Secreted	Signal_peptide	yes
k6-rep2-bm2966	DGDFPDTIQC	AYIHLVSR	Q92876			Kallikrein-6;	0.923	156	244		22.5	-3.0223	3	989.59	Neurosin;Protease M;SP59;Serine protease 18;Serine protease 9;Zyme;	cytoplasm; endoplasmic reticulum; extracellular region; extracellular space; intercellular bridge; microtubule cytoskeleton; mitochondrion; nuclear membrane; nucleolus; nucleoplasm;	amyloid precursor protein metabolic process; central nervous system development; collagen catabolic process; hormone metabolic process; myelination; neuron death; positive regulation of G-protein coupled receptor protein signaling pathway; protein autoprocessing; protein processing; regulation of cell differentiation; regulation of neuron projection development; response to wounding; tissue regen…	serine-type endopeptidase activity;	Secreted Nucleus nucleolus Cytoplasm	Signal_peptide	yes
k6-rep2-bm2966	SSAAAHRYSR	EANAPGPVPGER	Q8NBK3			Sulfatase-modifying factor 1;	0.909	71	374	N-ter +37.08 Da	28.1	1.0563	2	1228.66	C-alpha-formylglycine-generating enzyme 1;	endoplasmic reticulum lumen;	cellular protein metabolic process; glycosphingolipid metabolic process; post-translational protein modification; small molecule metabolic process; sphingolipid metabolic process;	metal ion binding; oxidoreductase activity;	Endoplasmic reticulum lumen	Signal_peptide	yes
k6-rep2-bm2966	ATRSSAVRLR	SSVPGVR	P08670			Vimentin;	0.889	70	466		22.2	-0.5446	2	732.44		cell leading edge; cytoplasm; cytoskeleton; cytosol; extracellular exosome; focal adhesion; intermediate filament; intermediate filament cytoskeleton; neuron projection; peroxisome; plasma membrane;	apoptotic process; astrocyte development; Bergmann glial cell differentiation; cellular component disassembly involved in execution phase of apoptosis; intermediate filament organization; lens fiber cell development; movement of cell or subcellular component; muscle filament sliding; negative regulation of neuron projection development; positive regulation of gene expression; programmed cell deat…	double-stranded RNA binding; glycoprotein binding; identical protein binding; keratin filament binding; protein C-terminus binding; scaffold protein binding; structural constituent of cytoskeleton; structural constituent of eye lens;	Cytoplasm ECO 0000269 PubMed 21465480		yes
k6-rep2-bm2966	GNKSDLRHLR	AVPTDEAR	P62491	Q15907		Ras-related protein Rab-11A;	0.834	131	218		16.3	-0.2243	2	889.48	YL8;	axon; cleavage furrow; cytoplasmic vesicle; cytoplasmic vesicle membrane; cytosol; extracellular exosome; Golgi apparatus; mitochondrion; multivesicular body; perinuclear region of cytoplasm; phagocytic vesicle; plasma membrane; protein complex; recycling endosome; recycling endosome membrane; spindle pole; trans-Golgi network; transport vesicle; vesicle;	astral microtubule organization; cytokinesis; establishment of protein localization to membrane; establishment of protein localization to organelle; establishment of vesicle localization; exosomal secretion; melanosome transport; mitotic metaphase plate congression; mitotic spindle assembly; multivesicular body assembly; neuron projection development; organelle organization; plasma membrane to en…	GTP binding; GTPase activity; microtubule binding; myosin V binding; syntaxin binding;	Cell membrane ECO 0000269 PubMed 15304524		yes
k6-rep2-bm2966	TSTAVFGTVS	ATPSSSLPKR	P12270			Nucleoprotein TPR;	0.769	1819	2363	N-ter +37.08 Da, K +37.08 Da	19.5	-0.8947	3	1114.73	Megator;NPC-associated intranuclear protein;Translocated promoter region protein;	cytoplasm; cytoplasmic dynein complex; extrinsic component of membrane; kinetochore; mitotic spindle; nuclear envelope; nuclear inclusion body; nuclear membrane; nuclear periphery; nuclear pore; nuclear pore nuclear basket; nucleoplasm; nucleus;	carbohydrate metabolic process; cell division; cellular protein metabolic process; cellular response to heat; cellular response to interferon-alpha; cytokine-mediated signaling pathway; gene expression; gene silencing by RNA; glucose transport; hexose transport; MAPK import into nucleus; mitotic cell cycle; mitotic nuclear division; mitotic nuclear envelope disassembly; mitotic spindle assembly c…	chromatin binding; dynein complex binding; heat shock protein binding; mitogen-activated protein kinase binding; mRNA binding; nucleocytoplasmic transporter activity; poly(A) RNA binding; protein homodimerization activity; tubulin binding;	Nucleus ECO 0000269 PubMed 12802065		no
k6-rep2-bm2966	LTMMARKMKD	TDSEEEIR	P62158			Calmodulin;	0.769	78	149		26.3	-1.1864	2	1009.49		centrosome; cytoplasm; cytosol; extracellular exosome; extracellular region; growth cone; nucleoplasm; nucleus; plasma membrane; sarcomere; spindle microtubule; spindle pole; vesicle;	activation of adenylate cyclase activity; activation of MAPKK activity; activation of phospholipase C activity; axon guidance; blood coagulation; carbohydrate metabolic process; detection of calcium ion; epidermal growth factor receptor signaling pathway; Fc-epsilon receptor signaling pathway; fibroblast growth factor receptor signaling pathway; G-protein coupled receptor signaling pathway; gluco…	calcium ion binding; ion channel binding; N-terminal myristoylation domain binding; nitric-oxide synthase regulator activity; phospholipase binding; protein domain specific binding; protein kinase binding; protein phosphatase activator activity; protein serine/threonine kinase activator activity; thioesterase binding; titin binding;	Cytoplasm cytoskeleton spindle		yes
k6-rep2-bm2966	KPSGKAPQVR	AASAPAKESPR	Q13428			Treacle protein;	0.762	436	1488	N-ter +37.08 Da, K +37.08 Da	23.5	0.863	3	1155.72	Treacher Collins syndrome protein;	cytoplasm; nucleolus; nucleus;	skeletal system development; transcription of nuclear large rRNA transcript from RNA polymerase I promoter;	poly(A) RNA binding; transporter activity;	Nucleus nucleolus		no
k6-rep2-bm2966	YVINKEICVR	TVCAHEELLR	P55001			Microfibrillar-associated protein 2;	0.686	138	183	, C +57.02 Da	24.4	-2.7741	3	1258.66	Microfibril-associated glycoprotein 1;	extracellular region; microfibril;	embryonic eye morphogenesis; extracellular matrix organization; platelet formation; post-embryonic eye morphogenesis;		Secreted extracellular space extracellular	Signal_peptide	yes
k6-rep2-bm2966	LIGIQDGYLS	LLQDSGEVR	P63241			Eukaryotic translation initiation factor 5A-1;	0.663	99	154		17.3	0.2858	2	1047.59	Eukaryotic initiation factor 5A isoform 1;Rev-binding factor;eIF-4D;	annulate lamellae; cytoplasm; cytosol; endoplasmic reticulum membrane; extracellular exosome; membrane; nuclear pore; nucleus;	apoptotic process; cellular protein metabolic process; mRNA export from nucleus; nucleocytoplasmic transport; peptidyl-lysine modification to peptidyl-hypusine; positive regulation of cell proliferation; positive regulation of translational elongation; positive regulation of translational termination; post-translational protein modification; protein export from nucleus; translational frameshiftin…	poly(A) RNA binding; protein N-terminus binding; ribosome binding; RNA binding; translation elongation factor activity; U6 snRNA binding;	Cytoplasm Nucleus Endoplasmic reticulum		yes
k6-rep2-bm2966	EDLSLEEEAR	FSSQQPPAQLSHR	O60304			Zinc finger protein 500;	0.606	174	480	N-ter +37.08 Da	18.3	-1.2493	3	1517.81	Zinc finger protein with KRAB and SCAN domains 18;	cytoplasm; nucleoplasm; nucleus;	transcription, DNA-templated;	metal ion binding; sequence-specific DNA binding; transcription factor activity, sequence-specific DNA binding;	Nucleus ECO 0000255 PROSITE		no
k6-rep2-bm2966	RMDAKMYLGY	EYVTAIR	P02787			Serotransferrin;	0.589	335	698		18.6	0	2	882.51	Beta-1 metal-binding globulin;Siderophilin;	apical plasma membrane; basal part of cell; basal plasma membrane; blood microparticle; cell surface; coated pit; cytoplasmic, membrane-bounded vesicle; early endosome; endocytic vesicle; endosome membrane; extracellular exosome; extracellular region; extracellular space; extrinsic component of external side of plasma membrane; HFE-transferrin receptor complex; late endosome; perinuclear region o…	blood coagulation; cellular iron ion homeostasis; cellular response to iron ion; ferrous iron import into cell; iron ion homeostasis; platelet activation; platelet degranulation; positive regulation of receptor-mediated endocytosis; regulation of protein stability; retina homeostasis; transferrin transport; transmembrane transport;	ferric iron binding; ferric iron transmembrane transporter activity; ferrous iron binding; transferrin receptor binding;	Secreted	Signal_peptide	yes
k6-rep2-bm2966	ALGYYYVLEP	RVVDGTPCSPDSSSVCVQGR	O75173			A disintegrin and metalloproteinase with thrombospondin motifs 4;	0.572	635	837	N-ter +37.08 Da, C +57.02 Da	42.3	-2.2262	3	2198.06	ADMP-1;Aggrecanase-1;	extracellular matrix; extracellular region; extracellular space; proteinaceous extracellular matrix;	defense response to bacterium; extracellular matrix disassembly; extracellular matrix organization; proteolysis; skeletal system development;	metalloendopeptidase activity; metallopeptidase activity; peptidase activity; protease binding; zinc ion binding;	Secreted extracellular space extracellular	Signal_peptide	yes
k6-rep2-bm2966	GDLHMTQFFR	GNLAGLTLR	O94985			Calsyntenin-1;	0.556	535	981		18.8	0	2	945.59	Alcadein-alpha;Alzheimer-related cadherin-like protein;Non-classical cadherin XB31alpha;	cell junction; cell surface; endoplasmic reticulum membrane; extracellular exosome; Golgi membrane; integral component of membrane; neuronal postsynaptic density; nucleus; postsynaptic membrane;	cell adhesion; homophilic cell adhesion via plasma membrane adhesion molecules; positive regulation of synapse assembly; positive regulation of synaptic transmission; regulation of cell growth;	beta-amyloid binding; calcium ion binding; kinesin binding; X11-like protein binding;	Endoplasmic reticulum membrane	Signal_peptide	yes
k6-rep2-bm2966	PPRMDAKMYL	GYEYVTAIR	P02787			Serotransferrin;	0.556	333	698		31	1.539	2	1102.6	Beta-1 metal-binding globulin;Siderophilin;	apical plasma membrane; basal part of cell; basal plasma membrane; blood microparticle; cell surface; coated pit; cytoplasmic, membrane-bounded vesicle; early endosome; endocytic vesicle; endosome membrane; extracellular exosome; extracellular region; extracellular space; extrinsic component of external side of plasma membrane; HFE-transferrin receptor complex; late endosome; perinuclear region o…	blood coagulation; cellular iron ion homeostasis; cellular response to iron ion; ferrous iron import into cell; iron ion homeostasis; platelet activation; platelet degranulation; positive regulation of receptor-mediated endocytosis; regulation of protein stability; retina homeostasis; transferrin transport; transmembrane transport;	ferric iron binding; ferric iron transmembrane transporter activity; ferrous iron binding; transferrin receptor binding;	Secreted	Signal_peptide	yes
k6-rep2-bm2966	MLLRLARPAK	LSELIQPLPLER	Q92876			Kallikrein-6;	0.529	116	244		32.5	-1.2492	2	1438.87	Neurosin;Protease M;SP59;Serine protease 18;Serine protease 9;Zyme;	cytoplasm; endoplasmic reticulum; extracellular region; extracellular space; intercellular bridge; microtubule cytoskeleton; mitochondrion; nuclear membrane; nucleolus; nucleoplasm;	amyloid precursor protein metabolic process; central nervous system development; collagen catabolic process; hormone metabolic process; myelination; neuron death; positive regulation of G-protein coupled receptor protein signaling pathway; protein autoprocessing; protein processing; regulation of cell differentiation; regulation of neuron projection development; response to wounding; tissue regen…	serine-type endopeptidase activity;	Secreted Nucleus nucleolus Cytoplasm	Signal_peptide	yes
k6-rep2-bm2966	GTQVYVFLTK	GGYTLVSGYPKR	P02790			Hemopexin;	0.495	331	462	N-ter +37.08 Da, K +37.08 Da	24.5	1.6766	3	1368.84	Beta-1B-glycoprotein;	blood microparticle; endocytic vesicle lumen; extracellular exosome; extracellular region; extracellular space;	cellular iron ion homeostasis; heme metabolic process; heme transport; hemoglobin metabolic process; positive regulation of humoral immune response mediated by circulating immunoglobulin; positive regulation of immunoglobulin production; positive regulation of interferon-gamma-mediated signaling pathway; positive regulation of tyrosine phosphorylation of Stat1 protein; receptor-mediated endocytos…	heme transporter activity; metal ion binding;	Secreted	Signal_peptide	yes
k6-rep2-bm2966	DLVKKYKLSR	AFVRPSGTEDVVR	O95394			Phosphoacetylglucosamine mutase {ECO:0000305};	0.485	491	542		15.5	-1.4317	3	1463.8	Acetylglucosamine phosphomutase {ECO:0000305};N-acetylglucosamine-phosphate mutase {ECO:0000303|PubMed:10721701};Phosphoglucomutase-3 {ECO:0000312|HGNC:HGNC:8907};	cytosol;	cellular protein metabolic process; dolichol-linked oligosaccharide biosynthetic process; glucosamine metabolic process; glucose 1-phosphate metabolic process; hemopoiesis; post-translational protein modification; protein N-linked glycosylation; protein N-linked glycosylation via asparagine; protein O-linked glycosylation; spermatogenesis; UDP-N-acetylglucosamine biosynthetic process;	magnesium ion binding; phosphoacetylglucosamine mutase activity; phosphoglucomutase activity;			no
k6-rep2-bm2966	DGKFSVVYAK	CDSSPDSAEDVR	P02765			Alpha-2-HS-glycoprotein;	0.468	130	367	, C +57.02 Da	52.8	-2.4077	2	1368.57	Alpha-2-Z-globulin;Ba-alpha-2-glycoprotein;Fetuin-A;	blood microparticle; extracellular exosome; extracellular matrix; extracellular region; extracellular space;	acute-phase response; negative regulation of biomineral tissue development; negative regulation of bone mineralization; negative regulation of endopeptidase activity; negative regulation of insulin receptor signaling pathway; negative regulation of phosphorylation; ossification; pinocytosis; positive regulation of phagocytosis; regulation of bone mineralization; regulation of inflammatory respons…	cysteine-type endopeptidase inhibitor activity; endopeptidase inhibitor activity; kinase inhibitor activity;	Secreted	Signal_peptide	yes
k6-rep2-bm2966	VPPRMDAKMY	LGYEYVTAIR	P02787			Serotransferrin;	0.468	332	698		21.1	-5.7486	2	1215.67	Beta-1 metal-binding globulin;Siderophilin;	apical plasma membrane; basal part of cell; basal plasma membrane; blood microparticle; cell surface; coated pit; cytoplasmic, membrane-bounded vesicle; early endosome; endocytic vesicle; endosome membrane; extracellular exosome; extracellular region; extracellular space; extrinsic component of external side of plasma membrane; HFE-transferrin receptor complex; late endosome; perinuclear region o…	blood coagulation; cellular iron ion homeostasis; cellular response to iron ion; ferrous iron import into cell; iron ion homeostasis; platelet activation; platelet degranulation; positive regulation of receptor-mediated endocytosis; regulation of protein stability; retina homeostasis; transferrin transport; transmembrane transport;	ferric iron binding; ferric iron transmembrane transporter activity; ferrous iron binding; transferrin receptor binding;	Secreted	Signal_peptide	yes
k6-rep2-bm2966	ECFPACNPQN	GFCEDDNVCR	P80370			Protein delta homolog 1;	0.403	33	383	N-ter +37.08 Da, C +57.02 Da	26.8	-1.8341	2	1306.54	pG2;	external side of plasma membrane; extracellular space; integral component of membrane;	cell differentiation; embryonic skeletal system development; negative regulation of Notch signaling pathway; Notch signaling pathway; post-embryonic development; regulation of gene expression;		Membrane Single pass type I membrane	Signal_peptide	yes
k6-rep2-bm2966	M	GKDYYQTLGLAR	P25685			DnaJ homolog subfamily B member 1;	0.383	0	340	N-ter +37.08 Da, K +37.08 Da	26.5	0.3427	3	1455.87	DnaJ protein homolog 1;Heat shock 40 kDa protein 1;Human DnaJ protein 1;	cytosol; extracellular exosome; nucleolus; nucleoplasm; nucleus;	cellular response to heat; chaperone cofactor-dependent protein refolding; chaperone mediated protein folding requiring cofactor; negative regulation of inclusion body assembly; positive regulation of ATPase activity; regulation of cellular response to heat; response to unfolded protein;	ATPase activator activity; ATPase binding; chaperone binding; Hsp70 protein binding; unfolded protein binding;	Cytoplasm ECO 0000269 PubMed 1586970		yes
k6-rep2-bm2966	EGMSKRKRKR	SVQEGENPDDGVR	P42696			RNA-binding protein 34;	0.364	12	430		30.4	0.3485	2	1432.67	RNA-binding motif protein 34;	nucleolus; nucleus;		nucleotide binding; poly(A) RNA binding;	Nucleus nucleolus		no
k6-rep2-bm2966	LLLLPGPAGS	EGAAPIAITCFTR	O43405			Cochlin;	0.314	23	550	, C +57.02 Da	42.4	1.1113	2	1437.76	COCH-5B2;	extracellular exosome; extracellular matrix; proteinaceous extracellular matrix;	defense response to bacterium; positive regulation of innate immune response; regulation of cell shape; sensory perception of sound;	collagen binding;	Secreted extracellular space extracellular	Signal_peptide	yes
k6-rep2-bm2966	CDEWGRRARR	GVEVAAGASSGGETR	Q969Z4			Tumor necrosis factor receptor superfamily member 19L;	0.294	129	430		43.1	-0.4346	2	1378.7	Receptor expressed in lymphoid tissues;	cytoplasm; extracellular exosome; integral component of plasma membrane;	apoptotic signaling pathway; immune response; inflammatory response; multicellular organismal development; positive regulation of MAPK cascade; regulation of apoptotic process; regulation of cell proliferation; response to lipopolysaccharide; tumor necrosis factor-mediated signaling pathway;	tumor necrosis factor-activated receptor activity;	Cell membrane ECO 0000269 PubMed 16389068	Signal_peptide	yes
k6-rep2-bm2966	RGLPLHHRMF	ATQTEGELR	Q53S33			BolA-like protein 3;	0.283	25	107	N-ter +37.08 Da	20.5	-0.192	2	1039.57		extracellular region;			Secreted ECO 0000269 PubMed 18548201		yes
k6-rep2-bm2966	IMASSPDMDL	ATVSALR	P32322			Pyrroline-5-carboxylate reductase 1, mitochondrial;	0.263	38	319	N-ter +37.08 Da	13.7	0	2	752.49		mitochondrial matrix; mitochondrion;	cellular amino acid biosynthetic process; cellular nitrogen compound metabolic process; cellular response to oxidative stress; L-proline biosynthetic process; negative regulation of hydrogen peroxide-induced cell death; proline biosynthetic process; regulation of mitochondrial membrane potential; small molecule metabolic process;	identical protein binding; pyrroline-5-carboxylate reductase activity;	Mitochondrion ECO 0000269 PubMed 19648921		no
k6-rep2-bm2966	LVWYQPDGTR	VVSEGHTLENCCYQGR	Q13444			Disintegrin and metalloproteinase domain-containing protein 15;	0.263	105	863	, C +57.02 Da	22.7	-2.2132	3	1939.88	Metalloprotease RGD disintegrin protein;Metalloproteinase-like, disintegrin-like, and cysteine-rich protein 15;Metargidin;	acrosomal vesicle; adherens junction; cell projection; cell surface; extracellular exosome; integral component of membrane; plasma membrane;	angiogenesis; cardiac epithelial to mesenchymal transition; cell-matrix adhesion; collagen catabolic process; extracellular matrix disassembly; extracellular matrix organization; innate immune response; integrin-mediated signaling pathway; male gonad development; negative regulation of cell growth; negative regulation of cell migration; negative regulation of cell-matrix adhesion; negative regula…	integrin binding; metalloendopeptidase activity; metallopeptidase activity; SH3 domain binding; zinc ion binding;	Endomembrane system	Signal_peptide	yes
k6-rep2-bm2966	KFSVVYAKCD	SSPDSAEDVR	P02765			Alpha-2-HS-glycoprotein;	0.22	132	367		38.8	1.2779	2	1093.52	Alpha-2-Z-globulin;Ba-alpha-2-glycoprotein;Fetuin-A;	blood microparticle; extracellular exosome; extracellular matrix; extracellular region; extracellular space;	acute-phase response; negative regulation of biomineral tissue development; negative regulation of bone mineralization; negative regulation of endopeptidase activity; negative regulation of insulin receptor signaling pathway; negative regulation of phosphorylation; ossification; pinocytosis; positive regulation of phagocytosis; regulation of bone mineralization; regulation of inflammatory respons…	cysteine-type endopeptidase inhibitor activity; endopeptidase inhibitor activity; kinase inhibitor activity;	Secreted	Signal_peptide	yes
k6-rep2-bm2966	PAPLPAKVDE	ATSGLIR	Q9NZM4			Glioma tumor suppressor candidate region gene 1 protein;	0.21	1422	1560	N-ter +37.08 Da	11.8	-2.2531	2	752.49							no
k6-rep2-bm2966	VPTDVSLYPS	GGTGLETPDR	Q6N022			Teneurin-4;	0.21	400	2769	N-ter +37.08 Da	22.9	-1.6353	2	1037.55	Protein Odd Oz/ten-m homolog 4;Tenascin-M4;Teneurin transmembrane protein 4;	cytoplasm; integral component of plasma membrane; neuron projection; nucleus;	cardiac cell fate specification; cardiac muscle cell proliferation; central nervous system myelin formation; gastrulation with mouth forming second; neuron development; positive regulation of gastrulation; positive regulation of myelination; positive regulation of oligodendrocyte differentiation; self proteolysis; signal transduction;	protein homodimerization activity;	Membrane ECO 0000305 Single pass membrane		no
k6-rep2-bm2966	IDNGSGMCKA	GFAGDDAPR	P62736	P60709	P68032	Actin, aortic smooth muscle;	0.188	681	1038	N-ter +37.08 Da	21.8	3.5013	2	940.48	Alpha-actin-2;Cell growth-inhibiting gene 46 protein;	cell body; cytoplasm; cytoskeleton; cytosol; extracellular exosome; extracellular space; filopodium; lamellipodium; protein complex; smooth muscle contractile fiber;	glomerular mesangial cell development; mesenchyme migration; muscle contraction; positive regulation of gene expression; regulation of blood pressure; response to virus; vascular smooth muscle contraction;	ATP binding; protein kinase binding;	Cytoplasm cytoskeleton		yes
k6-rep2-bm2966	AVGNLRKCST	SSLLEACTFR	P02787			Serotransferrin;	0.188	685	698	N-ter +37.08 Da, C +57.02 Da	30.2	-1.3927	2	1218.64	Beta-1 metal-binding globulin;Siderophilin;	apical plasma membrane; basal part of cell; basal plasma membrane; blood microparticle; cell surface; coated pit; cytoplasmic, membrane-bounded vesicle; early endosome; endocytic vesicle; endosome membrane; extracellular exosome; extracellular region; extracellular space; extrinsic component of external side of plasma membrane; HFE-transferrin receptor complex; late endosome; perinuclear region o…	blood coagulation; cellular iron ion homeostasis; cellular response to iron ion; ferrous iron import into cell; iron ion homeostasis; platelet activation; platelet degranulation; positive regulation of receptor-mediated endocytosis; regulation of protein stability; retina homeostasis; transferrin transport; transmembrane transport;	ferric iron binding; ferric iron transmembrane transporter activity; ferrous iron binding; transferrin receptor binding;	Secreted	Signal_peptide	yes
k6-rep2-bm2966	GPSVACVKKA	SYLDCIR	P02787			Serotransferrin;	0.188	61	698	, C +57.02 Da	19	1.6675	2	957.49	Beta-1 metal-binding globulin;Siderophilin;	apical plasma membrane; basal part of cell; basal plasma membrane; blood microparticle; cell surface; coated pit; cytoplasmic, membrane-bounded vesicle; early endosome; endocytic vesicle; endosome membrane; extracellular exosome; extracellular region; extracellular space; extrinsic component of external side of plasma membrane; HFE-transferrin receptor complex; late endosome; perinuclear region o…	blood coagulation; cellular iron ion homeostasis; cellular response to iron ion; ferrous iron import into cell; iron ion homeostasis; platelet activation; platelet degranulation; positive regulation of receptor-mediated endocytosis; regulation of protein stability; retina homeostasis; transferrin transport; transmembrane transport;	ferric iron binding; ferric iron transmembrane transporter activity; ferrous iron binding; transferrin receptor binding;	Secreted	Signal_peptide	yes
k6-rep2-bm2966	RGECWCVNPN	TGKLIQGAPTIR	P18065			Insulin-like growth factor-binding protein 2;	0.188	288	325	N-ter +37.08 Da, K +37.08 Da	34.2	-0.9782	3	1325.9		apical plasma membrane; cytoplasmic vesicle; extracellular exosome; extracellular region; extracellular space;	aging; cellular protein metabolic process; cellular response to hormone stimulus; female pregnancy; positive regulation of activated T cell proliferation; regulation of cell growth; regulation of insulin-like growth factor receptor signaling pathway; response to drug; response to estradiol; response to glucocorticoid; response to lithium ion; response to mechanical stimulus; response to nutrient;…	insulin-like growth factor I binding; insulin-like growth factor II binding;	Secreted	Signal_peptide	yes
k6-rep2-bm2966	RWCAVSEHEA	TKCQSFR	P02787			Serotransferrin;	0.188	34	698	N-ter +37.08 Da, K +37.08 Da, C +57.02 Da	15.7	0.5002	2	997.6	Beta-1 metal-binding globulin;Siderophilin;	apical plasma membrane; basal part of cell; basal plasma membrane; blood microparticle; cell surface; coated pit; cytoplasmic, membrane-bounded vesicle; early endosome; endocytic vesicle; endosome membrane; extracellular exosome; extracellular region; extracellular space; extrinsic component of external side of plasma membrane; HFE-transferrin receptor complex; late endosome; perinuclear region o…	blood coagulation; cellular iron ion homeostasis; cellular response to iron ion; ferrous iron import into cell; iron ion homeostasis; platelet activation; platelet degranulation; positive regulation of receptor-mediated endocytosis; regulation of protein stability; retina homeostasis; transferrin transport; transmembrane transport;	ferric iron binding; ferric iron transmembrane transporter activity; ferrous iron binding; transferrin receptor binding;	Secreted	Signal_peptide	yes
k6-rep2-bm2966	LVCAVLGLCL	AVPDKTVR	P02787			Serotransferrin;	0.176	17	698	N-ter +37.08 Da, K +37.08 Da	21.5	0.8336	3	956.66	Beta-1 metal-binding globulin;Siderophilin;	apical plasma membrane; basal part of cell; basal plasma membrane; blood microparticle; cell surface; coated pit; cytoplasmic, membrane-bounded vesicle; early endosome; endocytic vesicle; endosome membrane; extracellular exosome; extracellular region; extracellular space; extrinsic component of external side of plasma membrane; HFE-transferrin receptor complex; late endosome; perinuclear region o…	blood coagulation; cellular iron ion homeostasis; cellular response to iron ion; ferrous iron import into cell; iron ion homeostasis; platelet activation; platelet degranulation; positive regulation of receptor-mediated endocytosis; regulation of protein stability; retina homeostasis; transferrin transport; transmembrane transport;	ferric iron binding; ferric iron transmembrane transporter activity; ferrous iron binding; transferrin receptor binding;	Secreted	Signal_peptide	yes
k6-rep2-bm2966	SRMGQAPSQS	LLPPAQDQPR	Q9UQ35			Serine/arginine repetitive matrix protein 2;	0.176	2437	2752	N-ter +37.08 Da	19.3	-1.5362	2	1169.69	300 kDa nuclear matrix antigen;Serine/arginine-rich splicing factor-related nuclear matrix protein of 300 kDa;Splicing coactivator subunit SRm300;Tax-responsive enhancer element-binding protein 803;	Cajal body; catalytic step 2 spliceosome; nuclear speck; nucleoplasm;	mRNA splicing, via spliceosome;	C2H2 zinc finger domain binding; poly(A) RNA binding; protein N-terminus binding;	Nucleus speckle		no
k6-rep2-bm2966	M	VLIKEFR	P48739	Q9BV40		Phosphatidylinositol transfer protein beta isoform;	0.166	0	271	N-ter +37.08 Da, K +37.08 Da	15.4	-1.9413	3	975.7		endoplasmic reticulum membrane; extracellular exosome; Golgi membrane;	glycerophospholipid biosynthetic process; in utero embryonic development; lipid metabolic process; phospholipid metabolic process; phospholipid transport; small molecule metabolic process;	lipid binding;	Cytoplasm ECO 0000250 Golgi apparatus		yes
k6-rep2-bm2966	GKMKPPAWYA	RLPLPLHR	Q8IYK2			Coiled-coil domain-containing protein 105;	0.154	106	499		19.1	1.5448	3	1032.69		extracellular exosome;					yes
k6-rep2-bm2966	LALLAWVALA	DQESCKGR	P04004			Vitronectin;	0.132	18	478	N-ter +37.08 Da, K +37.08 Da, C +57.02 Da	32.5	1.5201	2	1050.57	S-protein;Serum-spreading factor;V75;	alphav-beta3 integrin-vitronectin complex; blood microparticle; extracellular exosome; extracellular matrix; extracellular region; extracellular space; proteinaceous extracellular matrix;	cell adhesion; cell adhesion mediated by integrin; cell-matrix adhesion; endodermal cell differentiation; extracellular matrix organization; immune response; innate immune response; negative regulation of blood coagulation; negative regulation of endopeptidase activity; oligodendrocyte differentiation; positive regulation of cell-substrate adhesion; positive regulation of peptidyl-tyrosine phosph…	extracellular matrix binding; heparin binding; integrin binding; polysaccharide binding; scavenger receptor activity;	Secreted extracellular space	Signal_peptide	yes
k6-rep2-bm2966	WLALLRSVAG	EQAPGTAPCSR	Q9NP84			Tumor necrosis factor receptor superfamily member 12A;	0.132	26	129	, C +57.02 Da	34.4	4.8069	2	1204.59	Fibroblast growth factor-inducible immediate-early response protein 14;Tweak-receptor;	cell surface; integral component of membrane; plasma membrane; ruffle;	angiogenesis; extrinsic apoptotic signaling pathway; positive regulation of apoptotic process; positive regulation of axon extension; positive regulation of extrinsic apoptotic signaling pathway; regulation of angiogenesis; regulation of wound healing; substrate-dependent cell migration, cell attachment to substrate; tumor necrosis factor-mediated signaling pathway;		Membrane Single pass type I membrane	Signal_peptide	yes
k6-rep2-bm2966	GDVAFVKHST	IFENLANKADR	P02787			Serotransferrin;	0.132	227	698	N-ter +37.08 Da, K +37.08 Da	32.3	-1.905	3	1361.82	Beta-1 metal-binding globulin;Siderophilin;	apical plasma membrane; basal part of cell; basal plasma membrane; blood microparticle; cell surface; coated pit; cytoplasmic, membrane-bounded vesicle; early endosome; endocytic vesicle; endosome membrane; extracellular exosome; extracellular region; extracellular space; extrinsic component of external side of plasma membrane; HFE-transferrin receptor complex; late endosome; perinuclear region o…	blood coagulation; cellular iron ion homeostasis; cellular response to iron ion; ferrous iron import into cell; iron ion homeostasis; platelet activation; platelet degranulation; positive regulation of receptor-mediated endocytosis; regulation of protein stability; retina homeostasis; transferrin transport; transmembrane transport;	ferric iron binding; ferric iron transmembrane transporter activity; ferrous iron binding; transferrin receptor binding;	Secreted	Signal_peptide	yes
k6-rep2-bm2966	LVDTHSKRTL	LIKTVETR	P08670			Vimentin;	0.132	441	466	N-ter +37.08 Da, K +37.08 Da	18.9	-1.2576	3	1030.73		cell leading edge; cytoplasm; cytoskeleton; cytosol; extracellular exosome; focal adhesion; intermediate filament; intermediate filament cytoskeleton; neuron projection; peroxisome; plasma membrane;	apoptotic process; astrocyte development; Bergmann glial cell differentiation; cellular component disassembly involved in execution phase of apoptosis; intermediate filament organization; lens fiber cell development; movement of cell or subcellular component; muscle filament sliding; negative regulation of neuron projection development; positive regulation of gene expression; programmed cell deat…	double-stranded RNA binding; glycoprotein binding; identical protein binding; keratin filament binding; protein C-terminus binding; scaffold protein binding; structural constituent of cytoskeleton; structural constituent of eye lens;	Cytoplasm ECO 0000269 PubMed 21465480		yes
k6-rep2-bm2966	TFTWTPSSGK	SAVQGPPER	P01876	P01877		Ig alpha-1 chain C region;	0.132	154	340		21.1	-4.2114	2	971.53		blood microparticle; external side of plasma membrane; extracellular exosome; extracellular region; extracellular space; monomeric IgA immunoglobulin complex; secretory dimeric IgA immunoglobulin complex; secretory IgA immunoglobulin complex;	antibacterial humoral response; B cell receptor signaling pathway; complement activation, classical pathway; glomerular filtration; immune response; innate immune response; phagocytosis, engulfment; phagocytosis, recognition; positive regulation of B cell activation; positive regulation of respiratory burst; protein-chromophore linkage; receptor-mediated endocytosis; retina homeostasis;	antigen binding;			yes
k6-rep2-bm2966	AFRVFDKDGN	GYISAAELR	P62158			Calmodulin;	0.12	97	149	N-ter +37.08 Da	28.4	4.2298	2	1014.59		centrosome; cytoplasm; cytosol; extracellular exosome; extracellular region; growth cone; nucleoplasm; nucleus; plasma membrane; sarcomere; spindle microtubule; spindle pole; vesicle;	activation of adenylate cyclase activity; activation of MAPKK activity; activation of phospholipase C activity; axon guidance; blood coagulation; carbohydrate metabolic process; detection of calcium ion; epidermal growth factor receptor signaling pathway; Fc-epsilon receptor signaling pathway; fibroblast growth factor receptor signaling pathway; G-protein coupled receptor signaling pathway; gluco…	calcium ion binding; ion channel binding; N-terminal myristoylation domain binding; nitric-oxide synthase regulator activity; phospholipase binding; protein domain specific binding; protein kinase binding; protein phosphatase activator activity; protein serine/threonine kinase activator activity; thioesterase binding; titin binding;	Cytoplasm cytoskeleton spindle		yes
k6-rep2-bm2966	HDNEETFLKK	YLYEIAR	P02768			Serum albumin;	0.12	160	609		18.4	-1.3534	2	958.54		basement membrane; blood microparticle; endoplasmic reticulum; extracellular exosome; extracellular region; extracellular space; Golgi apparatus; myelin sheath; nucleus; platelet alpha granule lumen; protein complex;	bile acid and bile salt transport; bile acid metabolic process; blood coagulation; cellular oxidant detoxification; cellular response to starvation; hemolysis by symbiont of host erythrocytes; lipoprotein metabolic process; maintenance of mitochondrion location; negative regulation of apoptotic process; negative regulation of programmed cell death; platelet activation; platelet degranulation; pos…	antioxidant activity; chaperone binding; copper ion binding; DNA binding; drug binding; fatty acid binding; pyridoxal phosphate binding; toxic substance binding; zinc ion binding;	Secreted	Signal_peptide	yes
k6-rep2-bm2966	PTSAHGNVAE	GETKPDPDVTER	P02790			Hemopexin;	0.108	36	462	N-ter +37.08 Da, K +37.08 Da	21.4	-1.8351	2	1414.79	Beta-1B-glycoprotein;	blood microparticle; endocytic vesicle lumen; extracellular exosome; extracellular region; extracellular space;	cellular iron ion homeostasis; heme metabolic process; heme transport; hemoglobin metabolic process; positive regulation of humoral immune response mediated by circulating immunoglobulin; positive regulation of immunoglobulin production; positive regulation of interferon-gamma-mediated signaling pathway; positive regulation of tyrosine phosphorylation of Stat1 protein; receptor-mediated endocytos…	heme transporter activity; metal ion binding;	Secreted	Signal_peptide	yes
k6-rep2-bm2966	AVWLLSSGHG	EEQPPETAAQR	Q96HE7			ERO1-like protein alpha;	0.073	22	468		38.1	-1.7848	2	1286.64	Endoplasmic oxidoreductin-1-like protein;Endoplasmic reticulum oxidoreductase alpha {ECO:0000312|HGNC:HGNC:13280};Oxidoreductin-1-L-alpha;	dendrite; endoplasmic reticulum; endoplasmic reticulum lumen; endoplasmic reticulum membrane; intracellular membrane-bounded organelle; membrane;	4-hydroxyproline metabolic process; brown fat cell differentiation; cell redox homeostasis; cellular protein metabolic process; cellular protein modification process; cellular response to hypoxia; chaperone mediated protein folding requiring cofactor; endoplasmic reticulum unfolded protein response; extracellular matrix organization; intrinsic apoptotic signaling pathway in response to endoplasmi…	oxidoreductase activity; oxidoreductase activity, acting on a sulfur group of donors, disulfide as acceptor; protein disulfide isomerase activity; protein disulfide oxidoreductase activity;	Endoplasmic reticulum membrane	Signal_peptide	yes
k6-rep2-bm2966	PALEKSEAKA	GPVPKVSGLER	Q9HCM7			Fibrosin-1-like protein;	0.073	240	1045	N-ter +37.08 Da, K +37.08 Da	16.2	0.907	3	1209.8	AUTS2-like protein;HBV X-transactivated gene 9 protein;HBV XAg-transactivated protein 9;			poly(A) RNA binding;			no
k6-rep2-bm2966	IPHINKQTSS	TPSSLALTSASR	Q5SW79			Centrosomal protein of 170 kDa;	0.073	861	1584		17.6	1.9596	3	1221.69	KARP-1-binding protein;	centriole; centrosome; cytoplasm; microtubule; nuclear membrane; spindle;			Cytoplasm cytoskeleton microtubule		no
k6-rep2-bm2966	QDEFPGIPSP	LDAAVECHR	P02790			Hemopexin;	0.061	141	462	, C +57.02 Da	35.8	-0.1811	3	1101.55	Beta-1B-glycoprotein;	blood microparticle; endocytic vesicle lumen; extracellular exosome; extracellular region; extracellular space;	cellular iron ion homeostasis; heme metabolic process; heme transport; hemoglobin metabolic process; positive regulation of humoral immune response mediated by circulating immunoglobulin; positive regulation of immunoglobulin production; positive regulation of interferon-gamma-mediated signaling pathway; positive regulation of tyrosine phosphorylation of Stat1 protein; receptor-mediated endocytos…	heme transporter activity; metal ion binding;	Secreted	Signal_peptide	yes
k6-rep2-bm2966	LFALILSGKC	SYSPEPDQR	O14773			Tripeptidyl-peptidase 1;	0.061	18	563		27.9	0.9896	2	1109.53	Cell growth-inhibiting gene 1 protein;Lysosomal pepstatin-insensitive protease;Tripeptidyl aminopeptidase;Tripeptidyl-peptidase I;	extracellular exosome; lysosomal lumen; lysosome; melanosome; mitochondrion;	bone resorption; cellular protein metabolic process; central nervous system development; endoplasmic reticulum unfolded protein response; epithelial cell differentiation; IRE1-mediated unfolded protein response; lipid metabolic process; lysosome organization; nervous system development; neuromuscular process controlling balance; peptide catabolic process; protein catabolic process; proteolysis;	endopeptidase activity; metal ion binding; peptidase activity; peptide binding; serine-type endopeptidase activity; serine-type peptidase activity; tripeptidyl-peptidase activity;	Lysosome Melanosome Note Identified by	Signal_peptide	yes
k6-rep2-bm2966	SLEKSYELPD	GQVITIGNER	P62736	Q562R1	Q9BYX7	Actin, aortic smooth muscle;	0.05	943	1075	N-ter +37.08 Da	35.5	-3.3818	2	1121.66	Alpha-actin-2;Cell growth-inhibiting gene 46 protein;	cell body; cytoplasm; cytoskeleton; cytosol; extracellular exosome; extracellular space; filopodium; lamellipodium; protein complex; smooth muscle contractile fiber;	glomerular mesangial cell development; mesenchyme migration; muscle contraction; positive regulation of gene expression; regulation of blood pressure; response to virus; vascular smooth muscle contraction;	ATP binding; protein kinase binding;	Cytoplasm cytoskeleton		yes
k6-rep2-bm2966	LLVCAVLGLC	LAVPDKTVR	P02787			Serotransferrin;	0.05	16	698	N-ter +37.08 Da, K +37.08 Da	27.5	0.3732	2	1069.74	Beta-1 metal-binding globulin;Siderophilin;	apical plasma membrane; basal part of cell; basal plasma membrane; blood microparticle; cell surface; coated pit; cytoplasmic, membrane-bounded vesicle; early endosome; endocytic vesicle; endosome membrane; extracellular exosome; extracellular region; extracellular space; extrinsic component of external side of plasma membrane; HFE-transferrin receptor complex; late endosome; perinuclear region o…	blood coagulation; cellular iron ion homeostasis; cellular response to iron ion; ferrous iron import into cell; iron ion homeostasis; platelet activation; platelet degranulation; positive regulation of receptor-mediated endocytosis; regulation of protein stability; retina homeostasis; transferrin transport; transmembrane transport;	ferric iron binding; ferric iron transmembrane transporter activity; ferrous iron binding; transferrin receptor binding;	Secreted	Signal_peptide	yes
k6-rep2-bm2966	AVAIQSVRCY	SHGSQETDEEFDAR	P20674			Cytochrome c oxidase subunit 5A, mitochondrial;	0.05	40	150		33.6	6.0302	3	1638.72	Cytochrome c oxidase polypeptide Va;	extracellular exosome; mitochondrial inner membrane; mitochondrial respiratory chain complex IV; myelin sheath;	cellular metabolic process; gene expression; hydrogen ion transmembrane transport; mitochondrial electron transport, cytochrome c to oxygen; respiratory electron transport chain; small molecule metabolic process; transcription initiation from RNA polymerase II promoter;	cytochrome-c oxidase activity; electron carrier activity; metal ion binding;	Mitochondrion inner membrane		yes
k6-rep2-bm2966	GAGDVAFVKH	STIFENLANKADR	P02787			Serotransferrin;	0.05	225	698	N-ter +37.08 Da, K +37.08 Da	77.3	1.2887	2	1549.91	Beta-1 metal-binding globulin;Siderophilin;	apical plasma membrane; basal part of cell; basal plasma membrane; blood microparticle; cell surface; coated pit; cytoplasmic, membrane-bounded vesicle; early endosome; endocytic vesicle; endosome membrane; extracellular exosome; extracellular region; extracellular space; extrinsic component of external side of plasma membrane; HFE-transferrin receptor complex; late endosome; perinuclear region o…	blood coagulation; cellular iron ion homeostasis; cellular response to iron ion; ferrous iron import into cell; iron ion homeostasis; platelet activation; platelet degranulation; positive regulation of receptor-mediated endocytosis; regulation of protein stability; retina homeostasis; transferrin transport; transmembrane transport;	ferric iron binding; ferric iron transmembrane transporter activity; ferrous iron binding; transferrin receptor binding;	Secreted	Signal_peptide	yes
k6-rep2-bm2966	VCAVLGLCLA	VPDKTVR	P02787			Serotransferrin;	0.037	18	698	N-ter +37.08 Da, K +37.08 Da	20.8	-2.1405	2	885.62	Beta-1 metal-binding globulin;Siderophilin;	apical plasma membrane; basal part of cell; basal plasma membrane; blood microparticle; cell surface; coated pit; cytoplasmic, membrane-bounded vesicle; early endosome; endocytic vesicle; endosome membrane; extracellular exosome; extracellular region; extracellular space; extrinsic component of external side of plasma membrane; HFE-transferrin receptor complex; late endosome; perinuclear region o…	blood coagulation; cellular iron ion homeostasis; cellular response to iron ion; ferrous iron import into cell; iron ion homeostasis; platelet activation; platelet degranulation; positive regulation of receptor-mediated endocytosis; regulation of protein stability; retina homeostasis; transferrin transport; transmembrane transport;	ferric iron binding; ferric iron transmembrane transporter activity; ferrous iron binding; transferrin receptor binding;	Secreted	Signal_peptide	yes
k6-rep2-bm2966	IYAVEENQES	TPVVIQQETTGTPR	P02751			Fibronectin;	0.024	888	2386		29.3	-0.577	2	1557.87	Cold-insoluble globulin;	apical plasma membrane; basal lamina; blood microparticle; endoplasmic reticulum-Golgi intermediate compartment; extracellular exosome; extracellular matrix; extracellular region; extracellular space; fibrinogen complex; platelet alpha granule lumen;	acute-phase response; angiogenesis; blood coagulation; calcium-independent cell-matrix adhesion; cell adhesion; cell-substrate junction assembly; cellular response to BMP stimulus; cellular response to glucose stimulus; cellular response to interleukin-1; cellular response to lipopolysaccharide; cellular response to mercury ion; cellular response to platelet-derived growth factor stimulus; cellul…	collagen binding; heparin binding; integrin binding; mercury ion binding; peptidase activator activity; protease binding;	Secreted extracellular space extracellular	Signal_peptide	yes
k6-rep2-bm2966	DEFPGIPSPL	DAAVECHR	P02790			Hemopexin;	0.013	142	462	, C +57.02 Da	30.5	0	3	988.47	Beta-1B-glycoprotein;	blood microparticle; endocytic vesicle lumen; extracellular exosome; extracellular region; extracellular space;	cellular iron ion homeostasis; heme metabolic process; heme transport; hemoglobin metabolic process; positive regulation of humoral immune response mediated by circulating immunoglobulin; positive regulation of immunoglobulin production; positive regulation of interferon-gamma-mediated signaling pathway; positive regulation of tyrosine phosphorylation of Stat1 protein; receptor-mediated endocytos…	heme transporter activity; metal ion binding;	Secreted	Signal_peptide	yes
k6-rep2-bm2966	SGGSRAPAPA	SAPPGPSEELLR	Q9Y6C2			EMILIN-1;	0.013	279	1016		27.9	-3.5778	2	1283.7	Elastin microfibril interface-located protein 1;	collagen trimer; extracellular exosome; extracellular matrix; extracellular region; proteinaceous extracellular matrix;	cell adhesion; extracellular matrix organization;		Secreted extracellular space extracellular	Signal_peptide	yes
k6-rep2-bm2966	DCSGNFCLFR	SETKDLLFR	P02787			Serotransferrin;	0.013	641	698	N-ter +37.08 Da, K +37.08 Da	51.1	-3.0463	2	1179.74	Beta-1 metal-binding globulin;Siderophilin;	apical plasma membrane; basal part of cell; basal plasma membrane; blood microparticle; cell surface; coated pit; cytoplasmic, membrane-bounded vesicle; early endosome; endocytic vesicle; endosome membrane; extracellular exosome; extracellular region; extracellular space; extrinsic component of external side of plasma membrane; HFE-transferrin receptor complex; late endosome; perinuclear region o…	blood coagulation; cellular iron ion homeostasis; cellular response to iron ion; ferrous iron import into cell; iron ion homeostasis; platelet activation; platelet degranulation; positive regulation of receptor-mediated endocytosis; regulation of protein stability; retina homeostasis; transferrin transport; transmembrane transport;	ferric iron binding; ferric iron transmembrane transporter activity; ferrous iron binding; transferrin receptor binding;	Secreted	Signal_peptide	yes
k6-rep2-bm2966	GTVCDNLWDL	TDASVVCR	Q08380			Galectin-3-binding protein;	0.013	54	585	N-ter +37.08 Da, C +57.02 Da	22.2	1.2705	2	942.5	Basement membrane autoantigen p105;Lectin galactoside-binding soluble 3-binding protein;Mac-2-binding protein;Tumor-associated antigen 90K;	blood microparticle; extracellular exosome; extracellular space; membrane; proteinaceous extracellular matrix;	cell adhesion; cellular defense response; receptor-mediated endocytosis; signal transduction;	scavenger receptor activity;	Secreted ECO 0000269 PubMed 8390986	Signal_peptide	yes
k6-rep2-bm2966	SAHGNVAEGE	TKPDPDVTER	P02790			Hemopexin;	0.013	38	462	N-ter +37.08 Da, K +37.08 Da	34.3	-1.4625	2	1228.72	Beta-1B-glycoprotein;	blood microparticle; endocytic vesicle lumen; extracellular exosome; extracellular region; extracellular space;	cellular iron ion homeostasis; heme metabolic process; heme transport; hemoglobin metabolic process; positive regulation of humoral immune response mediated by circulating immunoglobulin; positive regulation of immunoglobulin production; positive regulation of interferon-gamma-mediated signaling pathway; positive regulation of tyrosine phosphorylation of Stat1 protein; receptor-mediated endocytos…	heme transporter activity; metal ion binding;	Secreted	Signal_peptide	yes
k6-rep2-bm2966	TDLTKVHTEC	CHGDLLECADDR	P02768			Serum albumin;	0	268	609	, C +57.02 Da	33.2	-3.4145	2	1491.63		basement membrane; blood microparticle; endoplasmic reticulum; extracellular exosome; extracellular region; extracellular space; Golgi apparatus; myelin sheath; nucleus; platelet alpha granule lumen; protein complex;	bile acid and bile salt transport; bile acid metabolic process; blood coagulation; cellular oxidant detoxification; cellular response to starvation; hemolysis by symbiont of host erythrocytes; lipoprotein metabolic process; maintenance of mitochondrion location; negative regulation of apoptotic process; negative regulation of programmed cell death; platelet activation; platelet degranulation; pos…	antioxidant activity; chaperone binding; copper ion binding; DNA binding; drug binding; fatty acid binding; pyridoxal phosphate binding; toxic substance binding; zinc ion binding;	Secreted	Signal_peptide	yes
k6-rep2-bm2966	TPVSDRVTKC	CTESLVNR	P02768			Serum albumin;	-0.013	499	609	N-ter +37.08 Da, C +57.02 Da	26.3	0.0985	2	1013.54		basement membrane; blood microparticle; endoplasmic reticulum; extracellular exosome; extracellular region; extracellular space; Golgi apparatus; myelin sheath; nucleus; platelet alpha granule lumen; protein complex;	bile acid and bile salt transport; bile acid metabolic process; blood coagulation; cellular oxidant detoxification; cellular response to starvation; hemolysis by symbiont of host erythrocytes; lipoprotein metabolic process; maintenance of mitochondrion location; negative regulation of apoptotic process; negative regulation of programmed cell death; platelet activation; platelet degranulation; pos…	antioxidant activity; chaperone binding; copper ion binding; DNA binding; drug binding; fatty acid binding; pyridoxal phosphate binding; toxic substance binding; zinc ion binding;	Secreted	Signal_peptide	yes
k6-rep2-bm2966	ILLLSGWAFC	SQDASDGLQR	Q9UNN8			Endothelial protein C receptor;	-0.013	16	238		36.5	0.1803	2	1107.55	Activated protein C receptor;Endothelial cell protein C receptor;	cell surface; centrosome; extracellular exosome; extracellular region; focal adhesion; integral component of plasma membrane; plasma membrane;	blood coagulation; immune response; leukocyte migration; negative regulation of coagulation;	receptor activity;	Membrane Single pass type I membrane	Signal_peptide	yes
k6-rep2-bm2966	LQEAAEERES	AREEEEAEQER	O15240			Neurosecretory protein VGF;	-0.025	359	615		27.3	1.3478	3	1406.66		cytoplasmic vesicle; extracellular space; intracellular membrane-bounded organelle; transport vesicle;	carbohydrate homeostasis; defense response to bacterium; generation of precursor metabolites and energy; glucose homeostasis; insulin secretion; ovarian follicle development; regulation of synaptic plasticity; response to cAMP; response to cold; response to dietary excess; response to insulin; sexual reproduction;	hormone activity;	Secreted ECO 0000269 PubMed 19194657	Signal_peptide	yes
k6-rep2-bm2966	VRHNNKEMLV	DVPPHLKR	Q9UJV3			Probable E3 ubiquitin-protein ligase MID2;	-0.025	644	735		14.5	3.214	3	992.61	Midin-2;Midline defect 2;Midline-2;RING finger protein 60;Tripartite motif-containing protein 1;	cytoplasm; extracellular exosome; microtubule;	innate immune response; negative regulation of viral entry into host cell; negative regulation of viral release from host cell; negative regulation of viral transcription; positive regulation of autophagy; positive regulation of I-kappaB kinase/NF-kappaB signaling; positive regulation of NF-kappaB transcription factor activity; positive regulation of sequence-specific DNA binding transcription fa…	ligase activity; microtubule binding; phosphoprotein binding; protein heterodimerization activity; protein homodimerization activity; zinc ion binding;	Cytoplasm Cytoplasm cytoskeleton		yes
k6-rep2-bm2966	LLLSVVMAQS	HWPSEPSEAVR	Q14118			Dystroglycan;	-0.025	28	895	N-ter +37.08 Da	26.8	-0.1502	2	1329.69	Dystrophin-associated glycoprotein 1;	basement membrane; basolateral plasma membrane; cell outer membrane; cell-cell adherens junction; contractile ring; costamere; cytoplasm; cytoskeleton; dystroglycan complex; dystrophin-associated glycoprotein complex; extracellular exosome; extracellular region; extracellular space; filopodium; focal adhesion; integral component of membrane; lamellipodium; membrane raft; node of Ranvier; nucleopl…	basement membrane organization; branching involved in salivary gland morphogenesis; calcium-dependent cell-matrix adhesion; commissural neuron axon guidance; cytoskeletal anchoring at plasma membrane; epithelial tube branching involved in lung morphogenesis; extracellular matrix organization; membrane protein ectodomain proteolysis; microtubule anchoring; modulation by virus of host morphology or…	actin binding; alpha-actinin binding; calcium ion binding; laminin-1 binding; SH2 domain binding; structural constituent of muscle; tubulin binding; vinculin binding; virus receptor activity;	Alpha dystroglycanBeta dystroglycan	Signal_peptide	yes
k6-rep2-bm2966	AQQAMDIHFH	SPAFQHPPTEFIR	P10909			Clusterin;	-0.025	262	449		23.5	2.3705	3	1557.83	Aging-associated gene 4 protein;Apolipoprotein J;Complement cytolysis inhibitor;Complement-associated protein SP-40,40;Ku70-binding protein 1;NA1/NA2;Testosterone-repressed prostate message 2;	aggresome; apical dendrite; blood microparticle; cell surface; chromaffin granule; cytoplasm; cytosol; endoplasmic reticulum; extracellular exosome; extracellular matrix; extracellular region; extracellular space; Golgi apparatus; growth cone; intracellular; mitochondrial membrane; mitochondrion; neurofibrillary tangle; nucleus; perinuclear region of cytoplasm; platelet alpha granule lumen; prote…	aging; blood coagulation; cell morphogenesis; cellular response to growth factor stimulus; central nervous system myelin maintenance; chaperone-mediated protein complex assembly; chaperone-mediated protein folding; complement activation; complement activation, classical pathway; endocrine pancreas development; estrous cycle; innate immune response; intrinsic apoptotic signaling pathway; lipid met…	chaperone binding; misfolded protein binding; ubiquitin protein ligase binding;	Isoform 1Nucleus Cytoplasm Mitochondrion membrane	Signal_peptide	yes
k6-rep2-bm2966	VALAVSPAAG	SSPGKPPR	P01034			Cystatin-C;	-0.025	25	146	N-ter +37.08 Da, K +37.08 Da	26.9	0.1113	2	896.6	Cystatin-3;Gamma-trace;Neuroendocrine basic polypeptide;Post-gamma-globulin;	axon; basement membrane; contractile fiber; endoplasmic reticulum; extracellular exosome; extracellular region; extracellular space; lysosome; multivesicular body; neuronal cell body; nuclear membrane; perinuclear region of cytoplasm;	apoptotic process; brain development; cell activation; cellular protein metabolic process; cellular response to hydrogen peroxide; circadian sleep/wake cycle, REM sleep; defense response; embryo implantation; extracellular fibril organization; eye development; negative regulation of blood vessel remodeling; negative regulation of cell death; negative regulation of collagen catabolic process; nega…	beta-amyloid binding; cysteine-type endopeptidase inhibitor activity; endopeptidase inhibitor activity; identical protein binding; protease binding;	Secreted ECO 0000269 PubMed 20189825	Signal_peptide	yes
k6-rep2-bm2966	VWLLVAGTQG	VNDGDMR	Q08380			Galectin-3-binding protein;	-0.025	17	585		14.7	1.3104	2	837.4	Basement membrane autoantigen p105;Lectin galactoside-binding soluble 3-binding protein;Mac-2-binding protein;Tumor-associated antigen 90K;	blood microparticle; extracellular exosome; extracellular space; membrane; proteinaceous extracellular matrix;	cell adhesion; cellular defense response; receptor-mediated endocytosis; signal transduction;	scavenger receptor activity;	Secreted ECO 0000269 PubMed 8390986	Signal_peptide	yes
k6-rep2-bm2966	PDQTDGLGLS	YLSSHIANVER	P06396			Gelsolin;	-0.025	407	782	N-ter +37.08 Da	19.7	0.2261	3	1323.73	AGEL;Actin-depolymerizing factor;Brevin;	actin cap; actin cytoskeleton; blood microparticle; cortical actin cytoskeleton; cytoplasm; cytosol; extracellular exosome; extracellular region; extracellular space; focal adhesion; lamellipodium; myelin sheath; perinuclear region of cytoplasm; plasma membrane; podosome; ruffle; sarcoplasm;	actin filament capping; actin filament polymerization; actin filament reorganization; actin filament severing; actin nucleation; aging; amyloid fibril formation; apoptotic process; barbed-end actin filament capping; cellular component disassembly involved in execution phase of apoptosis; cellular protein metabolic process; cellular response to cadmium ion; cilium morphogenesis; hepatocyte apoptot…	actin binding; calcium ion binding; myosin II binding; protein domain specific binding;	Isoform 2Isoform 1	Signal_peptide	yes
k6-rep2-bm2966	HGIILDSVDA	AFICPGSSR	P02790			Hemopexin;	-0.038	361	462	, C +57.02 Da	22.3	-5.7419	2	1025.52	Beta-1B-glycoprotein;	blood microparticle; endocytic vesicle lumen; extracellular exosome; extracellular region; extracellular space;	cellular iron ion homeostasis; heme metabolic process; heme transport; hemoglobin metabolic process; positive regulation of humoral immune response mediated by circulating immunoglobulin; positive regulation of immunoglobulin production; positive regulation of interferon-gamma-mediated signaling pathway; positive regulation of tyrosine phosphorylation of Stat1 protein; receptor-mediated endocytos…	heme transporter activity; metal ion binding;	Secreted	Signal_peptide	yes
k6-rep2-bm2966	KTPVSDRVTK	CCTESLVNR	P02768			Serum albumin;	-0.038	498	609	N-ter +37.08 Da, C +57.02 Da	23.2	0.7656	2	1173.57		basement membrane; blood microparticle; endoplasmic reticulum; extracellular exosome; extracellular region; extracellular space; Golgi apparatus; myelin sheath; nucleus; platelet alpha granule lumen; protein complex;	bile acid and bile salt transport; bile acid metabolic process; blood coagulation; cellular oxidant detoxification; cellular response to starvation; hemolysis by symbiont of host erythrocytes; lipoprotein metabolic process; maintenance of mitochondrion location; negative regulation of apoptotic process; negative regulation of programmed cell death; platelet activation; platelet degranulation; pos…	antioxidant activity; chaperone binding; copper ion binding; DNA binding; drug binding; fatty acid binding; pyridoxal phosphate binding; toxic substance binding; zinc ion binding;	Secreted	Signal_peptide	yes
k6-rep2-bm2966	SCSLSPTSLA	ETVHCDLQPVGPER	P17813			Endoglin;	-0.038	24	658	N-ter +37.08 Da, C +57.02 Da	23.8	5.0153	3	1671.85		cell surface; cytoplasm; endothelial microparticle; external side of plasma membrane; extracellular space; focal adhesion; nucleoplasm; receptor complex; transforming growth factor beta receptor homodimeric complex;	artery morphogenesis; BMP signaling pathway; cell adhesion; cell chemotaxis; cell migration; cell migration involved in endocardial cushion formation; cell motility; central nervous system vasculogenesis; chronological cell aging; detection of hypoxia; extracellular matrix disassembly; heart looping; intracellular signal transduction; negative regulation of cell migration; negative regulation of …	activin binding; galactose binding; glycosaminoglycan binding; protein homodimerization activity; transforming growth factor beta binding; transforming growth factor beta receptor, cytoplasmic mediator activity; transforming growth factor beta-activated receptor activity; transmembrane signaling receptor activity; type I transforming growth factor beta receptor binding; type II transforming growt…	Membrane Single pass type I membrane	Signal_peptide	yes
k6-rep2-bm2966	AGDVAFVKHS	TIFENLANKADR	P02787			Serotransferrin;	-0.038	226	698	N-ter +37.08 Da, K +37.08 Da	60.8	-1.7749	2	1462.87	Beta-1 metal-binding globulin;Siderophilin;	apical plasma membrane; basal part of cell; basal plasma membrane; blood microparticle; cell surface; coated pit; cytoplasmic, membrane-bounded vesicle; early endosome; endocytic vesicle; endosome membrane; extracellular exosome; extracellular region; extracellular space; extrinsic component of external side of plasma membrane; HFE-transferrin receptor complex; late endosome; perinuclear region o…	blood coagulation; cellular iron ion homeostasis; cellular response to iron ion; ferrous iron import into cell; iron ion homeostasis; platelet activation; platelet degranulation; positive regulation of receptor-mediated endocytosis; regulation of protein stability; retina homeostasis; transferrin transport; transmembrane transport;	ferric iron binding; ferric iron transmembrane transporter activity; ferrous iron binding; transferrin receptor binding;	Secreted	Signal_peptide	yes
k6-rep2-bm2966	PLPPTSAHGN	VAEGETKPDPDVTER	P02790			Hemopexin;	-0.038	33	462	N-ter +37.08 Da, K +37.08 Da	36.2	-1.9814	2	1713.93	Beta-1B-glycoprotein;	blood microparticle; endocytic vesicle lumen; extracellular exosome; extracellular region; extracellular space;	cellular iron ion homeostasis; heme metabolic process; heme transport; hemoglobin metabolic process; positive regulation of humoral immune response mediated by circulating immunoglobulin; positive regulation of immunoglobulin production; positive regulation of interferon-gamma-mediated signaling pathway; positive regulation of tyrosine phosphorylation of Stat1 protein; receptor-mediated endocytos…	heme transporter activity; metal ion binding;	Secreted	Signal_peptide	yes
k6-rep2-bm2966	ALTRTSLPQL	SVGPVGPR	P05997	Q7Z570		Collagen alpha-2(V) chain;	-0.051	1145	1209		18.8	1.622	2	799.49		collagen type V trimer; endoplasmic reticulum lumen; extracellular matrix; extracellular region;	axon guidance; cellular response to amino acid stimulus; collagen catabolic process; collagen fibril organization; extracellular matrix disassembly; extracellular matrix organization; eye morphogenesis; negative regulation of endodermal cell differentiation; ossification; skeletal system development; skin development;	extracellular matrix structural constituent; metal ion binding;	Secreted extracellular space extracellular	Signal_peptide	yes
k6-rep2-bm2966	FEQAVRILQD	DVACDIIKIGSLVR	Q13601			KRR1 small subunit processome component homolog;	-0.063	137	381	, C +57.02 Da	13.4	-0.4397	2	1589.91	HIV-1 Rev-binding protein 2;KRR-R motif-containing protein 1;Rev-interacting protein 1;	cytoplasm; intercellular bridge; membrane; nucleolus; nucleus; small-subunit processome;	rRNA processing;	poly(A) RNA binding;	Cytoplasm ECO 0000269 Ref 6 Nucleus		no
k6-rep2-bm2966	LNLCEPNNKE	GYYGYTGAFR	P02787			Serotransferrin;	-0.063	530	698	N-ter +37.08 Da	19.8	-1.5106	2	1189.59	Beta-1 metal-binding globulin;Siderophilin;	apical plasma membrane; basal part of cell; basal plasma membrane; blood microparticle; cell surface; coated pit; cytoplasmic, membrane-bounded vesicle; early endosome; endocytic vesicle; endosome membrane; extracellular exosome; extracellular region; extracellular space; extrinsic component of external side of plasma membrane; HFE-transferrin receptor complex; late endosome; perinuclear region o…	blood coagulation; cellular iron ion homeostasis; cellular response to iron ion; ferrous iron import into cell; iron ion homeostasis; platelet activation; platelet degranulation; positive regulation of receptor-mediated endocytosis; regulation of protein stability; retina homeostasis; transferrin transport; transmembrane transport;	ferric iron binding; ferric iron transmembrane transporter activity; ferrous iron binding; transferrin receptor binding;	Secreted	Signal_peptide	yes
k6-rep2-bm2966	QLVRMAIRAQ	HSNAAQTQTGEANR	P34897			Serine hydroxymethyltransferase, mitochondrial;	-0.063	26	504		27.7	1.251	3	1515.74	Glycine hydroxymethyltransferase;Serine methylase;	BRISC complex; cytoplasm; extracellular exosome; microtubule cytoskeleton; mitochondrial inner membrane; mitochondrial intermembrane space; mitochondrial matrix; mitochondrial nucleoid; mitochondrion; nucleus;	folic acid metabolic process; glycine biosynthetic process from serine; glycine metabolic process; L-serine biosynthetic process; L-serine metabolic process; one-carbon metabolic process; positive regulation of cell proliferation; protein homotetramerization; protein K63-linked deubiquitination; protein tetramerization; response to type I interferon; small molecule metabolic process; tetrahydrofo…	amino acid binding; chromatin binding; glycine hydroxymethyltransferase activity; L-allo-threonine aldolase activity; pyridoxal phosphate binding;	Mitochondrion ECO 0000269 PubMed 21876188		yes
k6-rep2-bm2966	DQTDGLGLSY	LSSHIANVER	P06396			Gelsolin;	-0.077	408	782		19.8	-1.6384	3	1156.65	AGEL;Actin-depolymerizing factor;Brevin;	actin cap; actin cytoskeleton; blood microparticle; cortical actin cytoskeleton; cytoplasm; cytosol; extracellular exosome; extracellular region; extracellular space; focal adhesion; lamellipodium; myelin sheath; perinuclear region of cytoplasm; plasma membrane; podosome; ruffle; sarcoplasm;	actin filament capping; actin filament polymerization; actin filament reorganization; actin filament severing; actin nucleation; aging; amyloid fibril formation; apoptotic process; barbed-end actin filament capping; cellular component disassembly involved in execution phase of apoptosis; cellular protein metabolic process; cellular response to cadmium ion; cilium morphogenesis; hepatocyte apoptot…	actin binding; calcium ion binding; myosin II binding; protein domain specific binding;	Isoform 2Isoform 1	Signal_peptide	yes
k6-rep2-bm2966	FANVQEQASW	VCQCEESVVQR	P48378			DNA-binding protein RFX2;	-0.077	554	723	, C +57.02 Da	24.8	-0.9813	2	1424.67	Regulatory factor X 2;	nucleus;	regulation of transcription from RNA polymerase II promoter; transcription, DNA-templated;	DNA binding; RNA polymerase II core promoter proximal region sequence-specific DNA binding; transcription factor activity, sequence-specific DNA binding;	Nucleus ECO 0000305		no
k6-rep2-bm2966	LTKVHTECCH	GDLLECADDR	P02768			Serum albumin;	-0.105	270	609	N-ter +37.08 Da, C +57.02 Da	38.5	-3.7482	2	1198.56		basement membrane; blood microparticle; endoplasmic reticulum; extracellular exosome; extracellular region; extracellular space; Golgi apparatus; myelin sheath; nucleus; platelet alpha granule lumen; protein complex;	bile acid and bile salt transport; bile acid metabolic process; blood coagulation; cellular oxidant detoxification; cellular response to starvation; hemolysis by symbiont of host erythrocytes; lipoprotein metabolic process; maintenance of mitochondrion location; negative regulation of apoptotic process; negative regulation of programmed cell death; platelet activation; platelet degranulation; pos…	antioxidant activity; chaperone binding; copper ion binding; DNA binding; drug binding; fatty acid binding; pyridoxal phosphate binding; toxic substance binding; zinc ion binding;	Secreted	Signal_peptide	yes
k6-rep2-bm2966	QHLFGSNVTD	CSGNFCLFR	P02787			Serotransferrin;	-0.117	632	698	, C +57.02 Da	20.3	-2.5135	2	1191.54	Beta-1 metal-binding globulin;Siderophilin;	apical plasma membrane; basal part of cell; basal plasma membrane; blood microparticle; cell surface; coated pit; cytoplasmic, membrane-bounded vesicle; early endosome; endocytic vesicle; endosome membrane; extracellular exosome; extracellular region; extracellular space; extrinsic component of external side of plasma membrane; HFE-transferrin receptor complex; late endosome; perinuclear region o…	blood coagulation; cellular iron ion homeostasis; cellular response to iron ion; ferrous iron import into cell; iron ion homeostasis; platelet activation; platelet degranulation; positive regulation of receptor-mediated endocytosis; regulation of protein stability; retina homeostasis; transferrin transport; transmembrane transport;	ferric iron binding; ferric iron transmembrane transporter activity; ferrous iron binding; transferrin receptor binding;	Secreted	Signal_peptide	yes
k6-rep2-bm2966	LQVLRQFVRH	ESETTTSLVLER	Q04837			Single-stranded DNA-binding protein, mitochondrial;	-0.131	15	148		38.6	-1.1447	2	1395.74	PWP1-interacting protein 17;	extracellular exosome; mitochondrial matrix; mitochondrial nucleoid; mitochondrion; nucleus;	DNA replication; mitochondrion morphogenesis; mitochondrion organization; organelle organization; positive regulation of helicase activity;	chromatin binding; poly(A) RNA binding; single-stranded DNA binding;	Mitochondrion ECO 0000269 PubMed 18063578		yes
k6-rep2-bm2966	DLLFKDSAHG	FLKVPPR	P02787			Serotransferrin;	-0.131	319	698	N-ter +37.08 Da, K +37.08 Da	17.4	-1.3983	2	927.68	Beta-1 metal-binding globulin;Siderophilin;	apical plasma membrane; basal part of cell; basal plasma membrane; blood microparticle; cell surface; coated pit; cytoplasmic, membrane-bounded vesicle; early endosome; endocytic vesicle; endosome membrane; extracellular exosome; extracellular region; extracellular space; extrinsic component of external side of plasma membrane; HFE-transferrin receptor complex; late endosome; perinuclear region o…	blood coagulation; cellular iron ion homeostasis; cellular response to iron ion; ferrous iron import into cell; iron ion homeostasis; platelet activation; platelet degranulation; positive regulation of receptor-mediated endocytosis; regulation of protein stability; retina homeostasis; transferrin transport; transmembrane transport;	ferric iron binding; ferric iron transmembrane transporter activity; ferrous iron binding; transferrin receptor binding;	Secreted	Signal_peptide	yes
k6-rep2-bm2966	ITALAPSTMK	IKIIAPPER	P62736	Q562R1	P60709	Actin, aortic smooth muscle;	-0.131	327	377	N-ter +37.08 Da, K +37.08 Da	24.1	-1.6204	3	1107.79	Alpha-actin-2;Cell growth-inhibiting gene 46 protein;	cell body; cytoplasm; cytoskeleton; cytosol; extracellular exosome; extracellular space; filopodium; lamellipodium; protein complex; smooth muscle contractile fiber;	glomerular mesangial cell development; mesenchyme migration; muscle contraction; positive regulation of gene expression; regulation of blood pressure; response to virus; vascular smooth muscle contraction;	ATP binding; protein kinase binding;	Cytoplasm cytoskeleton		yes
k6-rep2-bm2966	FSVVYAKCDS	SPDSAEDVR	P02765			Alpha-2-HS-glycoprotein;	-0.131	133	367	N-ter +37.08 Da	19	-1.8765	2	1010.5	Alpha-2-Z-globulin;Ba-alpha-2-glycoprotein;Fetuin-A;	blood microparticle; extracellular exosome; extracellular matrix; extracellular region; extracellular space;	acute-phase response; negative regulation of biomineral tissue development; negative regulation of bone mineralization; negative regulation of endopeptidase activity; negative regulation of insulin receptor signaling pathway; negative regulation of phosphorylation; ossification; pinocytosis; positive regulation of phagocytosis; regulation of bone mineralization; regulation of inflammatory respons…	cysteine-type endopeptidase inhibitor activity; endopeptidase inhibitor activity; kinase inhibitor activity;	Secreted	Signal_peptide	yes
k6-rep2-bm2966	VKAVGNLRKC	STSSLLEACTFR	P02787			Serotransferrin;	-0.131	683	698	N-ter +37.08 Da, C +57.02 Da	40.3	-3.0524	2	1406.72	Beta-1 metal-binding globulin;Siderophilin;	apical plasma membrane; basal part of cell; basal plasma membrane; blood microparticle; cell surface; coated pit; cytoplasmic, membrane-bounded vesicle; early endosome; endocytic vesicle; endosome membrane; extracellular exosome; extracellular region; extracellular space; extrinsic component of external side of plasma membrane; HFE-transferrin receptor complex; late endosome; perinuclear region o…	blood coagulation; cellular iron ion homeostasis; cellular response to iron ion; ferrous iron import into cell; iron ion homeostasis; platelet activation; platelet degranulation; positive regulation of receptor-mediated endocytosis; regulation of protein stability; retina homeostasis; transferrin transport; transmembrane transport;	ferric iron binding; ferric iron transmembrane transporter activity; ferrous iron binding; transferrin receptor binding;	Secreted	Signal_peptide	yes
k6-rep2-bm2966	FEVRLLRDPA	DASEAHESSSR	P05060			Secretogranin-1;	-0.146	89	677		53.4	1.5721	2	1206.54	Chromogranin-B;Secretogranin I;	extracellular region; secretory granule;		hormone activity;	Secreted Note Neuroendocrine and endocrine	Signal_peptide	yes
k6-rep2-bm2966	GPLVKYSSDY	FQAPSDYR	Q08380			Galectin-3-binding protein;	-0.146	445	585		18.6	-2.2626	2	1014.51	Basement membrane autoantigen p105;Lectin galactoside-binding soluble 3-binding protein;Mac-2-binding protein;Tumor-associated antigen 90K;	blood microparticle; extracellular exosome; extracellular space; membrane; proteinaceous extracellular matrix;	cell adhesion; cellular defense response; receptor-mediated endocytosis; signal transduction;	scavenger receptor activity;	Secreted ECO 0000269 PubMed 8390986	Signal_peptide	yes
k6-rep2-bm2966	VSVHVEHPQE	ASVVVHQVER	Q8N2S1			Latent-transforming growth factor beta-binding protein 4;	-0.158	228	1624	N-ter +37.08 Da	30.1	-2.5824	3	1158.69		cell; extracellular exosome; extracellular matrix; extracellular region; extracellular space; proteinaceous extracellular matrix;	extracellular matrix organization; growth hormone secretion; multicellular organismal development; protein folding; regulation of cell differentiation; regulation of cell growth; regulation of proteolysis; regulation of transforming growth factor beta receptor signaling pathway; transmembrane receptor protein serine/threonine kinase signaling pathway;	calcium ion binding; glycosaminoglycan binding; integrin binding; transforming growth factor beta binding; transforming growth factor beta-activated receptor activity;	Secreted extracellular space extracellular	Signal_peptide	yes
k6-rep2-bm2966	LAAGPGPSLG	DEAIHCPPCSEEKLAR	P22692			Insulin-like growth factor-binding protein 4;	-0.158	20	258	N-ter +37.08 Da, K +37.08 Da, C +57.02 Da	60.6	-6.0422	3	1983		extracellular region; extracellular space;	cell proliferation; cellular protein metabolic process; DNA metabolic process; inflammatory response; positive regulation of insulin-like growth factor receptor signaling pathway; positive regulation of MAPK cascade; regulation of cell growth; regulation of glucose metabolic process; regulation of insulin-like growth factor receptor signaling pathway; signal transduction; skeletal system developm…	insulin-like growth factor I binding; insulin-like growth factor II binding;	Secreted	Signal_peptide	yes
k6-rep2-bm2966	TQVCSNPPCE	THETGTTNTATTSNAGSAQR	P51610			Host cell factor 1;	-0.158	1294	2035	N-ter +37.08 Da	25.6	4.5988	3	2041	C1 factor;CFF;VCAF;VP16 accessory protein;	axon; cytoplasm; dendrite; histone acetyltransferase complex; membrane; mitochondrion; MLL1 complex; MLL5-L complex; neuronal cell body; nucleoplasm; nucleus; Set1C/COMPASS complex;	cell cycle; cellular response to organic cyclic compound; chromatin organization; histone H4-K16 acetylation; histone H4-K5 acetylation; histone H4-K8 acetylation; mitochondrion organization; negative regulation of transcription from RNA polymerase II promoter; organelle organization; positive regulation of cell cycle; positive regulation of gene expression; protein stabilization; regulation of p…	chromatin binding; identical protein binding; transcription coactivator activity; transcription factor activity, sequence-specific DNA binding; transcriptional activator activity, RNA polymerase II distal enhancer sequence-specific binding;	Cytoplasm Nucleus Note HCFC1R1 modulates		no
k6-rep2-bm2966	AQGGFSSTQD	TVVALHALSR	P20742			Pregnancy zone protein;	-0.158	1258	1482		20.3	-0.4543	3	1097.69	C3 and PZP-like alpha-2-macroglobulin domain-containing protein 6;	blood microparticle; extracellular exosome; extracellular region;	female pregnancy; negative regulation of endopeptidase activity;	endopeptidase inhibitor activity; serine-type endopeptidase inhibitor activity;	Secreted	Signal_peptide	yes
k6-rep2-bm2966	AWNLENLRSP	EEVDKESQR	P48681			Nestin;	-0.173	905	1621	N-ter +37.08 Da, K +37.08 Da	13.4	-1.3404	3	1190.67		cytoplasm; intermediate filament; intermediate filament cytoskeleton;	brain development; cell projection morphogenesis; central nervous system development; embryonic camera-type eye development; G2/M transition of mitotic cell cycle; negative regulation of catalytic activity; negative regulation of neuron apoptotic process; negative regulation of protein binding; positive regulation of intermediate filament depolymerization; positive regulation of neural precursor …	intermediate filament binding; structural molecule activity;			no
k6-rep2-bm2966	KPVDEYKDCH	LAQVPSHTVVAR	P02787			Serotransferrin;	-0.173	260	698	N-ter +37.08 Da	39.3	-2.4319	3	1312.8	Beta-1 metal-binding globulin;Siderophilin;	apical plasma membrane; basal part of cell; basal plasma membrane; blood microparticle; cell surface; coated pit; cytoplasmic, membrane-bounded vesicle; early endosome; endocytic vesicle; endosome membrane; extracellular exosome; extracellular region; extracellular space; extrinsic component of external side of plasma membrane; HFE-transferrin receptor complex; late endosome; perinuclear region o…	blood coagulation; cellular iron ion homeostasis; cellular response to iron ion; ferrous iron import into cell; iron ion homeostasis; platelet activation; platelet degranulation; positive regulation of receptor-mediated endocytosis; regulation of protein stability; retina homeostasis; transferrin transport; transmembrane transport;	ferric iron binding; ferric iron transmembrane transporter activity; ferrous iron binding; transferrin receptor binding;	Secreted	Signal_peptide	yes
k6-rep2-bm2966	TPLPPTSAHG	NVAEGETKPDPDVTER	P02790			Hemopexin;	-0.173	32	462	N-ter +37.08 Da, K +37.08 Da	34.5	-0.9831	3	1827.98	Beta-1B-glycoprotein;	blood microparticle; endocytic vesicle lumen; extracellular exosome; extracellular region; extracellular space;	cellular iron ion homeostasis; heme metabolic process; heme transport; hemoglobin metabolic process; positive regulation of humoral immune response mediated by circulating immunoglobulin; positive regulation of immunoglobulin production; positive regulation of interferon-gamma-mediated signaling pathway; positive regulation of tyrosine phosphorylation of Stat1 protein; receptor-mediated endocytos…	heme transporter activity; metal ion binding;	Secreted	Signal_peptide	yes
k6-rep2-bm2966	VSTPLQGGSN	SAAAIGQSSGELR	P15291			Beta-1,4-galactosyltransferase 1;	-0.173	64	398		36.3	-7.8144	2	1277.68	UDP-Gal:beta-GlcNAc beta-1,4-galactosyltransferase 1;UDP-galactose:beta-N-acetylglucosamine beta-1,4-galactosyltransferase 1;	basolateral plasma membrane; brush border membrane; desmosome; external side of plasma membrane; extracellular exosome; extracellular space; filopodium; glycocalyx; Golgi apparatus; Golgi cisterna membrane; Golgi membrane; Golgi trans cisterna; integral component of membrane; membrane; plasma membrane;	acute inflammatory response; angiogenesis involved in wound healing; binding of sperm to zona pellucida; branching morphogenesis of an epithelial tube; carbohydrate metabolic process; cell adhesion; cellular protein metabolic process; development of secondary sexual characteristics; epithelial cell development; extracellular matrix organization; galactose metabolic process; glycosaminoglycan meta…	alpha-tubulin binding; beta-N-acetylglucosaminylglycopeptide beta-1,4-galactosyltransferase activity; beta-tubulin binding; galactosyltransferase activity; lactose synthase activity; manganese ion binding; N-acetyllactosamine synthase activity; protein homodimerization activity; UDP-galactosyltransferase activity;	Isoform LongIsoform ShortProcessed beta 1 4 galactosyltransferase 1		yes
k6-rep2-bm2966	LVIFIFTKVF	LIDNLDTSAANR	O75063			Glycosaminoglycan xylosylkinase;	-0.188	22	409	N-ter +37.08 Da	33.3	-3.8067	2	1337.73	Xylose kinase;	Golgi apparatus; Golgi membrane; integral component of membrane; nucleoplasm;	positive regulation of protein targeting to mitochondrion;	ATP binding; kinase activity; metal ion binding; phosphotransferase activity, alcohol group as acceptor;	Golgi apparatus membrane		no
k6-rep2-bm2966	LLACISLHSQ	TPVLSSR	Q9H5Y7			SLIT and NTRK-like protein 6;	-0.188	20	841	N-ter +37.08 Da	19.9	-0.2511	2	794.5		cell surface; integral component of plasma membrane;	adult locomotory behavior; auditory behavior; auditory receptor cell morphogenesis; axonogenesis; cochlea development; innervation; lens development in camera-type eye; linear vestibuloocular reflex; multicellular organism growth; positive regulation of synapse assembly; sensory perception of sound; startle response; synapse assembly; vestibulocochlear nerve development; visual perception;		Cell membrane ECO 0000269 PubMed 23543054	Signal_peptide	yes
k6-rep2-bm2966	LLAILAVALA	VSPAAGSSPGKPPR	P01034			Cystatin-C;	-0.188	19	146	N-ter +37.08 Da, K +37.08 Da	40.5	0.2895	3	1378.85	Cystatin-3;Gamma-trace;Neuroendocrine basic polypeptide;Post-gamma-globulin;	axon; basement membrane; contractile fiber; endoplasmic reticulum; extracellular exosome; extracellular region; extracellular space; lysosome; multivesicular body; neuronal cell body; nuclear membrane; perinuclear region of cytoplasm;	apoptotic process; brain development; cell activation; cellular protein metabolic process; cellular response to hydrogen peroxide; circadian sleep/wake cycle, REM sleep; defense response; embryo implantation; extracellular fibril organization; eye development; negative regulation of blood vessel remodeling; negative regulation of cell death; negative regulation of collagen catabolic process; nega…	beta-amyloid binding; cysteine-type endopeptidase inhibitor activity; endopeptidase inhibitor activity; identical protein binding; protease binding;	Secreted ECO 0000269 PubMed 20189825	Signal_peptide	yes
k6-rep2-bm2966	AMDIHFHSPA	FQHPPTEFIR	P10909			Clusterin;	-0.216	265	449	N-ter +37.08 Da	30.1	-1.6797	3	1306.72	Aging-associated gene 4 protein;Apolipoprotein J;Complement cytolysis inhibitor;Complement-associated protein SP-40,40;Ku70-binding protein 1;NA1/NA2;Testosterone-repressed prostate message 2;	aggresome; apical dendrite; blood microparticle; cell surface; chromaffin granule; cytoplasm; cytosol; endoplasmic reticulum; extracellular exosome; extracellular matrix; extracellular region; extracellular space; Golgi apparatus; growth cone; intracellular; mitochondrial membrane; mitochondrion; neurofibrillary tangle; nucleus; perinuclear region of cytoplasm; platelet alpha granule lumen; prote…	aging; blood coagulation; cell morphogenesis; cellular response to growth factor stimulus; central nervous system myelin maintenance; chaperone-mediated protein complex assembly; chaperone-mediated protein folding; complement activation; complement activation, classical pathway; endocrine pancreas development; estrous cycle; innate immune response; intrinsic apoptotic signaling pathway; lipid met…	chaperone binding; misfolded protein binding; ubiquitin protein ligase binding;	Isoform 1Nucleus Cytoplasm Mitochondrion membrane	Signal_peptide	yes
k6-rep2-bm2966	NSVEMDWVLK	HTGPNSPDTANDGFVR	P31943	P55795		Heterogeneous nuclear ribonucleoprotein H;	-0.216	97	449	N-ter +37.08 Da	20.3	-5.7463	3	1719.83		catalytic step 2 spliceosome; cytoplasm; membrane; nucleoplasm; nucleus;	gene expression; mRNA splicing, via spliceosome; regulation of RNA splicing; RNA processing; RNA splicing;	nucleotide binding; poly(A) RNA binding; poly(U) RNA binding; RNA binding;	Nucleus nucleoplasm		no
k6-rep2-bm2966	LLMLGMGCWA	REVLVPEGPLYR	Q969P0			Immunoglobulin superfamily member 8;	-0.216	26	613		24.6	2.0522	3	1458.85	CD81 partner 3;Glu-Trp-Ile EWI motif-containing protein 2;Keratinocytes-associated transmembrane protein 4;LIR-D1;Prostaglandin regulatory-like protein;	extracellular exosome; integral component of membrane; membrane; plasma membrane;	cell proliferation; movement of cell or subcellular component; nervous system development; single fertilization; skeletal muscle tissue development;		Cell membrane ECO 0000250 Single pass	Signal_peptide	yes
k6-rep2-bm2966	DEYKDCHLAQ	VPSHTVVAR	P02787			Serotransferrin;	-0.216	263	698		23.2	-0.1	3	996.6	Beta-1 metal-binding globulin;Siderophilin;	apical plasma membrane; basal part of cell; basal plasma membrane; blood microparticle; cell surface; coated pit; cytoplasmic, membrane-bounded vesicle; early endosome; endocytic vesicle; endosome membrane; extracellular exosome; extracellular region; extracellular space; extrinsic component of external side of plasma membrane; HFE-transferrin receptor complex; late endosome; perinuclear region o…	blood coagulation; cellular iron ion homeostasis; cellular response to iron ion; ferrous iron import into cell; iron ion homeostasis; platelet activation; platelet degranulation; positive regulation of receptor-mediated endocytosis; regulation of protein stability; retina homeostasis; transferrin transport; transmembrane transport;	ferric iron binding; ferric iron transmembrane transporter activity; ferrous iron binding; transferrin receptor binding;	Secreted	Signal_peptide	yes
k6-rep2-bm2966	TGSSDREPPR	GAPTPSPAAR	Q9Y4B5			Microtubule cross-linking factor 1;	-0.231	246	1905		12	1.3562	3	955.54	Coiled-coil domain-containing protein 165;PAR-1-interacting protein;SOGA family member 2;	apical plasma membrane; apicolateral plasma membrane; cytoplasm; cytoskeleton; extracellular space; lateral plasma membrane; microtubule bundle; midbody; spindle pole;	establishment or maintenance of epithelial cell apical/basal polarity; microtubule bundle formation; positive regulation of microtubule motor activity; positive regulation of protein targeting to membrane; regulation of autophagy;	microtubule binding; poly(A) RNA binding; protein homodimerization activity;	Lateral cell membrane ECO 0000250 Apical		yes
k6-rep2-bm2966	ATPLPPTSAH	GNVAEGETKPDPDVTER	P02790			Hemopexin;	-0.231	31	462	N-ter +37.08 Da, K +37.08 Da	44.2	-1.7479	3	1885	Beta-1B-glycoprotein;	blood microparticle; endocytic vesicle lumen; extracellular exosome; extracellular region; extracellular space;	cellular iron ion homeostasis; heme metabolic process; heme transport; hemoglobin metabolic process; positive regulation of humoral immune response mediated by circulating immunoglobulin; positive regulation of immunoglobulin production; positive regulation of interferon-gamma-mediated signaling pathway; positive regulation of tyrosine phosphorylation of Stat1 protein; receptor-mediated endocytos…	heme transporter activity; metal ion binding;	Secreted	Signal_peptide	yes
k6-rep2-bm2966	TLLVRDLAEM	GSPDAAAAVR	Q9P2N4			A disintegrin and metalloproteinase with thrombospondin motifs 9;	-0.231	19	1935	N-ter +37.08 Da	17.9	-9.4583	2	949.53		endoplasmic reticulum; proteinaceous extracellular matrix;	glycoprotein catabolic process; multicellular organismal development; protein transport; proteolysis; vesicle-mediated transport;	metalloendopeptidase activity; metallopeptidase activity; zinc ion binding;	Secreted extracellular space extracellular	Signal_peptide	yes
k6-rep2-bm2966	LLRGPPVARA	GASSAGLGPVVR	P17936			Insulin-like growth factor-binding protein 3;	-0.246	26	291		33.1	-3.4431	2	1101.64		extracellular exosome; extracellular region; extracellular space; insulin-like growth factor binding protein complex; insulin-like growth factor ternary complex; nucleus;	apoptotic process; cellular protein metabolic process; negative regulation of cell proliferation; negative regulation of protein phosphorylation; negative regulation of signal transduction; negative regulation of smooth muscle cell migration; negative regulation of smooth muscle cell proliferation; osteoblast differentiation; positive regulation of apoptotic process; positive regulation of cataly…	fibronectin binding; insulin-like growth factor binding; insulin-like growth factor I binding; insulin-like growth factor II binding; metal ion binding; protein tyrosine phosphatase activator activity;	Secreted ECO 0000269 PubMed 20353938	Signal_peptide	yes
k6-rep2-bm2966	CVPNSNERYY	GYTGAFR	P02787	P02788		Serotransferrin;	-0.246	544	710		22	-0.6215	2	802.43	Beta-1 metal-binding globulin;Siderophilin;	apical plasma membrane; basal part of cell; basal plasma membrane; blood microparticle; cell surface; coated pit; cytoplasmic, membrane-bounded vesicle; early endosome; endocytic vesicle; endosome membrane; extracellular exosome; extracellular region; extracellular space; extrinsic component of external side of plasma membrane; HFE-transferrin receptor complex; late endosome; perinuclear region o…	blood coagulation; cellular iron ion homeostasis; cellular response to iron ion; ferrous iron import into cell; iron ion homeostasis; platelet activation; platelet degranulation; positive regulation of receptor-mediated endocytosis; regulation of protein stability; retina homeostasis; transferrin transport; transmembrane transport;	ferric iron binding; ferric iron transmembrane transporter activity; ferrous iron binding; transferrin receptor binding;	Secreted	Signal_peptide	yes
k6-rep2-bm2966	PHCEKGLVEK	SAGDVDTLAFDGR	O00468			Agrin;	-0.246	1862	2067	N-ter +37.08 Da	52.3	-4.336	2	1358.68		basal lamina; cell junction; cell surface; cytoplasm; extracellular exosome; extracellular matrix; extracellular region; Golgi lumen; integral component of membrane; lysosomal lumen; plasma membrane; synapse;	axon guidance; carbohydrate metabolic process; chondroitin sulfate metabolic process; clustering of voltage-gated sodium channels; extracellular matrix organization; fat-soluble vitamin metabolic process; G-protein coupled acetylcholine receptor signaling pathway; glycosaminoglycan biosynthetic process; glycosaminoglycan catabolic process; glycosaminoglycan metabolic process; neuromuscular juncti…	acetylcholine receptor regulator activity; calcium ion binding; chondroitin sulfate binding; dystroglycan binding; heparan sulfate proteoglycan binding; laminin binding; sialic acid binding; structural constituent of cytoskeleton;	Isoform 1Isoform 2	Signal_peptide	yes
k6-rep2-bm2966	LLLLGALNKA	STVIHYEIPEER	Q9UN70			Protocadherin gamma-C3;	-0.246	28	934	N-ter +37.08 Da	39.8	-0.8605	3	1507.81	Protocadherin-2;Protocadherin-43;	extracellular exosome; integral component of membrane; membrane; plasma membrane;	calcium-dependent cell-cell adhesion via plasma membrane cell adhesion molecules; homophilic cell adhesion via plasma membrane adhesion molecules; synapse organization;	calcium ion binding;	Cell membrane ECO 0000250 Single pass	Signal_peptide	yes
k6-rep2-bm2966	PLNVDLIEFQ	TNLVPYPR	Q71U36	P68363	Q9BQE3	Tubulin alpha-1A chain;	-0.246	262	446		18.4	-2.1157	2	990.58	Alpha-tubulin 3;Tubulin B-alpha-1;Tubulin alpha-3 chain;	cytoplasmic microtubule; cytoplasmic ribonucleoprotein granule; cytosol; extracellular exosome; microtubule; myelin sheath; nucleus; recycling endosome;	'de novo' posttranslational protein folding; cell division; cellular protein metabolic process; cytoskeleton-dependent intracellular transport; G2/M transition of mitotic cell cycle; microtubule-based process; mitotic cell cycle; organelle organization; protein folding;	GTP binding; GTPase activity; structural constituent of cytoskeleton; structural molecule activity;	Cytoplasm cytoskeleton		yes
k6-rep2-bm2966	M	VQKESQATLEER	O60502			Protein O-GlcNAcase {ECO:0000303|PubMed:11148210, ECO:0000303|PubMed:11788610};	-0.246	0	916	N-ter +37.08 Da, K +37.08 Da	20.3	2.6141	3	1488.88	Beta-N-acetylglucosaminidase {ECO:0000303|PubMed:11148210};Beta-N-acetylhexosaminidase;Beta-hexosaminidase;Meningioma-expressed antigen 5 {ECO:0000303|PubMed:9811929};N-acetyl-beta-D-glucosaminidase;N-acetyl-beta-glucosaminidase;Nuclear cytoplasmic O-GlcNAcase and acetyltransferase;	cytosol; membrane; nucleus;	glycoprotein catabolic process; N-acetylglucosamine metabolic process; protein deglycosylation;	beta-N-acetylglucosaminidase activity; hyalurononglucosaminidase activity;	Isoform 3Isoform 1		no
k6-rep2-bm2966	EAAEERESAR	EEEEAEQERR	O15240			Neurosecretory protein VGF;	-0.26	361	615	N-ter +37.08 Da	19	-1.4151	3	1339.64		cytoplasmic vesicle; extracellular space; intracellular membrane-bounded organelle; transport vesicle;	carbohydrate homeostasis; defense response to bacterium; generation of precursor metabolites and energy; glucose homeostasis; insulin secretion; ovarian follicle development; regulation of synaptic plasticity; response to cAMP; response to cold; response to dietary excess; response to insulin; sexual reproduction;	hormone activity;	Secreted ECO 0000269 PubMed 19194657	Signal_peptide	yes
k6-rep2-bm2966	SARIKMEEDA	LLSDPVETSAEAR	Q6ZRI8			Rho GTPase-activating protein 36;	-0.26	469	547	N-ter +37.08 Da	31.4	-2.1056	2	1422.77		cytosol;	regulation of small GTPase mediated signal transduction; small GTPase mediated signal transduction;	GTPase activator activity;		Signal_peptide	yes
k6-rep2-bm2966	LCWSLAIATP	LPPTSAHGNVAEGETKPDPDVTER	P02790			Hemopexin;	-0.276	24	462	N-ter +37.08 Da, K +37.08 Da	23.6	-0.9261	3	2588.36	Beta-1B-glycoprotein;	blood microparticle; endocytic vesicle lumen; extracellular exosome; extracellular region; extracellular space;	cellular iron ion homeostasis; heme metabolic process; heme transport; hemoglobin metabolic process; positive regulation of humoral immune response mediated by circulating immunoglobulin; positive regulation of immunoglobulin production; positive regulation of interferon-gamma-mediated signaling pathway; positive regulation of tyrosine phosphorylation of Stat1 protein; receptor-mediated endocytos…	heme transporter activity; metal ion binding;	Secreted	Signal_peptide	yes
k6-rep2-bm2966	QQEKKETARP	SCEIVDGTR	Q92538			Golgi-specific brefeldin A-resistance guanine nucleotide exchange factor 1;	-0.276	610	1859	N-ter +37.08 Da, C +57.02 Da	14.6	1.9561	2	1071.54		cell leading edge; cis-Golgi network; cytosol; endoplasmic reticulum lumen; endoplasmic reticulum-Golgi intermediate compartment; Golgi apparatus; Golgi membrane; Golgi stack; lipid particle; membrane; mitochondrion; peroxisome; trans-Golgi network;	cell activation involved in immune response; cellular protein metabolic process; COPI coating of Golgi vesicle; endoplasmic reticulum-Golgi intermediate compartment organization; ER to Golgi vesicle-mediated transport; establishment of monopolar cell polarity; Golgi disassembly; Golgi organization; Golgi to endosome transport; membrane organization; neutrophil chemotaxis; organelle organization; …	ARF guanyl-nucleotide exchange factor activity; guanyl-nucleotide exchange factor activity; phosphatidylinositol-3,4,5-trisphosphate binding; phosphatidylinositol-3,5-bisphosphate binding;	Golgi apparatus cis Golgi network		no
k6-rep2-bm2966	HLFGSNVTDC	SGNFCLFR	P02787			Serotransferrin;	-0.276	633	698	, C +57.02 Da	25.8	0.2903	2	1031.52	Beta-1 metal-binding globulin;Siderophilin;	apical plasma membrane; basal part of cell; basal plasma membrane; blood microparticle; cell surface; coated pit; cytoplasmic, membrane-bounded vesicle; early endosome; endocytic vesicle; endosome membrane; extracellular exosome; extracellular region; extracellular space; extrinsic component of external side of plasma membrane; HFE-transferrin receptor complex; late endosome; perinuclear region o…	blood coagulation; cellular iron ion homeostasis; cellular response to iron ion; ferrous iron import into cell; iron ion homeostasis; platelet activation; platelet degranulation; positive regulation of receptor-mediated endocytosis; regulation of protein stability; retina homeostasis; transferrin transport; transmembrane transport;	ferric iron binding; ferric iron transmembrane transporter activity; ferrous iron binding; transferrin receptor binding;	Secreted	Signal_peptide	yes
k6-rep2-bm2966	LLARYKGLNL	TEDTYKPR	Q08380			Galectin-3-binding protein;	-0.276	398	585	N-ter +37.08 Da, K +37.08 Da	24.2	-1.0151	3	1080.64	Basement membrane autoantigen p105;Lectin galactoside-binding soluble 3-binding protein;Mac-2-binding protein;Tumor-associated antigen 90K;	blood microparticle; extracellular exosome; extracellular space; membrane; proteinaceous extracellular matrix;	cell adhesion; cellular defense response; receptor-mediated endocytosis; signal transduction;	scavenger receptor activity;	Secreted ECO 0000269 PubMed 8390986	Signal_peptide	yes
k6-rep2-bm2966	LRETYGEMAD	CCAKQEPER	P02768			Serum albumin;	-0.292	112	609	N-ter +37.08 Da, K +37.08 Da, C +57.02 Da	22.9	-1.9174	3	1248.65		basement membrane; blood microparticle; endoplasmic reticulum; extracellular exosome; extracellular region; extracellular space; Golgi apparatus; myelin sheath; nucleus; platelet alpha granule lumen; protein complex;	bile acid and bile salt transport; bile acid metabolic process; blood coagulation; cellular oxidant detoxification; cellular response to starvation; hemolysis by symbiont of host erythrocytes; lipoprotein metabolic process; maintenance of mitochondrion location; negative regulation of apoptotic process; negative regulation of programmed cell death; platelet activation; platelet degranulation; pos…	antioxidant activity; chaperone binding; copper ion binding; DNA binding; drug binding; fatty acid binding; pyridoxal phosphate binding; toxic substance binding; zinc ion binding;	Secreted	Signal_peptide	yes
k6-rep2-bm2966	DLTKVHTECC	HGDLLECADDR	P02768			Serum albumin;	-0.306	269	609	N-ter +37.08 Da, C +57.02 Da	50.2	-1.869	2	1335.62		basement membrane; blood microparticle; endoplasmic reticulum; extracellular exosome; extracellular region; extracellular space; Golgi apparatus; myelin sheath; nucleus; platelet alpha granule lumen; protein complex;	bile acid and bile salt transport; bile acid metabolic process; blood coagulation; cellular oxidant detoxification; cellular response to starvation; hemolysis by symbiont of host erythrocytes; lipoprotein metabolic process; maintenance of mitochondrion location; negative regulation of apoptotic process; negative regulation of programmed cell death; platelet activation; platelet degranulation; pos…	antioxidant activity; chaperone binding; copper ion binding; DNA binding; drug binding; fatty acid binding; pyridoxal phosphate binding; toxic substance binding; zinc ion binding;	Secreted	Signal_peptide	yes
k6-rep2-bm2966	HEKTPVSDRV	TKCCTESLVNR	P02768			Serum albumin;	-0.306	496	609	N-ter +37.08 Da, K +37.08 Da, C +57.02 Da	32.9	-0.6242	3	1438.78		basement membrane; blood microparticle; endoplasmic reticulum; extracellular exosome; extracellular region; extracellular space; Golgi apparatus; myelin sheath; nucleus; platelet alpha granule lumen; protein complex;	bile acid and bile salt transport; bile acid metabolic process; blood coagulation; cellular oxidant detoxification; cellular response to starvation; hemolysis by symbiont of host erythrocytes; lipoprotein metabolic process; maintenance of mitochondrion location; negative regulation of apoptotic process; negative regulation of programmed cell death; platelet activation; platelet degranulation; pos…	antioxidant activity; chaperone binding; copper ion binding; DNA binding; drug binding; fatty acid binding; pyridoxal phosphate binding; toxic substance binding; zinc ion binding;	Secreted	Signal_peptide	yes
k6-rep2-bm2966	PVSDRVTKCC	TESLVNR	P02768			Serum albumin;	-0.322	500	609		23.5	-1.057	2	849.49		basement membrane; blood microparticle; endoplasmic reticulum; extracellular exosome; extracellular region; extracellular space; Golgi apparatus; myelin sheath; nucleus; platelet alpha granule lumen; protein complex;	bile acid and bile salt transport; bile acid metabolic process; blood coagulation; cellular oxidant detoxification; cellular response to starvation; hemolysis by symbiont of host erythrocytes; lipoprotein metabolic process; maintenance of mitochondrion location; negative regulation of apoptotic process; negative regulation of programmed cell death; platelet activation; platelet degranulation; pos…	antioxidant activity; chaperone binding; copper ion binding; DNA binding; drug binding; fatty acid binding; pyridoxal phosphate binding; toxic substance binding; zinc ion binding;	Secreted	Signal_peptide	yes
k6-rep2-bm2966	QAMDIHFHSP	AFQHPPTEFIR	P10909			Clusterin;	-0.338	264	449	N-ter +37.08 Da	34	0.1448	3	1377.76	Aging-associated gene 4 protein;Apolipoprotein J;Complement cytolysis inhibitor;Complement-associated protein SP-40,40;Ku70-binding protein 1;NA1/NA2;Testosterone-repressed prostate message 2;	aggresome; apical dendrite; blood microparticle; cell surface; chromaffin granule; cytoplasm; cytosol; endoplasmic reticulum; extracellular exosome; extracellular matrix; extracellular region; extracellular space; Golgi apparatus; growth cone; intracellular; mitochondrial membrane; mitochondrion; neurofibrillary tangle; nucleus; perinuclear region of cytoplasm; platelet alpha granule lumen; prote…	aging; blood coagulation; cell morphogenesis; cellular response to growth factor stimulus; central nervous system myelin maintenance; chaperone-mediated protein complex assembly; chaperone-mediated protein folding; complement activation; complement activation, classical pathway; endocrine pancreas development; estrous cycle; innate immune response; intrinsic apoptotic signaling pathway; lipid met…	chaperone binding; misfolded protein binding; ubiquitin protein ligase binding;	Isoform 1Nucleus Cytoplasm Mitochondrion membrane	Signal_peptide	yes
k6-rep2-bm2966	TSAHGNVAEG	ETKPDPDVTER	P02790			Hemopexin;	-0.338	37	462	N-ter +37.08 Da, K +37.08 Da	29.1	-0.8084	3	1357.77	Beta-1B-glycoprotein;	blood microparticle; endocytic vesicle lumen; extracellular exosome; extracellular region; extracellular space;	cellular iron ion homeostasis; heme metabolic process; heme transport; hemoglobin metabolic process; positive regulation of humoral immune response mediated by circulating immunoglobulin; positive regulation of immunoglobulin production; positive regulation of interferon-gamma-mediated signaling pathway; positive regulation of tyrosine phosphorylation of Stat1 protein; receptor-mediated endocytos…	heme transporter activity; metal ion binding;	Secreted	Signal_peptide	yes
k6-rep2-bm2966	LCCLLTAAAG	AASYPPR	Q9Y6C2			EMILIN-1;	-0.353	19	1016		18.7	2.5174	2	792.45	Elastin microfibril interface-located protein 1;	collagen trimer; extracellular exosome; extracellular matrix; extracellular region; proteinaceous extracellular matrix;	cell adhesion; extracellular matrix organization;		Secreted extracellular space extracellular	Signal_peptide	yes
k6-rep2-bm2966	YFSLLTRARR	DAGPPPGAAPR	Q8NES3			Beta-1,3-N-acetylglucosaminyltransferase lunatic fringe;	-0.353	85	379		32.4	0.2889	2	1036.56	O-fucosylpeptide 3-beta-N-acetylglucosaminyltransferase;	extracellular region; extracellular vesicle; integral component of Golgi membrane;	compartment pattern specification; female meiotic division; marginal zone B cell differentiation; negative regulation of Notch signaling pathway involved in somitogenesis; Notch signaling pathway; organ morphogenesis; ovarian follicle development; positive regulation of Notch signaling pathway; positive regulation of protein binding; regulation of Notch signaling pathway; regulation of somitogene…	metal ion binding; O-fucosylpeptide 3-beta-N-acetylglucosaminyltransferase activity;	Golgi apparatus membrane ECO 0000250		yes
k6-rep2-bm2966	QTDGLGLSYL	SSHIANVER	P06396			Gelsolin;	-0.353	409	782		18.5	-3.6309	3	1043.56	AGEL;Actin-depolymerizing factor;Brevin;	actin cap; actin cytoskeleton; blood microparticle; cortical actin cytoskeleton; cytoplasm; cytosol; extracellular exosome; extracellular region; extracellular space; focal adhesion; lamellipodium; myelin sheath; perinuclear region of cytoplasm; plasma membrane; podosome; ruffle; sarcoplasm;	actin filament capping; actin filament polymerization; actin filament reorganization; actin filament severing; actin nucleation; aging; amyloid fibril formation; apoptotic process; barbed-end actin filament capping; cellular component disassembly involved in execution phase of apoptosis; cellular protein metabolic process; cellular response to cadmium ion; cilium morphogenesis; hepatocyte apoptot…	actin binding; calcium ion binding; myosin II binding; protein domain specific binding;	Isoform 2Isoform 1	Signal_peptide	yes
k6-rep2-bm2966	TWSPSEWQMA	YEPQGGSGYDYSYAGGR	P61978			Heterogeneous nuclear ribonucleoprotein K;	-0.37	359	463		19.3	-2.3658	2	1857.81	Transformation up-regulated nuclear protein;	axon terminus; catalytic step 2 spliceosome; cell cortex; cytoplasm; cytosol; dendritic spine; extracellular exosome; focal adhesion; membrane; mitochondrion; nuclear chromatin; nucleoplasm; nucleus; podosome; postsynaptic density; protein-DNA complex;	acute-phase response; aging; camera-type eye development; cellular protein metabolic process; cellular response to amino acid stimulus; cellular response to forskolin; cellular response to glucose stimulus; cellular response to insulin stimulus; cellular response to rapamycin; cerebellum development; cerebral cortex development; gene expression; hippocampus development; kidney development; liver …	C-rich single-stranded DNA binding; mRNA 3'-UTR binding; mRNA CDS binding; poly(A) RNA binding; pre-mRNA 3'-splice site binding; ribonucleoprotein complex binding; RNA binding; RNA polymerase II core promoter proximal region sequence-specific DNA binding; single-stranded DNA binding; transcriptional activator activity, RNA polymerase II core promoter proximal region sequence-specific binding;	Cytoplasm ECO 0000269 PubMed 1729596		yes
k6-rep2-bm2966	GMSLVALKKA	LAAAGYDVEKNNSR	Q02539	P16403	P16402	Histone H1.1;	-0.386	68	207	N-ter +37.08 Da, K +37.08 Da	18.1	-1.2011	3	1578.89	Histone H1a;	nuclear chromatin; nuclear euchromatin; nucleosome;	nucleosome assembly; spermatogenesis;	chromatin DNA binding;	Nucleus ECO 0000255 PROSITE		no
k6-rep2-bm2966	M	VGVKPVGSDPDFQPELSGAGSR	O43396			Thioredoxin-like protein 1;	-0.386	0	289	N-ter +37.08 Da, K +37.08 Da	43.1	-0.2639	3	2270.25	32 kDa thioredoxin-related protein;	cytoplasm; extracellular exosome; mitochondrion; nucleus; proteasome complex;	cell redox homeostasis; cellular response to oxidative stress; glycerol ether metabolic process; protein folding; sulfate assimilation;	disulfide oxidoreductase activity; oxidoreductase activity, acting on a sulfur group of donors, disulfide as acceptor; protein disulfide oxidoreductase activity;	Cytoplasm ECO 0000269 PubMed 19349277		yes
k6-rep2-bm2966	NKCVPNSNER	YYGYTGAFR	P02787	P02788		Serotransferrin;	-0.386	542	710	N-ter +37.08 Da	20	0.7051	2	1132.57	Beta-1 metal-binding globulin;Siderophilin;	apical plasma membrane; basal part of cell; basal plasma membrane; blood microparticle; cell surface; coated pit; cytoplasmic, membrane-bounded vesicle; early endosome; endocytic vesicle; endosome membrane; extracellular exosome; extracellular region; extracellular space; extrinsic component of external side of plasma membrane; HFE-transferrin receptor complex; late endosome; perinuclear region o…	blood coagulation; cellular iron ion homeostasis; cellular response to iron ion; ferrous iron import into cell; iron ion homeostasis; platelet activation; platelet degranulation; positive regulation of receptor-mediated endocytosis; regulation of protein stability; retina homeostasis; transferrin transport; transmembrane transport;	ferric iron binding; ferric iron transmembrane transporter activity; ferrous iron binding; transferrin receptor binding;	Secreted	Signal_peptide	yes
k6-rep2-bm2966	PLQLCALVHC	APPAAGQQQPPR	P28300			Protein-lysine 6-oxidase;	-0.419	20	417		14.4	2.4786	2	1248.69	Lysyl oxidase;	collagen trimer; extracellular region; extracellular space; nucleus; proteinaceous extracellular matrix;	aorta development; cellular protein modification process; collagen fibril organization; elastic fiber assembly; extracellular matrix organization; heart development; lung development; response to drug; response to steroid hormone; wound healing;	copper ion binding; protein-lysine 6-oxidase activity;	Secreted extracellular space	Signal_peptide	yes
k6-rep2-bm2966	PVDEYKDCHL	AQVPSHTVVAR	P02787			Serotransferrin;	-0.419	261	698		31.9	1.7519	3	1195.7	Beta-1 metal-binding globulin;Siderophilin;	apical plasma membrane; basal part of cell; basal plasma membrane; blood microparticle; cell surface; coated pit; cytoplasmic, membrane-bounded vesicle; early endosome; endocytic vesicle; endosome membrane; extracellular exosome; extracellular region; extracellular space; extrinsic component of external side of plasma membrane; HFE-transferrin receptor complex; late endosome; perinuclear region o…	blood coagulation; cellular iron ion homeostasis; cellular response to iron ion; ferrous iron import into cell; iron ion homeostasis; platelet activation; platelet degranulation; positive regulation of receptor-mediated endocytosis; regulation of protein stability; retina homeostasis; transferrin transport; transmembrane transport;	ferric iron binding; ferric iron transmembrane transporter activity; ferrous iron binding; transferrin receptor binding;	Secreted	Signal_peptide	yes
k6-rep2-bm2966	LKPHSQIPVS	CEELPEESR	P20701			Integrin alpha-L;	-0.419	843	1170	, C +57.02 Da	10.9	-0.9302	3	1179.54	CD11 antigen-like family member A;Leukocyte adhesion glycoprotein LFA-1 alpha chain;Leukocyte function-associated molecule 1 alpha chain;	cell surface; cell-cell junction; external side of plasma membrane; extracellular exosome; immunological synapse; integrin alphaL-beta2 complex; integrin complex; membrane; plasma membrane;	activated T cell proliferation; blood coagulation; cell adhesion; cell-matrix adhesion; extracellular matrix organization; heterophilic cell-cell adhesion via plasma membrane cell adhesion molecules; inflammatory response; integrin-mediated signaling pathway; leukocyte cell-cell adhesion; leukocyte migration; movement of cell or subcellular component; positive regulation of calcium-mediated signa…	cell adhesion molecule binding; ICAM-3 receptor activity; metal ion binding;	Membrane Single pass type I membrane	Signal_peptide	yes
k6-rep2-bm2966	LFGSNVTDCS	GNFCLFR	P02787			Serotransferrin;	-0.419	634	698	, C +57.02 Da	24.1	1.4791	2	944.49	Beta-1 metal-binding globulin;Siderophilin;	apical plasma membrane; basal part of cell; basal plasma membrane; blood microparticle; cell surface; coated pit; cytoplasmic, membrane-bounded vesicle; early endosome; endocytic vesicle; endosome membrane; extracellular exosome; extracellular region; extracellular space; extrinsic component of external side of plasma membrane; HFE-transferrin receptor complex; late endosome; perinuclear region o…	blood coagulation; cellular iron ion homeostasis; cellular response to iron ion; ferrous iron import into cell; iron ion homeostasis; platelet activation; platelet degranulation; positive regulation of receptor-mediated endocytosis; regulation of protein stability; retina homeostasis; transferrin transport; transmembrane transport;	ferric iron binding; ferric iron transmembrane transporter activity; ferrous iron binding; transferrin receptor binding;	Secreted	Signal_peptide	yes
k6-rep2-bm2966	GKDSCQGDSG	GPLVCGDHLR	Q92876			Kallikrein-6;	-0.419	197	244	N-ter +37.08 Da, C +57.02 Da	35.5	-1.7217	3	1158.63	Neurosin;Protease M;SP59;Serine protease 18;Serine protease 9;Zyme;	cytoplasm; endoplasmic reticulum; extracellular region; extracellular space; intercellular bridge; microtubule cytoskeleton; mitochondrion; nuclear membrane; nucleolus; nucleoplasm;	amyloid precursor protein metabolic process; central nervous system development; collagen catabolic process; hormone metabolic process; myelination; neuron death; positive regulation of G-protein coupled receptor protein signaling pathway; protein autoprocessing; protein processing; regulation of cell differentiation; regulation of neuron projection development; response to wounding; tissue regen…	serine-type endopeptidase activity;	Secreted Nucleus nucleolus Cytoplasm	Signal_peptide	yes
k6-rep2-bm2966	AERGAVELKK	NEFQGELEKQR	Q8NBJ4			Golgi membrane protein 1;	-0.419	66	401	N-ter +37.08 Da, K +37.08 Da	24.7	-1.5842	3	1448.82	Golgi membrane protein GP73;Golgi phosphoprotein 2;	extracellular exosome; extracellular space; Golgi apparatus; integral component of plasma membrane;	nucleus organization; regulation of lipid metabolic process;		Golgi apparatus cis Golgi network membrane		yes
k6-rep2-bm2966	RETIKGIQKR	EASNCFAIR	Q9Y287			Integral membrane protein 2B;	-0.436	242	266	, C +57.02 Da	28.7	0	2	1098.54	Immature BRI2;Protein E25B;Transmembrane protein BRI;	endosome membrane; extracellular exosome; extracellular region; extracellular space; Golgi apparatus; Golgi-associated vesicle membrane; integral component of organelle membrane; intracellular membrane-bounded organelle; membrane; plasma membrane;	cellular protein metabolic process; negative regulation of amyloid precursor protein biosynthetic process; nervous system development;	ATP binding; beta-amyloid binding;	Integral membrane protein 2BBRI2 membrane formBri23 peptideBRI2C soluble form		yes
k6-rep2-bm2966	ALLLATLGAA	GQPLGGESICSAR	Q9BUD6			Spondin-2;	-0.436	24	331	N-ter +37.08 Da, C +57.02 Da	36.4	2.9224	2	1366.71	Differentially expressed in cancerous and non-cancerous lung cells 1;Mindin;	extracellular exosome; extracellular space; proteinaceous extracellular matrix;	axon guidance; cell adhesion; cellular response to lipopolysaccharide; defense response to fungus; defense response to virus; induction of bacterial agglutination; innate immune response; mast cell mediated immunity; opsonization; positive regulation of interleukin-6 production; positive regulation of macrophage cytokine production; positive regulation of tumor necrosis factor production;	antigen binding; lipopolysaccharide binding; metal ion binding;	Secreted extracellular space extracellular	Signal_peptide	yes
k6-rep2-bm2966	GLQEAAEERE	SAREEEEAEQER	O15240			Neurosecretory protein VGF;	-0.436	358	615	N-ter +37.08 Da	19	0.3332	3	1497.71		cytoplasmic vesicle; extracellular space; intracellular membrane-bounded organelle; transport vesicle;	carbohydrate homeostasis; defense response to bacterium; generation of precursor metabolites and energy; glucose homeostasis; insulin secretion; ovarian follicle development; regulation of synaptic plasticity; response to cAMP; response to cold; response to dietary excess; response to insulin; sexual reproduction;	hormone activity;	Secreted ECO 0000269 PubMed 19194657	Signal_peptide	yes
k6-rep2-bm2966	LLAFGHSTYG	AECFPACNPQNGFCEDDNVCR	P80370			Protein delta homolog 1;	-0.47	22	383	N-ter +37.08 Da, C +57.02 Da	49.5	-5.6196	3	2595.03	pG2;	external side of plasma membrane; extracellular space; integral component of membrane;	cell differentiation; embryonic skeletal system development; negative regulation of Notch signaling pathway; Notch signaling pathway; post-embryonic development; regulation of gene expression;		Membrane Single pass type I membrane	Signal_peptide	yes
k6-rep2-bm2966	TYRQLFHPEQ	LITGKEDAANNYAR	Q71U36	P68363	Q9BQE3	Tubulin alpha-1A chain;	-0.47	90	449	N-ter +37.08 Da, K +37.08 Da	17.6	-1.7392	3	1606.92	Alpha-tubulin 3;Tubulin B-alpha-1;Tubulin alpha-3 chain;	cytoplasmic microtubule; cytoplasmic ribonucleoprotein granule; cytosol; extracellular exosome; microtubule; myelin sheath; nucleus; recycling endosome;	'de novo' posttranslational protein folding; cell division; cellular protein metabolic process; cytoskeleton-dependent intracellular transport; G2/M transition of mitotic cell cycle; microtubule-based process; mitotic cell cycle; organelle organization; protein folding;	GTP binding; GTPase activity; structural constituent of cytoskeleton; structural molecule activity;	Cytoplasm cytoskeleton		yes
k6-rep2-bm2966	WSLCWSLAIA	TPLPPTSAHGNVAEGETKPDPDVTER	P02790			Hemopexin;	-0.47	22	462	N-ter +37.08 Da, K +37.08 Da	49.6	-5.1264	3	2786.45	Beta-1B-glycoprotein;	blood microparticle; endocytic vesicle lumen; extracellular exosome; extracellular region; extracellular space;	cellular iron ion homeostasis; heme metabolic process; heme transport; hemoglobin metabolic process; positive regulation of humoral immune response mediated by circulating immunoglobulin; positive regulation of immunoglobulin production; positive regulation of interferon-gamma-mediated signaling pathway; positive regulation of tyrosine phosphorylation of Stat1 protein; receptor-mediated endocytos…	heme transporter activity; metal ion binding;	Secreted	Signal_peptide	yes
k6-rep2-bm2966	KAVGNLRKCS	TSSLLEACTFR	P02787			Serotransferrin;	-0.47	684	698	, C +57.02 Da	27.6	-6.1472	2	1315.67	Beta-1 metal-binding globulin;Siderophilin;	apical plasma membrane; basal part of cell; basal plasma membrane; blood microparticle; cell surface; coated pit; cytoplasmic, membrane-bounded vesicle; early endosome; endocytic vesicle; endosome membrane; extracellular exosome; extracellular region; extracellular space; extrinsic component of external side of plasma membrane; HFE-transferrin receptor complex; late endosome; perinuclear region o…	blood coagulation; cellular iron ion homeostasis; cellular response to iron ion; ferrous iron import into cell; iron ion homeostasis; platelet activation; platelet degranulation; positive regulation of receptor-mediated endocytosis; regulation of protein stability; retina homeostasis; transferrin transport; transmembrane transport;	ferric iron binding; ferric iron transmembrane transporter activity; ferrous iron binding; transferrin receptor binding;	Secreted	Signal_peptide	yes
k6-rep2-bm2966	ASDDGRRTLR	VQGNDHSATR	Q14624			Inter-alpha-trypsin inhibitor heavy chain H4;	-0.47	897	930	N-ter +37.08 Da	16.6	1.3362	3	1119.58	Inter-alpha-trypsin inhibitor family heavy chain-related protein;Plasma kallikrein sensitive glycoprotein 120;	blood microparticle; cytoplasm; extracellular exosome; extracellular region; plasma membrane;	acute-phase response; hyaluronan metabolic process; negative regulation of endopeptidase activity; response to cytokine;	endopeptidase inhibitor activity; serine-type endopeptidase inhibitor activity;	Secreted	Signal_peptide	yes
k6-rep2-bm2966	PLMNPFRLEN	VTVSESSR	B3SHH9			Transmembrane protein 114 {ECO:0000312|EMBL:ABN55916.1};	-0.47	88	223	N-ter +37.08 Da	14	-2.9949	2	899.51		apical plasma membrane; apicolateral plasma membrane; integral component of membrane;			Cell membrane ECO 0000250 Multi pass		no
k6-rep2-bm2966	FLALLAGAHA	EFPGCKIR	P55058			Phospholipid transfer protein;	-0.506	16	493	N-ter +37.08 Da, K +37.08 Da, C +57.02 Da	24.3	-1.4806	3	1077.66	Lipid transfer protein II;	extracellular region; extracellular space;	high-density lipoprotein particle remodeling; lipid metabolic process; lipid transport; positive regulation of cholesterol efflux; sperm motility; vitamin E biosynthetic process;	lipid binding;	Secreted	Signal_peptide	yes
k6-rep2-bm2966	LVTFLAGCQA	KVEQAVETEPEPELR	P02649			Apolipoprotein E;	-0.506	17	317	N-ter +37.08 Da, K +37.08 Da	36.9	-7.549	3	1825.03		blood microparticle; chylomicron; cytoplasm; dendrite; early endosome; endocytic vesicle lumen; endoplasmic reticulum; extracellular exosome; extracellular matrix; extracellular region; extracellular space; extracellular vesicle; Golgi apparatus; high-density lipoprotein particle; intermediate-density lipoprotein particle; low-density lipoprotein particle; membrane; neuronal cell body; nucleus; p…	AMPA glutamate receptor clustering; artery morphogenesis; cellular calcium ion homeostasis; cellular oxidant detoxification; cGMP-mediated signaling; cholesterol biosynthetic process; cholesterol catabolic process; cholesterol efflux; cholesterol homeostasis; cholesterol metabolic process; chylomicron remnant clearance; cytoskeleton organization; fat-soluble vitamin metabolic process; fatty acid …	antioxidant activity; beta-amyloid binding; cholesterol binding; cholesterol transporter activity; heparin binding; identical protein binding; lipid binding; lipid transporter activity; lipoprotein particle binding; low-density lipoprotein particle receptor binding; metal chelating activity; phosphatidylcholine-sterol O-acyltransferase activator activity; phospholipid binding; protein homodimeriz…	Secreted ECO 0000303 PubMed 3283935	Signal_peptide	yes
k6-rep2-bm2966	RHRQGPVNLL	SDPEQGVEVTGQYER	Q14624			Inter-alpha-trypsin inhibitor heavy chain H4;	-0.506	759	930		56.4	-2.0847	2	1724.81	Inter-alpha-trypsin inhibitor family heavy chain-related protein;Plasma kallikrein sensitive glycoprotein 120;	blood microparticle; cytoplasm; extracellular exosome; extracellular region; plasma membrane;	acute-phase response; hyaluronan metabolic process; negative regulation of endopeptidase activity; response to cytokine;	endopeptidase inhibitor activity; serine-type endopeptidase inhibitor activity;	Secreted	Signal_peptide	yes
k6-rep2-bm2966	MSTR	SVSSSSYR	P08670			Vimentin;	-0.506	3	466		24.6	1.3253	2	903.46		cell leading edge; cytoplasm; cytoskeleton; cytosol; extracellular exosome; focal adhesion; intermediate filament; intermediate filament cytoskeleton; neuron projection; peroxisome; plasma membrane;	apoptotic process; astrocyte development; Bergmann glial cell differentiation; cellular component disassembly involved in execution phase of apoptosis; intermediate filament organization; lens fiber cell development; movement of cell or subcellular component; muscle filament sliding; negative regulation of neuron projection development; positive regulation of gene expression; programmed cell deat…	double-stranded RNA binding; glycoprotein binding; identical protein binding; keratin filament binding; protein C-terminus binding; scaffold protein binding; structural constituent of cytoskeleton; structural constituent of eye lens;	Cytoplasm ECO 0000269 PubMed 21465480		yes
k6-rep2-bm2966	RYTKKVPQVS	TPTLVEVSR	P02768			Serum albumin;	-0.506	442	609		23.3	-2.3197	2	1032.61		basement membrane; blood microparticle; endoplasmic reticulum; extracellular exosome; extracellular region; extracellular space; Golgi apparatus; myelin sheath; nucleus; platelet alpha granule lumen; protein complex;	bile acid and bile salt transport; bile acid metabolic process; blood coagulation; cellular oxidant detoxification; cellular response to starvation; hemolysis by symbiont of host erythrocytes; lipoprotein metabolic process; maintenance of mitochondrion location; negative regulation of apoptotic process; negative regulation of programmed cell death; platelet activation; platelet degranulation; pos…	antioxidant activity; chaperone binding; copper ion binding; DNA binding; drug binding; fatty acid binding; pyridoxal phosphate binding; toxic substance binding; zinc ion binding;	Secreted	Signal_peptide	yes
k6-rep2-bm2966	TAGRRRSLWY	ATHYPTDER	Q9H5I5			Piezo-type mechanosensitive ion channel component 2;	-0.523	389	2752	N-ter +37.08 Da	15.7	0.1775	2	1124.57	Protein FAM38B;	integral component of membrane;	cation transport; detection of mechanical stimulus involved in sensory perception; regulation of membrane potential; response to mechanical stimulus;	cation channel activity; mechanically-gated ion channel activity;	Membrane ECO 0000305 Multi pass membrane		no
k6-rep2-bm2966	KLCMGSGLNL	CEPNNKEGYYGYTGAFR	P02787			Serotransferrin;	-0.523	523	698	N-ter +37.08 Da, K +37.08 Da, C +57.02 Da	37.8	-0.8571	3	2097.02	Beta-1 metal-binding globulin;Siderophilin;	apical plasma membrane; basal part of cell; basal plasma membrane; blood microparticle; cell surface; coated pit; cytoplasmic, membrane-bounded vesicle; early endosome; endocytic vesicle; endosome membrane; extracellular exosome; extracellular region; extracellular space; extrinsic component of external side of plasma membrane; HFE-transferrin receptor complex; late endosome; perinuclear region o…	blood coagulation; cellular iron ion homeostasis; cellular response to iron ion; ferrous iron import into cell; iron ion homeostasis; platelet activation; platelet degranulation; positive regulation of receptor-mediated endocytosis; regulation of protein stability; retina homeostasis; transferrin transport; transmembrane transport;	ferric iron binding; ferric iron transmembrane transporter activity; ferrous iron binding; transferrin receptor binding;	Secreted	Signal_peptide	yes
k6-rep2-bm2966	TKKVPQVSTP	TLVEVSR	P02768			Serum albumin;	-0.523	444	609	N-ter +37.08 Da	17.8	-2.1415	2	838.53		basement membrane; blood microparticle; endoplasmic reticulum; extracellular exosome; extracellular region; extracellular space; Golgi apparatus; myelin sheath; nucleus; platelet alpha granule lumen; protein complex;	bile acid and bile salt transport; bile acid metabolic process; blood coagulation; cellular oxidant detoxification; cellular response to starvation; hemolysis by symbiont of host erythrocytes; lipoprotein metabolic process; maintenance of mitochondrion location; negative regulation of apoptotic process; negative regulation of programmed cell death; platelet activation; platelet degranulation; pos…	antioxidant activity; chaperone binding; copper ion binding; DNA binding; drug binding; fatty acid binding; pyridoxal phosphate binding; toxic substance binding; zinc ion binding;	Secreted	Signal_peptide	yes
k6-rep2-bm2966	SSAKQRLKCA	SLQKFGER	P02768			Serum albumin;	-0.561	224	609	N-ter +37.08 Da, K +37.08 Da	44.1	0	2	1035.67		basement membrane; blood microparticle; endoplasmic reticulum; extracellular exosome; extracellular region; extracellular space; Golgi apparatus; myelin sheath; nucleus; platelet alpha granule lumen; protein complex;	bile acid and bile salt transport; bile acid metabolic process; blood coagulation; cellular oxidant detoxification; cellular response to starvation; hemolysis by symbiont of host erythrocytes; lipoprotein metabolic process; maintenance of mitochondrion location; negative regulation of apoptotic process; negative regulation of programmed cell death; platelet activation; platelet degranulation; pos…	antioxidant activity; chaperone binding; copper ion binding; DNA binding; drug binding; fatty acid binding; pyridoxal phosphate binding; toxic substance binding; zinc ion binding;	Secreted	Signal_peptide	yes
k6-rep2-bm2966	M	GVQVETISPGDGR	P62942			Peptidyl-prolyl cis-trans isomerase FKBP1A;	-0.578	0	108		49.6	-5.1939	2	1345.71	12 kDa FK506-binding protein;Calstabin-1;FK506-binding protein 1A;Immunophilin FKBP12;Rotamase;	axon terminus; cytoplasm; cytosol; endoplasmic reticulum membrane; extracellular exosome; extracellular matrix; membrane; sarcoplasmic reticulum membrane; terminal cisterna; Z disc;	'de novo' protein folding; amyloid fibril formation; calcium ion transmembrane transport; chaperone-mediated protein folding; cytokine-mediated signaling pathway; extracellular fibril organization; heart morphogenesis; heart trabecula formation; muscle contraction; negative regulation of protein phosphatase type 2B activity; negative regulation of protein phosphorylation; positive regulation of I…	activin binding; FK506 binding; ion channel binding; macrolide binding; peptidyl-prolyl cis-trans isomerase activity; signal transducer activity; SMAD binding; transforming growth factor beta receptor binding; type I transforming growth factor beta receptor binding;	Cytoplasm		yes
k6-rep2-bm2966	VLATFDPARG	TDATNPPEGPQDR	O76061			Stanniocalcin-2;	-0.578	23	302	N-ter +37.08 Da	28.6	-3.5547	2	1432.69	Stanniocalcin-related protein;	endoplasmic reticulum; extracellular space; Golgi apparatus; perinuclear region of cytoplasm;	cellular calcium ion homeostasis; cellular response to hypoxia; decidualization; embryo implantation; endoplasmic reticulum unfolded protein response; negative regulation of gene expression; negative regulation of multicellular organism growth; regulation of hormone biosynthetic process; regulation of store-operated calcium entry; response to oxidative stress; response to peptide hormone; respons…	enzyme binding; heme binding; protein homodimerization activity;	Secreted ECO 0000305	Signal_peptide	yes
k6-rep2-bm2966	SGNFCLFRSE	TKDLLFR	P02787			Serotransferrin;	-0.578	643	698	N-ter +37.08 Da, K +37.08 Da	18.9	-2.0711	2	963.67	Beta-1 metal-binding globulin;Siderophilin;	apical plasma membrane; basal part of cell; basal plasma membrane; blood microparticle; cell surface; coated pit; cytoplasmic, membrane-bounded vesicle; early endosome; endocytic vesicle; endosome membrane; extracellular exosome; extracellular region; extracellular space; extrinsic component of external side of plasma membrane; HFE-transferrin receptor complex; late endosome; perinuclear region o…	blood coagulation; cellular iron ion homeostasis; cellular response to iron ion; ferrous iron import into cell; iron ion homeostasis; platelet activation; platelet degranulation; positive regulation of receptor-mediated endocytosis; regulation of protein stability; retina homeostasis; transferrin transport; transmembrane transport;	ferric iron binding; ferric iron transmembrane transporter activity; ferrous iron binding; transferrin receptor binding;	Secreted	Signal_peptide	yes
k6-rep2-bm2966	SLAIATPLPP	TSAHGNVAEGETKPDPDVTER	P02790			Hemopexin;	-0.578	27	462	N-ter +37.08 Da, K +37.08 Da	34.2	-3.3695	4	2281.17	Beta-1B-glycoprotein;	blood microparticle; endocytic vesicle lumen; extracellular exosome; extracellular region; extracellular space;	cellular iron ion homeostasis; heme metabolic process; heme transport; hemoglobin metabolic process; positive regulation of humoral immune response mediated by circulating immunoglobulin; positive regulation of immunoglobulin production; positive regulation of interferon-gamma-mediated signaling pathway; positive regulation of tyrosine phosphorylation of Stat1 protein; receptor-mediated endocytos…	heme transporter activity; metal ion binding;	Secreted	Signal_peptide	yes
k6-rep2-bm2966	KFEVRLLRDP	ADASEAHESSSR	P05060			Secretogranin-1;	-0.617	88	677	N-ter +37.08 Da	10.7	0.9341	3	1281.6	Chromogranin-B;Secretogranin I;	extracellular region; secretory granule;		hormone activity;	Secreted Note Neuroendocrine and endocrine	Signal_peptide	yes
k6-rep2-bm2966	AFPRGGRWRR	SAPGEDEECGR	Q99523			Sortilin;	-0.617	76	831	, C +57.02 Da	33.2	-0.8068	2	1237.52	100 kDa NT receptor;Glycoprotein 95;Neurotensin receptor 3;	cell surface; clathrin-coated vesicle; coated pit; cytoplasmic, membrane-bounded vesicle; dendrite; early endosome; endoplasmic reticulum membrane; endosome membrane; Golgi apparatus; Golgi cisterna membrane; integral component of membrane; lysosomal membrane; neuronal cell body; nuclear membrane; perinuclear region of cytoplasm; plasma membrane; trans-Golgi network transport vesicle;	endocytosis; endosome to lysosome transport; endosome transport via multivesicular body sorting pathway; extrinsic apoptotic signaling pathway via death domain receptors; G-protein coupled receptor signaling pathway; glucose import; Golgi to endosome transport; multicellular organismal development; myotube differentiation; negative regulation of fat cell differentiation; negative regulation of li…	enzyme binding; nerve growth factor binding; nerve growth factor receptor activity; neurotensin receptor activity, non-G-protein coupled;	Membrane Single pass type I membrane	Signal_peptide	yes
k6-rep2-bm2966	NSQQQRIPVA	LPENVKLAER	Q86VD1			MORC family CW-type zinc finger protein 1;	-0.637	658	984	N-ter +37.08 Da, K +37.08 Da	24.4	-3.3794	3	1239.81	Cancer/testis antigen 33;	nucleus;	cell differentiation; multicellular organismal development; spermatogenesis;	zinc ion binding;	Nucleus ECO 0000250		no
k6-rep2-bm2966	AGMRRRRRLQ	QEDGISFEYHR	P16870			Carboxypeptidase E;	-0.637	43	476	N-ter +37.08 Da	24.5	4.934	3	1415.69	Carboxypeptidase H;Enkephalin convertase;Prohormone-processing carboxypeptidase;	extracellular exosome; extracellular space; Golgi apparatus; neuronal cell body; nucleus; plasma membrane; secretory granule; secretory granule membrane; synaptic membrane; transport vesicle membrane;	cardiac left ventricle morphogenesis; cellular protein metabolic process; cellular protein modification process; insulin processing; metabolic process; neuropeptide signaling pathway; protein localization to membrane; Wnt signaling pathway;	carboxypeptidase activity; cell adhesion molecule binding; metallocarboxypeptidase activity; neurexin family protein binding; serine-type carboxypeptidase activity; zinc ion binding;	Isoform 1Isoform 2	Signal_peptide	yes
k6-rep2-bm2966	LALLAAGVDA	DVLLEACCADGHR	P23142			Fibulin-1;	-0.655	28	703	N-ter +37.08 Da, C +57.02 Da	63.8	0.7084	2	1550.74		basement membrane; elastic fiber; extracellular exosome; extracellular region; extracellular space; proteinaceous extracellular matrix;	blood coagulation, fibrin clot formation; embryo implantation; extracellular matrix organization; negative regulation of cell adhesion; negative regulation of cell motility; negative regulation of ERK1 and ERK2 cascade; negative regulation of protein phosphorylation; negative regulation of stem cell proliferation; negative regulation of substrate adhesion-dependent cell spreading; negative regula…	calcium ion binding; extracellular matrix structural constituent; fibrinogen binding; fibronectin binding; identical protein binding; integrin binding; peptidase activator activity; protein C-terminus binding; protein complex binding;	Secreted extracellular space extracellular	Signal_peptide	yes
k6-rep2-bm2966	VDEYKDCHLA	QVPSHTVVAR	P02787			Serotransferrin;	-0.655	262	698		26.6	2.2169	3	1124.66	Beta-1 metal-binding globulin;Siderophilin;	apical plasma membrane; basal part of cell; basal plasma membrane; blood microparticle; cell surface; coated pit; cytoplasmic, membrane-bounded vesicle; early endosome; endocytic vesicle; endosome membrane; extracellular exosome; extracellular region; extracellular space; extrinsic component of external side of plasma membrane; HFE-transferrin receptor complex; late endosome; perinuclear region o…	blood coagulation; cellular iron ion homeostasis; cellular response to iron ion; ferrous iron import into cell; iron ion homeostasis; platelet activation; platelet degranulation; positive regulation of receptor-mediated endocytosis; regulation of protein stability; retina homeostasis; transferrin transport; transmembrane transport;	ferric iron binding; ferric iron transmembrane transporter activity; ferrous iron binding; transferrin receptor binding;	Secreted	Signal_peptide	yes
k6-rep2-bm2966	RTIYTTRISL	TTFNIQDGPDFQDR	Q99757			Thioredoxin, mitochondrial;	-0.655	58	166	N-ter +37.08 Da	53.1	-4.554	2	1688.81	Thioredoxin-2;	dendrite; mitochondrial matrix; mitochondrion; neuronal cell body; nucleolus;	cell redox homeostasis; cellular response to nutrient levels; cellular response to oxidative stress; glycerol ether metabolic process; oxidation-reduction process; protein folding; response to axon injury; response to drug; response to glucose; response to hormone; response to hypoxia; response to nutrient; response to organic cyclic compound; response to reactive oxygen species; sulfate assimila…	oxidoreductase activity, acting on a sulfur group of donors, disulfide as acceptor; peptide-methionine (R)-S-oxide reductase activity; peptide-methionine (S)-S-oxide reductase activity; protein disulfide oxidoreductase activity;	Mitochondrion ECO 0000269 PubMed 12032145		no
k6-rep2-bm2966	VRYTKKVPQV	STPTLVEVSR	P02768			Serum albumin;	-0.676	441	609	N-ter +37.08 Da	34.4	-2.0432	2	1123.66		basement membrane; blood microparticle; endoplasmic reticulum; extracellular exosome; extracellular region; extracellular space; Golgi apparatus; myelin sheath; nucleus; platelet alpha granule lumen; protein complex;	bile acid and bile salt transport; bile acid metabolic process; blood coagulation; cellular oxidant detoxification; cellular response to starvation; hemolysis by symbiont of host erythrocytes; lipoprotein metabolic process; maintenance of mitochondrion location; negative regulation of apoptotic process; negative regulation of programmed cell death; platelet activation; platelet degranulation; pos…	antioxidant activity; chaperone binding; copper ion binding; DNA binding; drug binding; fatty acid binding; pyridoxal phosphate binding; toxic substance binding; zinc ion binding;	Secreted	Signal_peptide	yes
k6-rep2-bm2966	YIEKIQPSGG	TNINEALLR	P19823			Inter-alpha-trypsin inhibitor heavy chain H2;	-0.676	384	946	N-ter +37.08 Da	24.1	-3.6089	2	1078.65	Inter-alpha-trypsin inhibitor complex component II;Serum-derived hyaluronan-associated protein;	blood microparticle; extracellular exosome; extracellular region;	hyaluronan metabolic process; negative regulation of endopeptidase activity;	endopeptidase inhibitor activity; serine-type endopeptidase inhibitor activity;	Secreted	Signal_peptide	yes
k6-rep2-bm2966	GWNIPIGLLY	CDLPEPR	P02787			Serotransferrin;	-0.697	154	698	, C +57.02 Da	25	-3.0452	2	917.46	Beta-1 metal-binding globulin;Siderophilin;	apical plasma membrane; basal part of cell; basal plasma membrane; blood microparticle; cell surface; coated pit; cytoplasmic, membrane-bounded vesicle; early endosome; endocytic vesicle; endosome membrane; extracellular exosome; extracellular region; extracellular space; extrinsic component of external side of plasma membrane; HFE-transferrin receptor complex; late endosome; perinuclear region o…	blood coagulation; cellular iron ion homeostasis; cellular response to iron ion; ferrous iron import into cell; iron ion homeostasis; platelet activation; platelet degranulation; positive regulation of receptor-mediated endocytosis; regulation of protein stability; retina homeostasis; transferrin transport; transmembrane transport;	ferric iron binding; ferric iron transmembrane transporter activity; ferrous iron binding; transferrin receptor binding;	Secreted	Signal_peptide	yes
k6-rep2-bm2966	DEPQWSLYPS	DSQVSEEVKTR	P05060			Secretogranin-1;	-0.697	143	677	N-ter +37.08 Da, K +37.08 Da	33.5	-1.9973	3	1348.78	Chromogranin-B;Secretogranin I;	extracellular region; secretory granule;		hormone activity;	Secreted Note Neuroendocrine and endocrine	Signal_peptide	yes
k6-rep2-bm2966	YGKDSCQGDS	GGPLVCGDHLR	Q92876			Kallikrein-6;	-0.697	196	244	N-ter +37.08 Da, C +57.02 Da	28.3	3.7746	3	1215.66	Neurosin;Protease M;SP59;Serine protease 18;Serine protease 9;Zyme;	cytoplasm; endoplasmic reticulum; extracellular region; extracellular space; intercellular bridge; microtubule cytoskeleton; mitochondrion; nuclear membrane; nucleolus; nucleoplasm;	amyloid precursor protein metabolic process; central nervous system development; collagen catabolic process; hormone metabolic process; myelination; neuron death; positive regulation of G-protein coupled receptor protein signaling pathway; protein autoprocessing; protein processing; regulation of cell differentiation; regulation of neuron projection development; response to wounding; tissue regen…	serine-type endopeptidase activity;	Secreted Nucleus nucleolus Cytoplasm	Signal_peptide	yes
k6-rep2-bm2966	LLVQVLPSAR	LAEPPPDLAER	Q96JQ0			Protocadherin-16;	-0.697	1315	3298		29.5	-2.4986	2	1238.68	Cadherin-19;Cadherin-25;Fibroblast cadherin-1;Protein dachsous homolog 1;	apical part of cell; integral component of membrane; intracellular; membrane; plasma membrane;	branching involved in ureteric bud morphogenesis; calcium-dependent cell-cell adhesion via plasma membrane cell adhesion molecules; cell migration involved in endocardial cushion formation; cochlea development; digestive tract development; heterophilic cell-cell adhesion via plasma membrane cell adhesion molecules; hippo signaling; homophilic cell adhesion via plasma membrane adhesion molecules; …	calcium ion binding;	Cell membrane ECO 0000250 Single pass	Signal_peptide	yes
k6-rep2-bm2966	VIDNGSGMCK	AGFAGDDAPR	P62736	P60709	P68032	Actin, aortic smooth muscle;	-0.715	680	1038	N-ter +37.08 Da	33.5	2.1706	2	1011.52	Alpha-actin-2;Cell growth-inhibiting gene 46 protein;	cell body; cytoplasm; cytoskeleton; cytosol; extracellular exosome; extracellular space; filopodium; lamellipodium; protein complex; smooth muscle contractile fiber;	glomerular mesangial cell development; mesenchyme migration; muscle contraction; positive regulation of gene expression; regulation of blood pressure; response to virus; vascular smooth muscle contraction;	ATP binding; protein kinase binding;	Cytoplasm cytoskeleton		yes
k6-rep2-bm2966	EGPETKPVLM	ALAEGPGAEGPR	Q13263			Transcription intermediary factor 1-beta;	-0.715	578	835		30.6	1.0366	2	1155.62	E3 SUMO-protein ligase TRIM28;KRAB-associated protein 1;KRAB-interacting protein 1;Nuclear corepressor KAP-1;RING finger protein 96;Tripartite motif-containing protein 28;	nuclear euchromatin; nuclear heterochromatin; nucleoplasm; nucleus; RNA polymerase II transcription factor complex;	convergent extension involved in axis elongation; DNA methylation involved in embryo development; DNA repair; embryo implantation; embryonic placenta morphogenesis; epithelial to mesenchymal transition; gene expression; innate immune response; negative regulation of DNA demethylation; negative regulation of transcription, DNA-templated; negative regulation of viral release from host cell; positiv…	chromo shadow domain binding; DNA binding; Krueppel-associated box domain binding; ligase activity; poly(A) RNA binding; protein kinase activity; RNA polymerase II transcription coactivator activity; sequence-specific DNA binding; transcription corepressor activity; transcription factor activity, sequence-specific DNA binding; ubiquitin protein ligase binding; ubiquitin-protein transferase activi…	Nucleus ECO 0000269 PubMed 10330177		no
k6-rep2-bm2966	APPPRDYTYR	DYGHSSSR	P38159	Q96E39		RNA-binding motif protein, X chromosome;	-0.715	243	390		18.3	0.6366	3	939.44	Glycoprotein p43;Heterogeneous nuclear ribonucleoprotein G;	catalytic step 2 spliceosome; extracellular exosome; extracellular space; intracellular ribonucleoprotein complex; membrane; nuclear euchromatin; nucleoplasm; nucleus; supraspliceosomal complex;	cellular response to interleukin-1; gene expression; membrane protein ectodomain proteolysis; mRNA splicing, via spliceosome; negative regulation of mRNA splicing, via spliceosome; osteoblast differentiation; positive regulation of mRNA splicing, via spliceosome; positive regulation of transcription from RNA polymerase II promoter; protein homooligomerization; regulation of alternative mRNA splic…	chromatin binding; core promoter binding; mRNA binding; nucleotide binding; poly(A) RNA binding; RNA binding;	Nucleus ECO 0000269 PubMed 19282290		yes
k6-rep2-bm2966	QVQSLTCEVD	ALKGTNESLER	P08670			Vimentin;	-0.737	330	466	N-ter +37.08 Da, K +37.08 Da	29	0.8515	3	1288.79		cell leading edge; cytoplasm; cytoskeleton; cytosol; extracellular exosome; focal adhesion; intermediate filament; intermediate filament cytoskeleton; neuron projection; peroxisome; plasma membrane;	apoptotic process; astrocyte development; Bergmann glial cell differentiation; cellular component disassembly involved in execution phase of apoptosis; intermediate filament organization; lens fiber cell development; movement of cell or subcellular component; muscle filament sliding; negative regulation of neuron projection development; positive regulation of gene expression; programmed cell deat…	double-stranded RNA binding; glycoprotein binding; identical protein binding; keratin filament binding; protein C-terminus binding; scaffold protein binding; structural constituent of cytoskeleton; structural constituent of eye lens;	Cytoplasm ECO 0000269 PubMed 21465480		yes
k6-rep2-bm2966	DTWSPSEWQM	AYEPQGGSGYDYSYAGGR	P61978			Heterogeneous nuclear ribonucleoprotein K;	-0.737	358	463	N-ter +37.08 Da	57.8	-0.1034	2	1932.87	Transformation up-regulated nuclear protein;	axon terminus; catalytic step 2 spliceosome; cell cortex; cytoplasm; cytosol; dendritic spine; extracellular exosome; focal adhesion; membrane; mitochondrion; nuclear chromatin; nucleoplasm; nucleus; podosome; postsynaptic density; protein-DNA complex;	acute-phase response; aging; camera-type eye development; cellular protein metabolic process; cellular response to amino acid stimulus; cellular response to forskolin; cellular response to glucose stimulus; cellular response to insulin stimulus; cellular response to rapamycin; cerebellum development; cerebral cortex development; gene expression; hippocampus development; kidney development; liver …	C-rich single-stranded DNA binding; mRNA 3'-UTR binding; mRNA CDS binding; poly(A) RNA binding; pre-mRNA 3'-splice site binding; ribonucleoprotein complex binding; RNA binding; RNA polymerase II core promoter proximal region sequence-specific DNA binding; single-stranded DNA binding; transcriptional activator activity, RNA polymerase II core promoter proximal region sequence-specific binding;	Cytoplasm ECO 0000269 PubMed 1729596		yes
k6-rep2-bm2966	RGAVELKKNE	FQGELEKQR	Q8NBJ4			Golgi membrane protein 1;	-0.737	68	401	N-ter +37.08 Da, K +37.08 Da	29.3	-0.91	3	1205.73	Golgi membrane protein GP73;Golgi phosphoprotein 2;	extracellular exosome; extracellular space; Golgi apparatus; integral component of plasma membrane;	nucleus organization; regulation of lipid metabolic process;		Golgi apparatus cis Golgi network membrane		yes
k6-rep2-bm2966	M	VNFTVDQIR	P13639			Elongation factor 2;	-0.737	0	858		20.2	-4.0902	2	1122.63		aggresome; cytoplasm; cytosol; extracellular exosome; intracellular ribonucleoprotein complex; membrane; membrane raft; nucleus; plasma membrane; polysomal ribosome;	aging; cellular protein metabolic process; cellular response to brain-derived neurotrophic factor stimulus; gene expression; glial cell proliferation; hematopoietic progenitor cell differentiation; peptidyl-diphthamide biosynthetic process from peptidyl-histidine; positive regulation of cytoplasmic translation; positive regulation of translation; post-translational protein modification; response …	5S rRNA binding; GTP binding; GTPase activity; poly(A) RNA binding; protein kinase binding; ribosome binding; translation elongation factor activity;	Cytoplasm Nucleus		yes
k6-rep2-bm2966	LPLVDTHSKR	TLLIKTVETR	P08670			Vimentin;	-0.759	439	466	N-ter +37.08 Da, K +37.08 Da	19.4	-3.4458	3	1244.86		cell leading edge; cytoplasm; cytoskeleton; cytosol; extracellular exosome; focal adhesion; intermediate filament; intermediate filament cytoskeleton; neuron projection; peroxisome; plasma membrane;	apoptotic process; astrocyte development; Bergmann glial cell differentiation; cellular component disassembly involved in execution phase of apoptosis; intermediate filament organization; lens fiber cell development; movement of cell or subcellular component; muscle filament sliding; negative regulation of neuron projection development; positive regulation of gene expression; programmed cell deat…	double-stranded RNA binding; glycoprotein binding; identical protein binding; keratin filament binding; protein C-terminus binding; scaffold protein binding; structural constituent of cytoskeleton; structural constituent of eye lens;	Cytoplasm ECO 0000269 PubMed 21465480		yes
k6-rep2-bm2966	RSAGWNIPIG	LLYCDLPEPR	P02787			Serotransferrin;	-0.778	151	698	N-ter +37.08 Da, C +57.02 Da	19.4	-5.4848	2	1310.7	Beta-1 metal-binding globulin;Siderophilin;	apical plasma membrane; basal part of cell; basal plasma membrane; blood microparticle; cell surface; coated pit; cytoplasmic, membrane-bounded vesicle; early endosome; endocytic vesicle; endosome membrane; extracellular exosome; extracellular region; extracellular space; extrinsic component of external side of plasma membrane; HFE-transferrin receptor complex; late endosome; perinuclear region o…	blood coagulation; cellular iron ion homeostasis; cellular response to iron ion; ferrous iron import into cell; iron ion homeostasis; platelet activation; platelet degranulation; positive regulation of receptor-mediated endocytosis; regulation of protein stability; retina homeostasis; transferrin transport; transmembrane transport;	ferric iron binding; ferric iron transmembrane transporter activity; ferrous iron binding; transferrin receptor binding;	Secreted	Signal_peptide	yes
k6-rep2-bm2966	WDGLDSGKLY	TLVLTDPDAPSR	P30086			Phosphatidylethanolamine-binding protein 1;	-0.801	63	187		21.4	-0.5312	2	1315.73	HCNPpp;Neuropolypeptide h3;Prostatic-binding protein;Raf kinase inhibitor protein;	cytosol; extracellular exosome; nucleus;	activation of MAPKK activity; axon guidance; epidermal growth factor receptor signaling pathway; Fc-epsilon receptor signaling pathway; fibroblast growth factor receptor signaling pathway; innate immune response; insulin receptor signaling pathway; MAPK cascade; neurotrophin TRK receptor signaling pathway; Ras protein signal transduction; small GTPase mediated signal transduction; vascular endoth…	ATP binding; enzyme binding; phosphatidylethanolamine binding; poly(A) RNA binding; protein kinase binding; serine-type endopeptidase inhibitor activity;	Cytoplasm ECO 0000250		yes
k6-rep2-bm2966	AGWNIPIGLL	YCDLPEPR	P02787			Serotransferrin;	-0.801	153	698	N-ter +37.08 Da, C +57.02 Da	20.9	1.2885	2	1084.54	Beta-1 metal-binding globulin;Siderophilin;	apical plasma membrane; basal part of cell; basal plasma membrane; blood microparticle; cell surface; coated pit; cytoplasmic, membrane-bounded vesicle; early endosome; endocytic vesicle; endosome membrane; extracellular exosome; extracellular region; extracellular space; extrinsic component of external side of plasma membrane; HFE-transferrin receptor complex; late endosome; perinuclear region o…	blood coagulation; cellular iron ion homeostasis; cellular response to iron ion; ferrous iron import into cell; iron ion homeostasis; platelet activation; platelet degranulation; positive regulation of receptor-mediated endocytosis; regulation of protein stability; retina homeostasis; transferrin transport; transmembrane transport;	ferric iron binding; ferric iron transmembrane transporter activity; ferrous iron binding; transferrin receptor binding;	Secreted	Signal_peptide	yes
k6-rep2-bm2966	LQEAEEWYKS	KFADLSEAANR	P08670			Vimentin;	-0.824	292	466	N-ter +37.08 Da, K +37.08 Da	21.2	-0.1543	3	1292.77		cell leading edge; cytoplasm; cytoskeleton; cytosol; extracellular exosome; focal adhesion; intermediate filament; intermediate filament cytoskeleton; neuron projection; peroxisome; plasma membrane;	apoptotic process; astrocyte development; Bergmann glial cell differentiation; cellular component disassembly involved in execution phase of apoptosis; intermediate filament organization; lens fiber cell development; movement of cell or subcellular component; muscle filament sliding; negative regulation of neuron projection development; positive regulation of gene expression; programmed cell deat…	double-stranded RNA binding; glycoprotein binding; identical protein binding; keratin filament binding; protein C-terminus binding; scaffold protein binding; structural constituent of cytoskeleton; structural constituent of eye lens;	Cytoplasm ECO 0000269 PubMed 21465480		yes
k6-rep2-bm2966	KPAPALRSAR	SAPENFNTR	Q9Y625			Glypican-6;	-0.824	353	555	N-ter +37.08 Da	22.2	-2.3309	2	1070.55		anchored component of membrane; extracellular space; Golgi lumen; integral component of plasma membrane; lysosomal lumen; nucleus; plasma membrane; proteinaceous extracellular matrix;	carbohydrate metabolic process; cell migration; chondroitin sulfate metabolic process; fat-soluble vitamin metabolic process; glycosaminoglycan biosynthetic process; glycosaminoglycan catabolic process; glycosaminoglycan metabolic process; phototransduction, visible light; retinoid metabolic process; small molecule metabolic process; vitamin metabolic process;		Cell membrane ECO 0000250 Lipid anchor Secreted glypican 6	Signal_peptide	yes
k6-rep2-bm2966	GGGGVSSLRI	SSSKGSLGGGFSSGGFSGGSFSR	P13645			Keratin, type I cytoskeletal 10;	-0.824	35	584	N-ter +37.08 Da, K +37.08 Da	70.8	-0.5527	3	2168.11	Cytokeratin-10;Keratin-10;	cytoplasm; extracellular exosome; extracellular space; intermediate filament; keratin filament; membrane; nucleus;	cellular response to calcium ion; keratinocyte differentiation;	structural constituent of epidermis;			yes
k6-rep2-bm2966	QRPKLNLKPR	STPKEDDSSASTSQSTR	P23588			Eukaryotic translation initiation factor 4B;	-0.868	338	611	N-ter +37.08 Da, K +37.08 Da	17.3	1.83	3	1854.94		cytosol; eukaryotic translation initiation factor 4F complex;	cellular protein metabolic process; gene expression; insulin receptor signaling pathway; nuclear-transcribed mRNA catabolic process, deadenylation-dependent decay; nuclear-transcribed mRNA poly(A) tail shortening; regulation of translational initiation; translation; translational initiation;	nucleotide binding; poly(A) RNA binding; RNA binding; translation initiation factor activity;			no
k6-rep2-bm2966	ALSVLPGSRA	LRPGDCEVCISYLGR	P55145			Mesencephalic astrocyte-derived neurotrophic factor;	-0.916	23	182	, C +57.02 Da	23.1	0	3	1825.91	Arginine-rich protein;Protein ARMET;	extracellular region; nucleus;	response to unfolded protein;	poly(A) RNA binding;	Secreted ECO 0000269 PubMed 12794311	Signal_peptide	yes
k6-rep2-bm2966	DRELISERWK	NFPSPVDAAFR	P02790			Hemopexin;	-0.916	90	462	N-ter +37.08 Da	40.9	-0.318	2	1255.67	Beta-1B-glycoprotein;	blood microparticle; endocytic vesicle lumen; extracellular exosome; extracellular region; extracellular space;	cellular iron ion homeostasis; heme metabolic process; heme transport; hemoglobin metabolic process; positive regulation of humoral immune response mediated by circulating immunoglobulin; positive regulation of immunoglobulin production; positive regulation of interferon-gamma-mediated signaling pathway; positive regulation of tyrosine phosphorylation of Stat1 protein; receptor-mediated endocytos…	heme transporter activity; metal ion binding;	Secreted	Signal_peptide	yes
k6-rep2-bm2966	MSK	SESPKEPEQLR	P09651			Heterogeneous nuclear ribonucleoprotein A1;	-0.916	2	372	N-ter +37.08 Da, K +37.08 Da	16.1	-1.5286	3	1370.8	Helix-destabilizing protein;Single-strand RNA-binding protein;hnRNP core protein A1;	catalytic step 2 spliceosome; cytoplasm; extracellular exosome; intracellular ribonucleoprotein complex; membrane; nucleoplasm; nucleus; spliceosomal complex;	alternative mRNA splicing, via spliceosome; gene expression; mRNA processing; mRNA splicing, via spliceosome; mRNA transport; negative regulation of telomere maintenance via telomerase; nuclear export; nuclear import; positive regulation of telomere maintenance via telomerase; RNA export from nucleus; RNA splicing; viral process;	G-rich strand telomeric DNA binding; nucleotide binding; poly(A) RNA binding; RNA binding; single-stranded DNA binding; single-stranded RNA binding; telomeric repeat-containing RNA binding;	Nucleus Cytoplasm Note Localized in		yes
k6-rep2-bm2966	LLCLDGTRKP	VEEYANCHLAR	P02787			Serotransferrin;	-0.938	588	698	N-ter +37.08 Da, C +57.02 Da	25.9	-2.2862	3	1396.69	Beta-1 metal-binding globulin;Siderophilin;	apical plasma membrane; basal part of cell; basal plasma membrane; blood microparticle; cell surface; coated pit; cytoplasmic, membrane-bounded vesicle; early endosome; endocytic vesicle; endosome membrane; extracellular exosome; extracellular region; extracellular space; extrinsic component of external side of plasma membrane; HFE-transferrin receptor complex; late endosome; perinuclear region o…	blood coagulation; cellular iron ion homeostasis; cellular response to iron ion; ferrous iron import into cell; iron ion homeostasis; platelet activation; platelet degranulation; positive regulation of receptor-mediated endocytosis; regulation of protein stability; retina homeostasis; transferrin transport; transmembrane transport;	ferric iron binding; ferric iron transmembrane transporter activity; ferrous iron binding; transferrin receptor binding;	Secreted	Signal_peptide	yes
k6-rep2-bm2966	QPQWIQVRNM	ATLKDITR	P36542			ATP synthase subunit gamma, mitochondrial;	-0.963	24	298	N-ter +37.08 Da, K +37.08 Da	14.4	-3.0251	3	988.68	F-ATPase gamma subunit;	extracellular exosome; membrane; mitochondrial inner membrane; mitochondrial matrix; mitochondrial proton-transporting ATP synthase complex; mitochondrial proton-transporting ATP synthase complex, catalytic core F(1); mitochondrion; myelin sheath;	ATP biosynthetic process; cellular metabolic process; mitochondrial ATP synthesis coupled proton transport; oxidative phosphorylation; respiratory electron transport chain; small molecule metabolic process;	poly(A) RNA binding; proton-transporting ATP synthase activity, rotational mechanism; proton-transporting ATPase activity, rotational mechanism; transmembrane transporter activity;	Mitochondrion Mitochondrion inner membrane		yes
k6-rep2-bm2966	SHQHDGMEAY	VKVDSCPEEPQLR	P00451			Coagulation factor VIII;	-0.963	341	2351	N-ter +37.08 Da, K +37.08 Da, C +57.02 Da	25.9	8.5226	3	1627.93	Antihemophilic factor;Procoagulant component;	endoplasmic reticulum lumen; endoplasmic reticulum-Golgi intermediate compartment membrane; ER to Golgi transport vesicle; extracellular region; extracellular space; Golgi membrane; plasma membrane; platelet alpha granule lumen;	acute-phase response; blood coagulation; blood coagulation, intrinsic pathway; cellular protein metabolic process; COPII vesicle coating; ER to Golgi vesicle-mediated transport; membrane organization; platelet activation; platelet degranulation; post-translational protein modification; protein N-linked glycosylation via asparagine;	copper ion binding; oxidoreductase activity;	Secreted extracellular space	Signal_peptide	yes
k6-rep2-bm2966	NTPTPPPSQP	LNETAEEESR	Q9HC35			Echinoderm microtubule-associated protein-like 4;	-0.989	904	981		20	-4.791	2	1208.58	Restrictedly overexpressed proliferation-associated protein;Ropp 120;	cytoplasm; membrane; microtubule;	microtubule-based process; mitotic nuclear division;		Cytoplasm cytoskeleton ECO 0000305		no
k6-rep2-bm2966	QDSVDFSLAD	AINTEFKNTR	P08670			Vimentin;	-1.012	89	466	N-ter +37.08 Da, K +37.08 Da	24.2	-3.234	3	1264.77		cell leading edge; cytoplasm; cytoskeleton; cytosol; extracellular exosome; focal adhesion; intermediate filament; intermediate filament cytoskeleton; neuron projection; peroxisome; plasma membrane;	apoptotic process; astrocyte development; Bergmann glial cell differentiation; cellular component disassembly involved in execution phase of apoptosis; intermediate filament organization; lens fiber cell development; movement of cell or subcellular component; muscle filament sliding; negative regulation of neuron projection development; positive regulation of gene expression; programmed cell deat…	double-stranded RNA binding; glycoprotein binding; identical protein binding; keratin filament binding; protein C-terminus binding; scaffold protein binding; structural constituent of cytoskeleton; structural constituent of eye lens;	Cytoplasm ECO 0000269 PubMed 21465480		yes
k6-rep2-bm2966	WASLLTGAWP	SFPTQDHLPATPR	Q13275			Semaphorin-3F;	-1.012	17	785	N-ter +37.08 Da	27.2	0.8639	3	1501.81	Sema III/F;Semaphorin IV;	extracellular space;	axon extension involved in axon guidance; axon guidance; branchiomotor neuron axon guidance; facial nerve structural organization; negative regulation of axon extension involved in axon guidance; nerve development; neural crest cell migration; neural crest cell migration involved in autonomic nervous system development; positive regulation of cell migration; semaphorin-plexin signaling pathway; s…	chemorepellent activity; neuropilin binding; semaphorin receptor binding;	Secreted ECO 0000250	Signal_peptide	yes
k6-rep2-bm2966	CLLRVPGARA	AACEPVR	Q92765			Secreted frizzled-related protein 3;	-1.065	31	325	N-ter +37.08 Da, C +57.02 Da	15.8	-1.4295	2	837.46	Frezzled;Fritz;Frizzled-related protein 1;FrzB-1;	extracellular space; integral component of membrane; membrane;	canonical Wnt signaling pathway; cochlea morphogenesis; convergent extension involved in organogenesis; G-protein coupled receptor signaling pathway; negative regulation of canonical Wnt signaling pathway; negative regulation of cartilage development; negative regulation of cell development; negative regulation of cell growth; negative regulation of cell proliferation; negative regulation of hepa…	G-protein coupled receptor activity; Wnt-activated receptor activity; Wnt-protein binding;	Secreted ECO 0000305	Signal_peptide	yes
k6-rep2-bm2966	ASSAKQRLKC	ASLQKFGER	P02768			Serum albumin;	-1.065	223	609	N-ter +37.08 Da, K +37.08 Da	30.7	-2.6156	2	1106.7		basement membrane; blood microparticle; endoplasmic reticulum; extracellular exosome; extracellular region; extracellular space; Golgi apparatus; myelin sheath; nucleus; platelet alpha granule lumen; protein complex;	bile acid and bile salt transport; bile acid metabolic process; blood coagulation; cellular oxidant detoxification; cellular response to starvation; hemolysis by symbiont of host erythrocytes; lipoprotein metabolic process; maintenance of mitochondrion location; negative regulation of apoptotic process; negative regulation of programmed cell death; platelet activation; platelet degranulation; pos…	antioxidant activity; chaperone binding; copper ion binding; DNA binding; drug binding; fatty acid binding; pyridoxal phosphate binding; toxic substance binding; zinc ion binding;	Secreted	Signal_peptide	yes
k6-rep2-bm2966	PLVDTHSKRT	LLIKTVETR	P08670			Vimentin;	-1.065	440	466	N-ter +37.08 Da, K +37.08 Da	17.8	-2.9647	3	1143.81		cell leading edge; cytoplasm; cytoskeleton; cytosol; extracellular exosome; focal adhesion; intermediate filament; intermediate filament cytoskeleton; neuron projection; peroxisome; plasma membrane;	apoptotic process; astrocyte development; Bergmann glial cell differentiation; cellular component disassembly involved in execution phase of apoptosis; intermediate filament organization; lens fiber cell development; movement of cell or subcellular component; muscle filament sliding; negative regulation of neuron projection development; positive regulation of gene expression; programmed cell deat…	double-stranded RNA binding; glycoprotein binding; identical protein binding; keratin filament binding; protein C-terminus binding; scaffold protein binding; structural constituent of cytoskeleton; structural constituent of eye lens;	Cytoplasm ECO 0000269 PubMed 21465480		yes
k6-rep2-bm2966	DASLGNLFAR	SALDTAAR	Q92520			Protein FAM3C;	-1.065	40	227	N-ter +37.08 Da	22.3	-2.7332	2	839.49	Interleukin-like EMT inducer;	cytoplasmic, membrane-bounded vesicle; extracellular exosome; extracellular region; Golgi apparatus;	multicellular organismal development;	cytokine activity;	Secreted ECO 0000250 Cytoplasmic vesicle	Signal_peptide	yes
k6-rep2-bm2966	ERALREAKET	LQKLPEEIQR	P33908			Mannosyl-oligosaccharide 1,2-alpha-mannosidase IA;	-1.089	137	653	N-ter +37.08 Da, K +37.08 Da	21.9	0.6778	3	1324.87	Man(9)-alpha-mannosidase;Mannosidase alpha class 1A member 1;Processing alpha-1,2-mannosidase IA;	cytoplasm; endoplasmic reticulum; endoplasmic reticulum-Golgi intermediate compartment; extracellular exosome; Golgi apparatus; Golgi membrane; integral component of membrane; membrane;	cellular protein metabolic process; Golgi apparatus mannose trimming; N-glycan processing; post-translational protein modification; protein N-linked glycosylation via asparagine;	calcium ion binding; mannosidase activity; mannosyl-oligosaccharide 1,2-alpha-mannosidase activity;	Golgi apparatus membrane Single pass type		yes
k6-rep2-bm2966	AAARREKGAA	SNVAEPVPGPTGGSSGR	Q8TAT2			Fibroblast growth factor-binding protein 3;	-1.089	32	258	N-ter +37.08 Da	21.2	-4.0477	2	1603.83		extracellular matrix; extracellular region;	positive regulation of fibroblast growth factor receptor signaling pathway; positive regulation of vascular permeability;	fibroblast growth factor binding; heparin binding;	Secreted ECO 0000269 PubMed 18669637	Signal_peptide	yes
k6-rep2-bm2966	HYTEGAELVD	SVLDVVR	Q13885	Q9BVA1	Q13509	Tubulin beta-2A chain;	-1.117	113	444	N-ter +37.08 Da	19.8	-1.5766	2	822.53	Tubulin beta class IIa;	cytoplasm; extracellular exosome; extracellular vesicle; microtubule; nucleus;	'de novo' posttranslational protein folding; cellular protein metabolic process; microtubule-based process; protein folding;	GTP binding; GTPase activity; structural constituent of cytoskeleton;	Cytoplasm cytoskeleton ECO 0000250		yes
k6-rep2-bm2966	TLRETYGEMA	DCCAKQEPER	P02768			Serum albumin;	-1.146	111	609	N-ter +37.08 Da, K +37.08 Da, C +57.02 Da	14.7	0.878	3	1363.68		basement membrane; blood microparticle; endoplasmic reticulum; extracellular exosome; extracellular region; extracellular space; Golgi apparatus; myelin sheath; nucleus; platelet alpha granule lumen; protein complex;	bile acid and bile salt transport; bile acid metabolic process; blood coagulation; cellular oxidant detoxification; cellular response to starvation; hemolysis by symbiont of host erythrocytes; lipoprotein metabolic process; maintenance of mitochondrion location; negative regulation of apoptotic process; negative regulation of programmed cell death; platelet activation; platelet degranulation; pos…	antioxidant activity; chaperone binding; copper ion binding; DNA binding; drug binding; fatty acid binding; pyridoxal phosphate binding; toxic substance binding; zinc ion binding;	Secreted	Signal_peptide	yes
k6-rep2-bm2966	RDYPSSRDTR	DYAPPPR	P38159	Q96E39		RNA-binding motif protein, X chromosome;	-1.146	231	390		18.6	-3.0644	2	846.45	Glycoprotein p43;Heterogeneous nuclear ribonucleoprotein G;	catalytic step 2 spliceosome; extracellular exosome; extracellular space; intracellular ribonucleoprotein complex; membrane; nuclear euchromatin; nucleoplasm; nucleus; supraspliceosomal complex;	cellular response to interleukin-1; gene expression; membrane protein ectodomain proteolysis; mRNA splicing, via spliceosome; negative regulation of mRNA splicing, via spliceosome; osteoblast differentiation; positive regulation of mRNA splicing, via spliceosome; positive regulation of transcription from RNA polymerase II promoter; protein homooligomerization; regulation of alternative mRNA splic…	chromatin binding; core promoter binding; mRNA binding; nucleotide binding; poly(A) RNA binding; RNA binding;	Nucleus ECO 0000269 PubMed 19282290		yes
k6-rep2-bm2966	IQETIREAFA	DCTMLTIAHR	O15440			Multidrug resistance-associated protein 5;	-1.175	1376	1437	N-ter +37.08 Da, C +57.02 Da	15.8	-0.3186	3	1252.64	ATP-binding cassette sub-family C member 5;Multi-specific organic anion transporter C;SMRP;pABC11;	integral component of plasma membrane; membrane; plasma membrane;	carbohydrate metabolic process; glycosaminoglycan metabolic process; hyaluronan biosynthetic process; hyaluronan metabolic process; small molecule metabolic process; transmembrane transport; transport;	ATP binding; ATPase activity, coupled to transmembrane movement of substances; organic anion transmembrane transporter activity;	Membrane Multi pass membrane protein		no
k6-rep2-bm2966	QFSSSYLSRS	GGGGGGGLGSGGSIR	P35527			Keratin, type I cytoskeletal 9;	-1.175	13	623	N-ter +37.08 Da	58.8	0.1691	2	1180.63	Cytokeratin-9;Keratin-9;	extracellular exosome; extracellular space; intermediate filament; membrane; nucleus;	epidermis development; intermediate filament organization; skin development; spermatogenesis;	structural constituent of cytoskeleton;			yes
k6-rep2-bm2966	STPLQGGSNS	AAAIGQSSGELR	P15291			Beta-1,4-galactosyltransferase 1;	-1.262	65	398	N-ter +37.08 Da	22.7	0.7521	2	1194.68	UDP-Gal:beta-GlcNAc beta-1,4-galactosyltransferase 1;UDP-galactose:beta-N-acetylglucosamine beta-1,4-galactosyltransferase 1;	basolateral plasma membrane; brush border membrane; desmosome; external side of plasma membrane; extracellular exosome; extracellular space; filopodium; glycocalyx; Golgi apparatus; Golgi cisterna membrane; Golgi membrane; Golgi trans cisterna; integral component of membrane; membrane; plasma membrane;	acute inflammatory response; angiogenesis involved in wound healing; binding of sperm to zona pellucida; branching morphogenesis of an epithelial tube; carbohydrate metabolic process; cell adhesion; cellular protein metabolic process; development of secondary sexual characteristics; epithelial cell development; extracellular matrix organization; galactose metabolic process; glycosaminoglycan meta…	alpha-tubulin binding; beta-N-acetylglucosaminylglycopeptide beta-1,4-galactosyltransferase activity; beta-tubulin binding; galactosyltransferase activity; lactose synthase activity; manganese ion binding; N-acetyllactosamine synthase activity; protein homodimerization activity; UDP-galactosyltransferase activity;	Isoform LongIsoform ShortProcessed beta 1 4 galactosyltransferase 1		yes
k6-rep2-bm2966	LASLLGAALA	GPVLGLKECTR	P07602			Prosaposin;	-1.262	15	524	N-ter +37.08 Da, K +37.08 Da, C +57.02 Da	56	-0.3838	2	1300.81	Proactivator polypeptide;	cytoplasm; extracellular exosome; extracellular region; extracellular space; integral component of membrane; lysosomal lumen; lysosomal membrane; mitochondrion;	adenylate cyclase-inhibiting G-protein coupled receptor signaling pathway; blood coagulation; cellular response to organic substance; epithelial cell differentiation involved in prostate gland development; glycosphingolipid metabolic process; lipid transport; negative regulation of hydrogen peroxide-induced cell death; platelet activation; platelet degranulation; positive regulation of catalytic …	enzyme activator activity; G-protein coupled receptor binding; lipid binding;	Lysosome ECO 0000269 PubMed 14657016 Prosaposin	Signal_peptide	yes
k6-rep2-bm2966	NALLVRYTKK	VPQVSTPTLVEVSR	P02768			Serum albumin;	-1.29	437	609	N-ter +37.08 Da	33.7	2.0646	3	1546.91		basement membrane; blood microparticle; endoplasmic reticulum; extracellular exosome; extracellular region; extracellular space; Golgi apparatus; myelin sheath; nucleus; platelet alpha granule lumen; protein complex;	bile acid and bile salt transport; bile acid metabolic process; blood coagulation; cellular oxidant detoxification; cellular response to starvation; hemolysis by symbiont of host erythrocytes; lipoprotein metabolic process; maintenance of mitochondrion location; negative regulation of apoptotic process; negative regulation of programmed cell death; platelet activation; platelet degranulation; pos…	antioxidant activity; chaperone binding; copper ion binding; DNA binding; drug binding; fatty acid binding; pyridoxal phosphate binding; toxic substance binding; zinc ion binding;	Secreted	Signal_peptide	yes
k6-rep2-bm2966	LCMGSGLNLC	EPNNKEGYYGYTGAFR	P02787			Serotransferrin;	-1.322	524	698	N-ter +37.08 Da, K +37.08 Da	29.3	1.3917	3	1936.99	Beta-1 metal-binding globulin;Siderophilin;	apical plasma membrane; basal part of cell; basal plasma membrane; blood microparticle; cell surface; coated pit; cytoplasmic, membrane-bounded vesicle; early endosome; endocytic vesicle; endosome membrane; extracellular exosome; extracellular region; extracellular space; extrinsic component of external side of plasma membrane; HFE-transferrin receptor complex; late endosome; perinuclear region o…	blood coagulation; cellular iron ion homeostasis; cellular response to iron ion; ferrous iron import into cell; iron ion homeostasis; platelet activation; platelet degranulation; positive regulation of receptor-mediated endocytosis; regulation of protein stability; retina homeostasis; transferrin transport; transmembrane transport;	ferric iron binding; ferric iron transmembrane transporter activity; ferrous iron binding; transferrin receptor binding;	Secreted	Signal_peptide	yes
k6-rep2-bm2966	ADGQAGNEEM	VQIDLPIKR	O15072			A disintegrin and metalloproteinase with thrombospondin motifs 3;	-1.322	28	1205	N-ter +37.08 Da, K +37.08 Da	24.1	-2.5955	3	1152.81	Procollagen II N-proteinase;Procollagen II amino propeptide-processing enzyme;	extracellular exosome; extracellular region; extracellular space; proteinaceous extracellular matrix;	collagen biosynthetic process; collagen catabolic process; collagen fibril organization; extracellular fibril organization; extracellular matrix organization; positive regulation of vascular endothelial growth factor signaling pathway; protein processing; vascular endothelial growth factor production;	endopeptidase activity; heparin binding; metalloendopeptidase activity; zinc ion binding;	Secreted extracellular space extracellular	Signal_peptide	yes
k6-rep2-bm2966	DSGATTMNIG	SDKLLFR	Q96MW1	Q99707		Coiled-coil domain-containing protein 43;	-1.385	158	224	N-ter +37.08 Da, K +37.08 Da	11.7	0.3149	3	949.65							no
k6-rep2-bm2966	M	VLLKEYR	Q00169			Phosphatidylinositol transfer protein alpha isoform;	-1.385	0	270	N-ter +37.08 Da, K +37.08 Da	18	-3.8202	3	991.7		cytoplasm; extracellular exosome; myelin sheath;	axon guidance; lipid metabolic process; phospholipid transport; visual perception;	lipid binding; phosphatidylcholine transporter activity; phosphatidylinositol transporter activity;	Cytoplasm		yes
k6-rep2-bm2966	GEFVWKSHKW	DRELISER	P02790			Hemopexin;	-1.419	80	462	N-ter +37.08 Da	16.8	-0.0947	3	1052.6	Beta-1B-glycoprotein;	blood microparticle; endocytic vesicle lumen; extracellular exosome; extracellular region; extracellular space;	cellular iron ion homeostasis; heme metabolic process; heme transport; hemoglobin metabolic process; positive regulation of humoral immune response mediated by circulating immunoglobulin; positive regulation of immunoglobulin production; positive regulation of interferon-gamma-mediated signaling pathway; positive regulation of tyrosine phosphorylation of Stat1 protein; receptor-mediated endocytos…	heme transporter activity; metal ion binding;	Secreted	Signal_peptide	yes
k6-rep2-bm2966	IGSLQARSQI	SKVELFR	Q9BUB4			tRNA-specific adenosine deaminase 1;	-1.419	432	502	N-ter +37.08 Da, K +37.08 Da	21.4	-2.5219	2	949.65	tRNA-specific adenosine-37 deaminase;		gene expression; tRNA modification; tRNA processing;	metal ion binding; RNA binding; tRNA-specific adenosine deaminase activity;			no
k6-rep2-bm2966	LLRLARPAKL	SELIQPLPLER	Q92876			Kallikrein-6;	-1.486	117	244	N-ter +37.08 Da	35	-3.4539	2	1329.8	Neurosin;Protease M;SP59;Serine protease 18;Serine protease 9;Zyme;	cytoplasm; endoplasmic reticulum; extracellular region; extracellular space; intercellular bridge; microtubule cytoskeleton; mitochondrion; nuclear membrane; nucleolus; nucleoplasm;	amyloid precursor protein metabolic process; central nervous system development; collagen catabolic process; hormone metabolic process; myelination; neuron death; positive regulation of G-protein coupled receptor protein signaling pathway; protein autoprocessing; protein processing; regulation of cell differentiation; regulation of neuron projection development; response to wounding; tissue regen…	serine-type endopeptidase activity;	Secreted Nucleus nucleolus Cytoplasm	Signal_peptide	yes
k6-rep2-bm2966	ECQLLRLQAF	SSPVPDPYR	Q96MM7			Heparan-sulfate 6-O-sulfotransferase 2;	-1.486	185	605	N-ter +37.08 Da	30.9	2.3706	2	1052.57		extracellular exosome; Golgi membrane; integral component of membrane; nucleoplasm;	carbohydrate metabolic process; glycosaminoglycan biosynthetic process; glycosaminoglycan metabolic process; heparan sulfate proteoglycan biosynthetic process, enzymatic modification; small molecule metabolic process;	heparan sulfate 6-O-sulfotransferase activity;	Membrane ECO 0000305 Single pass type II		yes
k6-rep2-bm2966	DLASDLLLQY	LLQGGAR	O15240			Neurosecretory protein VGF;	-1.523	334	615	N-ter +37.08 Da	16.8	-1.1976	2	749.49		cytoplasmic vesicle; extracellular space; intracellular membrane-bounded organelle; transport vesicle;	carbohydrate homeostasis; defense response to bacterium; generation of precursor metabolites and energy; glucose homeostasis; insulin secretion; ovarian follicle development; regulation of synaptic plasticity; response to cAMP; response to cold; response to dietary excess; response to insulin; sexual reproduction;	hormone activity;	Secreted ECO 0000269 PubMed 19194657	Signal_peptide	yes
k6-rep2-bm2966	CSGNFCLFRS	ETKDLLFR	P02787			Serotransferrin;	-1.561	642	698	N-ter +37.08 Da, K +37.08 Da	15.7	-1.9165	3	1092.71	Beta-1 metal-binding globulin;Siderophilin;	apical plasma membrane; basal part of cell; basal plasma membrane; blood microparticle; cell surface; coated pit; cytoplasmic, membrane-bounded vesicle; early endosome; endocytic vesicle; endosome membrane; extracellular exosome; extracellular region; extracellular space; extrinsic component of external side of plasma membrane; HFE-transferrin receptor complex; late endosome; perinuclear region o…	blood coagulation; cellular iron ion homeostasis; cellular response to iron ion; ferrous iron import into cell; iron ion homeostasis; platelet activation; platelet degranulation; positive regulation of receptor-mediated endocytosis; regulation of protein stability; retina homeostasis; transferrin transport; transmembrane transport;	ferric iron binding; ferric iron transmembrane transporter activity; ferrous iron binding; transferrin receptor binding;	Secreted	Signal_peptide	yes
k6-rep2-bm2966	YPLYSATLAE	LGAVQVDYYLDEER	P24298			Alanine aminotransferase 1;	-1.561	197	496	N-ter +37.08 Da	15.6	-2.2835	3	1704.87	Glutamate pyruvate transaminase 1;Glutamic--alanine transaminase 1;Glutamic--pyruvic transaminase 1;	cytosol; extracellular exosome;	cellular amino acid biosynthetic process; cellular nitrogen compound metabolic process; L-alanine catabolic process; small molecule metabolic process;	L-alanine; pyridoxal phosphate binding;	Cytoplasm		yes
k6-rep2-bm2966	RLLQDSVDFS	LADAINTEFKNTR	P08670			Vimentin;	-1.635	86	466	N-ter +37.08 Da, K +37.08 Da	18.6	-2.7442	3	1563.92		cell leading edge; cytoplasm; cytoskeleton; cytosol; extracellular exosome; focal adhesion; intermediate filament; intermediate filament cytoskeleton; neuron projection; peroxisome; plasma membrane;	apoptotic process; astrocyte development; Bergmann glial cell differentiation; cellular component disassembly involved in execution phase of apoptosis; intermediate filament organization; lens fiber cell development; movement of cell or subcellular component; muscle filament sliding; negative regulation of neuron projection development; positive regulation of gene expression; programmed cell deat…	double-stranded RNA binding; glycoprotein binding; identical protein binding; keratin filament binding; protein C-terminus binding; scaffold protein binding; structural constituent of cytoskeleton; structural constituent of eye lens;	Cytoplasm ECO 0000269 PubMed 21465480		yes
k6-rep2-bm2966	GGGAAGPAAA	ADGGTVDLR	Q9NX62			Inositol monophosphatase 3;	-1.676	54	359	N-ter +37.08 Da	20.7	0.9569	2	938.52	Golgi 3-prime phosphoadenosine 5-prime phosphate 3-prime phosphatase;Inositol monophosphatase domain-containing protein 1;Inositol-1(or 4)-monophosphatase 3;Myo-inositol monophosphatase A3;	Golgi apparatus; integral component of membrane; membrane;	chondrocyte development; chondroitin sulfate metabolic process; dephosphorylation; embryonic digit morphogenesis; endochondral ossification; inositol biosynthetic process; phosphatidylinositol phosphorylation; post-embryonic development;	3'(2'),5'-bisphosphate nucleotidase activity; 3'-nucleotidase activity; inositol monophosphate 1-phosphatase activity; inositol monophosphate 3-phosphatase activity; inositol monophosphate 4-phosphatase activity; magnesium ion binding;	Golgi apparatus trans Golgi network		no
k6-rep2-bm2966	EEYANCHLAR	APNHAVVTR	P02787			Serotransferrin;	-1.676	599	698	N-ter +37.08 Da	30.4	-1.3963	3	999.6	Beta-1 metal-binding globulin;Siderophilin;	apical plasma membrane; basal part of cell; basal plasma membrane; blood microparticle; cell surface; coated pit; cytoplasmic, membrane-bounded vesicle; early endosome; endocytic vesicle; endosome membrane; extracellular exosome; extracellular region; extracellular space; extrinsic component of external side of plasma membrane; HFE-transferrin receptor complex; late endosome; perinuclear region o…	blood coagulation; cellular iron ion homeostasis; cellular response to iron ion; ferrous iron import into cell; iron ion homeostasis; platelet activation; platelet degranulation; positive regulation of receptor-mediated endocytosis; regulation of protein stability; retina homeostasis; transferrin transport; transmembrane transport;	ferric iron binding; ferric iron transmembrane transporter activity; ferrous iron binding; transferrin receptor binding;	Secreted	Signal_peptide	yes
k6-rep2-bm2966	LVTDLTKVHT	ECCHGDLLECADDR	P02768			Serum albumin;	-1.676	266	609	N-ter +37.08 Da, C +57.02 Da	27.3	6.6564	3	1784.74		basement membrane; blood microparticle; endoplasmic reticulum; extracellular exosome; extracellular region; extracellular space; Golgi apparatus; myelin sheath; nucleus; platelet alpha granule lumen; protein complex;	bile acid and bile salt transport; bile acid metabolic process; blood coagulation; cellular oxidant detoxification; cellular response to starvation; hemolysis by symbiont of host erythrocytes; lipoprotein metabolic process; maintenance of mitochondrion location; negative regulation of apoptotic process; negative regulation of programmed cell death; platelet activation; platelet degranulation; pos…	antioxidant activity; chaperone binding; copper ion binding; DNA binding; drug binding; fatty acid binding; pyridoxal phosphate binding; toxic substance binding; zinc ion binding;	Secreted	Signal_peptide	yes
k6-rep2-bm2966	LCLDGTRKPV	EEYANCHLAR	P02787			Serotransferrin;	-1.676	589	698	N-ter +37.08 Da, C +57.02 Da	25.8	-1.5377	3	1297.63	Beta-1 metal-binding globulin;Siderophilin;	apical plasma membrane; basal part of cell; basal plasma membrane; blood microparticle; cell surface; coated pit; cytoplasmic, membrane-bounded vesicle; early endosome; endocytic vesicle; endosome membrane; extracellular exosome; extracellular region; extracellular space; extrinsic component of external side of plasma membrane; HFE-transferrin receptor complex; late endosome; perinuclear region o…	blood coagulation; cellular iron ion homeostasis; cellular response to iron ion; ferrous iron import into cell; iron ion homeostasis; platelet activation; platelet degranulation; positive regulation of receptor-mediated endocytosis; regulation of protein stability; retina homeostasis; transferrin transport; transmembrane transport;	ferric iron binding; ferric iron transmembrane transporter activity; ferrous iron binding; transferrin receptor binding;	Secreted	Signal_peptide	yes
k6-rep2-bm2966	SFAAVDRLQD	SGTFQCVAR	Q13308			Inactive tyrosine-protein kinase 7;	-1.718	94	1070	N-ter +37.08 Da, C +57.02 Da	17	-3.1057	2	1060.55	Colon carcinoma kinase 4;Protein-tyrosine kinase 7;Pseudo tyrosine kinase receptor 7;Tyrosine-protein kinase-like 7;	cell-cell junction; focal adhesion; integral component of plasma membrane;	actin cytoskeleton reorganization; axis elongation; canonical Wnt signaling pathway; cell adhesion; cell migration; cellular response to retinoic acid; cochlea morphogenesis; convergent extension; coronary vasculature development; establishment of epithelial cell apical/basal polarity; establishment of planar polarity; lung-associated mesenchyme development; planar cell polarity pathway involved …	ATP binding; protein tyrosine kinase activity;	Membrane ECO 0000269 PubMed 20837484	Signal_peptide	yes
k6-rep2-bm2966	LGKHNLRQRE	SSQEQSSVVR	Q92876			Kallikrein-6;	-1.718	80	244	N-ter +37.08 Da	33.3	-0.4372	2	1141.61	Neurosin;Protease M;SP59;Serine protease 18;Serine protease 9;Zyme;	cytoplasm; endoplasmic reticulum; extracellular region; extracellular space; intercellular bridge; microtubule cytoskeleton; mitochondrion; nuclear membrane; nucleolus; nucleoplasm;	amyloid precursor protein metabolic process; central nervous system development; collagen catabolic process; hormone metabolic process; myelination; neuron death; positive regulation of G-protein coupled receptor protein signaling pathway; protein autoprocessing; protein processing; regulation of cell differentiation; regulation of neuron projection development; response to wounding; tissue regen…	serine-type endopeptidase activity;	Secreted Nucleus nucleolus Cytoplasm	Signal_peptide	yes
k6-rep2-bm2966	SMNRVAHPSH	VLSSQQFLHR	Q9BQT9			Calsyntenin-3;	-1.718	811	956	N-ter +37.08 Da	17.3	-1.2772	3	1249.73	Alcadein-beta;	cell surface; endoplasmic reticulum membrane; extracellular exosome; Golgi membrane; integral component of membrane; neuronal postsynaptic density; postsynaptic membrane; protein complex;	homophilic cell adhesion via plasma membrane adhesion molecules; positive regulation of protein localization to synapse; positive regulation of synapse assembly; positive regulation of synaptic transmission; regulation of cell growth; synapse assembly; synaptic transmission, GABAergic; synaptic transmission, glutamatergic;	calcium ion binding;	Cell membrane ECO 0000305 Single pass	Signal_peptide	yes
k6-rep2-bm2966	WPLPNIGGTE	EQQAESEKAPR	Q13444			Disintegrin and metalloproteinase domain-containing protein 15;	-1.756	29	863	N-ter +37.08 Da, K +37.08 Da	29.1	-2.0048	3	1343.76	Metalloprotease RGD disintegrin protein;Metalloproteinase-like, disintegrin-like, and cysteine-rich protein 15;Metargidin;	acrosomal vesicle; adherens junction; cell projection; cell surface; extracellular exosome; integral component of membrane; plasma membrane;	angiogenesis; cardiac epithelial to mesenchymal transition; cell-matrix adhesion; collagen catabolic process; extracellular matrix disassembly; extracellular matrix organization; innate immune response; integrin-mediated signaling pathway; male gonad development; negative regulation of cell growth; negative regulation of cell migration; negative regulation of cell-matrix adhesion; negative regula…	integrin binding; metalloendopeptidase activity; metallopeptidase activity; SH3 domain binding; zinc ion binding;	Endomembrane system	Signal_peptide	yes
k6-rep2-bm2966	EPGGGAAGPA	AAADGGTVDLR	Q9NX62			Inositol monophosphatase 3;	-1.801	52	359	N-ter +37.08 Da	23.9	0.1847	2	1080.6	Golgi 3-prime phosphoadenosine 5-prime phosphate 3-prime phosphatase;Inositol monophosphatase domain-containing protein 1;Inositol-1(or 4)-monophosphatase 3;Myo-inositol monophosphatase A3;	Golgi apparatus; integral component of membrane; membrane;	chondrocyte development; chondroitin sulfate metabolic process; dephosphorylation; embryonic digit morphogenesis; endochondral ossification; inositol biosynthetic process; phosphatidylinositol phosphorylation; post-embryonic development;	3'(2'),5'-bisphosphate nucleotidase activity; 3'-nucleotidase activity; inositol monophosphate 1-phosphatase activity; inositol monophosphate 3-phosphatase activity; inositol monophosphate 4-phosphatase activity; magnesium ion binding;	Golgi apparatus trans Golgi network		no
k6-rep2-bm2966	DTWRSTSGSR	DLSSSSSLSSR	Q8WZ75			Roundabout homolog 4;	-1.801	535	1007	N-ter +37.08 Da	16.9	-8.0852	2	1160.6	Magic roundabout;	external side of plasma membrane; extracellular exosome; integral component of membrane;	angiogenesis; cell differentiation; negative regulation of cell migration; regulation of apoptotic process; regulation of cell migration;	receptor activity;		Signal_peptide	yes
k6-rep2-bm2966	VAPEEHPILL	TEAPLNPKANR	P62736	Q9BYX7	P60709	Actin, aortic smooth muscle;	-1.801	767	1038	N-ter +37.08 Da, K +37.08 Da	36.6	-1.5566	3	1281.8	Alpha-actin-2;Cell growth-inhibiting gene 46 protein;	cell body; cytoplasm; cytoskeleton; cytosol; extracellular exosome; extracellular space; filopodium; lamellipodium; protein complex; smooth muscle contractile fiber;	glomerular mesangial cell development; mesenchyme migration; muscle contraction; positive regulation of gene expression; regulation of blood pressure; response to virus; vascular smooth muscle contraction;	ATP binding; protein kinase binding;	Cytoplasm cytoskeleton		yes
k6-rep2-bm2966	TGYGTLTIGT	SIDPLSSSVSSVR	Q9NQ11			Probable cation-transporting ATPase 13A2;	-1.889	22	1180	N-ter +37.08 Da	14.2	-1.3851	3	1368.76		integral component of plasma membrane; lysosomal lumen; lysosomal membrane; lysosome; vesicle membrane;	cation transmembrane transport; cellular calcium ion homeostasis; cellular response to manganese ion; ion transmembrane transport; transmembrane transport;	ATP binding; ATPase activity; cation-transporting ATPase activity; metal ion binding;	Membrane ECO 0000250 Multi pass membrane		no
k6-rep2-bm2966	LLSLGRFVRG	DGVGGDPAVALPHR	P49257			Protein ERGIC-53;	-1.989	29	510	N-ter +37.08 Da	16.9	1.2868	3	1395.77	ER-Golgi intermediate compartment 53 kDa protein;Gp58;Intracellular mannose-specific lectin MR60;Lectin mannose-binding 1;	endoplasmic reticulum membrane; endoplasmic reticulum-Golgi intermediate compartment; endoplasmic reticulum-Golgi intermediate compartment membrane; ER to Golgi transport vesicle membrane; extracellular exosome; Golgi membrane; host cell perinuclear region of cytoplasm; integral component of membrane; membrane; sarcomere;	blood coagulation; cellular protein metabolic process; COPII vesicle coating; endoplasmic reticulum organization; ER to Golgi vesicle-mediated transport; Golgi organization; membrane organization; positive regulation of organelle organization; post-translational protein modification; protein folding; protein N-linked glycosylation via asparagine; protein transport;	mannose binding; metal ion binding; unfolded protein binding;	Endoplasmic reticulum Golgi intermediate	Signal_peptide	yes
k6-rep2-bm2966	M	GVPAFFR	Q9H0D6			5'-3' exoribonuclease 2;	-2.041	0	950	N-ter +37.08 Da	16.7	-4.4551	2	828.5	DHM1-like protein;	aggresome; membrane; nucleolus; nucleus;	cell growth; DNA catabolic process, exonucleolytic; DNA-templated transcription, termination; mRNA processing; regulation of transcription, DNA-templated; RNA catabolic process; RNA metabolic process; RNA phosphodiester bond hydrolysis, exonucleolytic; RNA processing; spermatogenesis;	5'-3' exonuclease activity; 5'-3' exoribonuclease activity; nuclease activity; poly(A) RNA binding; transcription termination site sequence-specific DNA binding; zinc ion binding;	Nucleus nucleolus		no
k6-rep2-bm2966	LQDSVDFSLA	DAINTEFKNTR	P08670			Vimentin;	-2.204	88	466	N-ter +37.08 Da, K +37.08 Da	34	-5.713	3	1379.79		cell leading edge; cytoplasm; cytoskeleton; cytosol; extracellular exosome; focal adhesion; intermediate filament; intermediate filament cytoskeleton; neuron projection; peroxisome; plasma membrane;	apoptotic process; astrocyte development; Bergmann glial cell differentiation; cellular component disassembly involved in execution phase of apoptosis; intermediate filament organization; lens fiber cell development; movement of cell or subcellular component; muscle filament sliding; negative regulation of neuron projection development; positive regulation of gene expression; programmed cell deat…	double-stranded RNA binding; glycoprotein binding; identical protein binding; keratin filament binding; protein C-terminus binding; scaffold protein binding; structural constituent of cytoskeleton; structural constituent of eye lens;	Cytoplasm ECO 0000269 PubMed 21465480		yes
k6-rep2-bm2966	MAVVPQGLFR	GGKSGELEQEEER	P10645			Chromogranin-A;	-2.204	317	457	N-ter +37.08 Da, K +37.08 Da	33.3	1.1828	3	1518.81	Pituitary secretory protein I;	chromaffin granule; extracellular space; mast cell granule; perinuclear region of cytoplasm; transport vesicle membrane;	defense response to fungus; defense response to Gram-negative bacterium; defense response to Gram-positive bacterium; innate immune response; killing of cells of other organism; mast cell activation; mast cell chemotaxis; mast cell cytokine production; mast cell degranulation; negative regulation of catecholamine secretion; negative regulation of neuron death; negative regulation of vasodilation;…		Cytoplasmic vesicle secretory vesicle lumenSerpinin	Signal_peptide	yes
k6-rep2-bm2966	GKHNLRQRES	SQEQSSVVR	Q92876			Kallikrein-6;	-2.204	81	244	N-ter +37.08 Da	27.8	-1.9875	2	1054.58	Neurosin;Protease M;SP59;Serine protease 18;Serine protease 9;Zyme;	cytoplasm; endoplasmic reticulum; extracellular region; extracellular space; intercellular bridge; microtubule cytoskeleton; mitochondrion; nuclear membrane; nucleolus; nucleoplasm;	amyloid precursor protein metabolic process; central nervous system development; collagen catabolic process; hormone metabolic process; myelination; neuron death; positive regulation of G-protein coupled receptor protein signaling pathway; protein autoprocessing; protein processing; regulation of cell differentiation; regulation of neuron projection development; response to wounding; tissue regen…	serine-type endopeptidase activity;	Secreted Nucleus nucleolus Cytoplasm	Signal_peptide	yes
k6-rep2-bm2966	LVSWASRGEA	APDQDEIQR	P10619			Lysosomal protective protein;	-2.258	27	480	N-ter +37.08 Da	17	-0.3608	2	1106.57	Carboxypeptidase C;Carboxypeptidase L;Cathepsin A;Protective protein cathepsin A;Protective protein for beta-galactosidase;	endoplasmic reticulum; extracellular exosome; intracellular membrane-bounded organelle; lysosomal lumen; lysosome; membrane; nucleoplasm;	cellular protein metabolic process; chaperone-mediated autophagy; dolichol-linked oligosaccharide biosynthetic process; glycosphingolipid metabolic process; intracellular protein transport; positive regulation of catalytic activity; post-translational protein modification; protein N-linked glycosylation via asparagine; proteolysis; proteolysis involved in cellular protein catabolic process; regul…	carboxypeptidase activity; enzyme activator activity; serine-type carboxypeptidase activity;	Lysosome	Signal_peptide	yes
k6-rep2-bm2966	SVPLQQKENG	DESHLPER	P13521			Secretogranin-2;	-2.258	93	617	N-ter +37.08 Da	20.7	1.0778	3	1017.53	Chromogranin-C;Secretogranin II;	extracellular space; secretory granule;	angiogenesis; endothelial cell migration; eosinophil chemotaxis; induction of positive chemotaxis; inflammatory response; intracellular signal transduction; MAPK cascade; negative regulation of endothelial cell apoptotic process; negative regulation of endothelial cell proliferation; negative regulation of extrinsic apoptotic signaling pathway; positive chemotaxis; positive regulation of endothel…	chemoattractant activity; cytokine activity;	Secreted Note Neuroendocrine and endocrine	Signal_peptide	yes
k6-rep2-bm2966	RGIISAADRL	EAAEMYR	P11172			Uridine 5'-monophosphate synthase;	-2.258	459	480	N-ter +37.08 Da	12.8	-1.1032	2	904.45		cytoplasm; cytosol; nucleus;	'de novo' pyrimidine nucleobase biosynthetic process; 'de novo' UMP biosynthetic process; cellular response to drug; female pregnancy; lactation; nucleobase-containing small molecule metabolic process; pyrimidine nucleobase metabolic process; pyrimidine nucleoside biosynthetic process; small molecule metabolic process; UMP biosynthetic process;	orotate phosphoribosyltransferase activity; orotidine-5'-phosphate decarboxylase activity;			no
k6-rep2-bm2966	TQVYVFLTKG	GYTLVSGYPKR	P02790			Hemopexin;	-2.258	332	462	N-ter +37.08 Da, K +37.08 Da	43.9	-1.2169	3	1311.81	Beta-1B-glycoprotein;	blood microparticle; endocytic vesicle lumen; extracellular exosome; extracellular region; extracellular space;	cellular iron ion homeostasis; heme metabolic process; heme transport; hemoglobin metabolic process; positive regulation of humoral immune response mediated by circulating immunoglobulin; positive regulation of immunoglobulin production; positive regulation of interferon-gamma-mediated signaling pathway; positive regulation of tyrosine phosphorylation of Stat1 protein; receptor-mediated endocytos…	heme transporter activity; metal ion binding;	Secreted	Signal_peptide	yes
k6-rep2-bm2966	RAAPAPTHVR	SPQPPPPAPAPAR	O15240			Neurosecretory protein VGF;	-2.258	503	615	N-ter +37.08 Da	39.6	0.8335	2	1317.76		cytoplasmic vesicle; extracellular space; intracellular membrane-bounded organelle; transport vesicle;	carbohydrate homeostasis; defense response to bacterium; generation of precursor metabolites and energy; glucose homeostasis; insulin secretion; ovarian follicle development; regulation of synaptic plasticity; response to cAMP; response to cold; response to dietary excess; response to insulin; sexual reproduction;	hormone activity;	Secreted ECO 0000269 PubMed 19194657	Signal_peptide	yes
k6-rep2-bm2966	GTPHGIILDS	VDAAFICPGSSR	P02790			Hemopexin;	-2.388	358	462	N-ter +37.08 Da, C +57.02 Da	20.2	-0.2278	2	1314.68	Beta-1B-glycoprotein;	blood microparticle; endocytic vesicle lumen; extracellular exosome; extracellular region; extracellular space;	cellular iron ion homeostasis; heme metabolic process; heme transport; hemoglobin metabolic process; positive regulation of humoral immune response mediated by circulating immunoglobulin; positive regulation of immunoglobulin production; positive regulation of interferon-gamma-mediated signaling pathway; positive regulation of tyrosine phosphorylation of Stat1 protein; receptor-mediated endocytos…	heme transporter activity; metal ion binding;	Secreted	Signal_peptide	yes
k6-rep2-bm2966	SASASLSSAA	ATGTSTSTPAAPTAR	O76021			Ribosomal L1 domain-containing protein 1;	-2.45	12	490	N-ter +37.08 Da	22.3	0.2804	2	1424.77	CATX-11;Cellular senescence-inhibited gene protein {ECO:0000303|PubMed:18678645};Protein PBK1;	membrane; nucleolus;	osteoblast differentiation; regulation of apoptotic process; regulation of cellular senescence; regulation of protein localization;	poly(A) RNA binding;	Nucleus nucleolus		no
k6-rep2-bm2966	EYPVILSIED	HCSIAQQR	P19174			1-phosphatidylinositol 4,5-bisphosphate phosphodiesterase gamma-1;	-2.45	414	1290	N-ter +37.08 Da, C +57.02 Da	13.9	-1.64	2	1034.55	PLC-148;Phosphoinositide phospholipase C-gamma-1;Phospholipase C-II;Phospholipase C-gamma-1;	cell projection; cell-cell junction; COP9 signalosome; cytoplasm; cytosol; lamellipodium; plasma membrane; ruffle;	activation of MAPKK activity; activation of phospholipase C activity; axon guidance; blood coagulation; calcium-mediated signaling; cell migration; cellular response to epidermal growth factor stimulus; cytokine-mediated signaling pathway; epidermal growth factor receptor signaling pathway; Fc-epsilon receptor signaling pathway; Fc-gamma receptor signaling pathway involved in phagocytosis; fibrob…	calcium ion binding; neurotrophin TRKA receptor binding; phosphatidylinositol phospholipase C activity; phospholipase C activity; protein kinase binding; receptor signaling protein activity;	Cell projection lamellipodium Cell		no
k6-rep2-bm2966	GGEERVGEED	EEAAEAEAEAEEAER	O15240			Neurosecretory protein VGF;	-2.671	381	615	N-ter +37.08 Da	60.6	-3.0525	2	1668.75		cytoplasmic vesicle; extracellular space; intracellular membrane-bounded organelle; transport vesicle;	carbohydrate homeostasis; defense response to bacterium; generation of precursor metabolites and energy; glucose homeostasis; insulin secretion; ovarian follicle development; regulation of synaptic plasticity; response to cAMP; response to cold; response to dietary excess; response to insulin; sexual reproduction;	hormone activity;	Secreted ECO 0000269 PubMed 19194657	Signal_peptide	yes
k6-rep2-bm2966	HHLRDYFEEY	GKIDTIEIITDR	P22626			Heterogeneous nuclear ribonucleoproteins A2/B1;	-2.671	134	353	N-ter +37.08 Da, K +37.08 Da	51.7	-0.2073	2	1444.91		catalytic step 2 spliceosome; cytoplasm; extracellular exosome; intracellular ribonucleoprotein complex; membrane; nucleoplasm; nucleus; spliceosomal complex;	gene expression; miRNA transport; mRNA export from nucleus; mRNA processing; mRNA splicing, via spliceosome; negative regulation of mRNA splicing, via spliceosome; negative regulation of transcription from RNA polymerase II promoter; primary miRNA processing; RNA splicing; RNA transport;	miRNA binding; mRNA 3'-UTR binding; N6-methyladenosine-containing RNA binding; nucleotide binding; poly(A) RNA binding; pre-mRNA intronic binding; RNA binding; single-stranded telomeric DNA binding;	Nucleus nucleoplasmIsoform A2		yes
k6-rep2-bm2966	TVLLNPPLFA	LDKDAPLR	Q9BQT9	O94985		Calsyntenin-3;	-2.671	51	956	N-ter +37.08 Da, K +37.08 Da	15.6	0.2995	3	998.67	Alcadein-beta;	cell surface; endoplasmic reticulum membrane; extracellular exosome; Golgi membrane; integral component of membrane; neuronal postsynaptic density; postsynaptic membrane; protein complex;	homophilic cell adhesion via plasma membrane adhesion molecules; positive regulation of protein localization to synapse; positive regulation of synapse assembly; positive regulation of synaptic transmission; regulation of cell growth; synapse assembly; synaptic transmission, GABAergic; synaptic transmission, glutamatergic;	calcium ion binding;	Cell membrane ECO 0000305 Single pass	Signal_peptide	yes
k6-rep2-bm2966	KGVVPLAGTD	GETTTQGLDGLSER	P04075	P09972		Fructose-bisphosphate aldolase A;	-2.756	119	364	N-ter +37.08 Da	17.9	-0.3998	2	1498.77	Lung cancer antigen NY-LU-1;Muscle-type aldolase;	actin cytoskeleton; cytosol; extracellular exosome; extracellular region; extracellular space; I band; M band; membrane; nucleus; platelet alpha granule lumen;	actin filament organization; ATP biosynthetic process; blood coagulation; canonical glycolysis; carbohydrate metabolic process; fructose 1,6-bisphosphate metabolic process; fructose metabolic process; gluconeogenesis; glucose metabolic process; glycolytic process; muscle cell cellular homeostasis; platelet activation; platelet degranulation; protein homotetramerization; regulation of cell shape; …	actin binding; cytoskeletal protein binding; fructose binding; fructose-bisphosphate aldolase activity; identical protein binding; poly(A) RNA binding; tubulin binding;	Cytoplasm myofibril sarcomere I band		yes
k6-rep2-bm2966	SFKRKISVVS	ATKGVPAGNSDTEGGQPGR	Q9UKV3			Apoptotic chromatin condensation inducer in the nucleus;	-2.847	827	1341	N-ter +37.08 Da, K +37.08 Da	40.3	-2.8296	3	1870.01		ASAP complex; cytoplasm; cytosol; nuclear speck; nucleolus; nucleoplasm; nucleus; plasma membrane;	apoptotic chromosome condensation; apoptotic process; cellular component disassembly involved in execution phase of apoptosis; erythrocyte differentiation; mitophagy in response to mitochondrial depolarization; mRNA processing; negative regulation of mRNA splicing, via spliceosome; positive regulation of apoptotic process; positive regulation of defense response to virus by host; positive regulat…	ATPase activity; enzyme binding; nucleic acid binding; nucleotide binding; poly(A) RNA binding;	Nucleus Nucleus speckle Nucleus		no
k6-rep2-bm2966	RVGEEDEEAA	EAEAEAEEAER	O15240			Neurosecretory protein VGF;	-3.035	385	615	N-ter +37.08 Da	37.4	-1.8102	2	1268.59		cytoplasmic vesicle; extracellular space; intracellular membrane-bounded organelle; transport vesicle;	carbohydrate homeostasis; defense response to bacterium; generation of precursor metabolites and energy; glucose homeostasis; insulin secretion; ovarian follicle development; regulation of synaptic plasticity; response to cAMP; response to cold; response to dietary excess; response to insulin; sexual reproduction;	hormone activity;	Secreted ECO 0000269 PubMed 19194657	Signal_peptide	yes
k6-rep2-bm2966	WDDMEKIWHH	TFYNELR	P60709	Q562R1	Q9BYX7	Actin, cytoplasmic 1;	-3.035	750	1038	N-ter +37.08 Da	14.6	0.2042	2	977.54	Beta-actin;	blood microparticle; cytoplasm; cytoplasmic ribonucleoprotein granule; cytoskeleton; cytosol; dense body; extracellular exosome; extracellular space; focal adhesion; intracellular ribonucleoprotein complex; membrane; MLL5-L complex; NuA4 histone acetyltransferase complex; nuclear chromatin; nucleoplasm; plasma membrane; protein complex;	'de novo' posttranslational protein folding; adherens junction organization; ATP-dependent chromatin remodeling; axon guidance; blood coagulation; cell junction assembly; cell-cell junction organization; cellular protein metabolic process; chromatin organization; ephrin receptor signaling pathway; Fc-gamma receptor signaling pathway involved in phagocytosis; gene expression; innate immune respons…	ATP binding; identical protein binding; kinesin binding; nitric-oxide synthase binding; structural constituent of cytoskeleton; Tat protein binding;	Cytoplasm cytoskeleton		yes
k6-rep2-bm2966	M	TKGTSSFGKR	P61927			60S ribosomal protein L37;	-3.035	0	97	N-ter +37.08 Da, K +37.08 Da	15.2	-0.7635	3	1175.8	G1.16;	cytosol; cytosolic large ribosomal subunit;	cellular nitrogen compound metabolic process; cellular protein metabolic process; gene expression; nuclear-transcribed mRNA catabolic process, nonsense-mediated decay; selenium compound metabolic process; selenocysteine metabolic process; small molecule metabolic process; SRP-dependent cotranslational protein targeting to membrane; translation; translational elongation; translational initiation; …	metal ion binding; RNA binding; rRNA binding; structural constituent of ribosome;			no
k6-rep2-bm2966	YELNPFINRR	NANTFISPQQR	P08493			Matrix Gla protein;	-3.146	37	103	N-ter +37.08 Da	13.8	0.2285	2	1310.71	Cell growth-inhibiting gene 36 protein;	extracellular exosome; proteinaceous extracellular matrix;	cartilage condensation; cell differentiation; ossification; regulation of bone mineralization;	calcium ion binding; extracellular matrix structural constituent; structural constituent of bone;	Secreted	Signal_peptide	yes
k6-rep2-bm2966	KDHASIQMNV	AEVDKVTGR	P63220			40S ribosomal protein S21;	-3.265	35	83	N-ter +37.08 Da, K +37.08 Da	20.7	0.3814	3	1045.67		cytoplasm; cytosol; cytosolic small ribosomal subunit; small ribosomal subunit;	cellular nitrogen compound metabolic process; cellular protein metabolic process; endonucleolytic cleavage in ITS1 to separate SSU-rRNA from 5.8S rRNA and LSU-rRNA from tricistronic rRNA transcript (SSU-rRNA, 5.8S rRNA, LSU-rRNA); endonucleolytic cleavage to generate mature 3'-end of SSU-rRNA from (SSU-rRNA, 5.8S rRNA, LSU-rRNA); gene expression; nuclear-transcribed mRNA catabolic process, nonsen…	poly(A) RNA binding; protein N-terminus binding; structural constituent of ribosome;			no
k6-rep2-bm2966	SEDEEEEDVK	LLSISGKR	P06748			Nucleophosmin;	-3.265	133	294	N-ter +37.08 Da, K +37.08 Da	18.5	-0.7386	3	944.7	Nucleolar phosphoprotein B23;Nucleolar protein NO38;Numatrin;	centrosome; cytoplasm; cytosol; focal adhesion; intracellular ribonucleoprotein complex; membrane; nucleolus; nucleoplasm; nucleus; spindle pole centrosome;	cell aging; CENP-A containing nucleosome assembly; centrosome cycle; DNA repair; intracellular protein transport; negative regulation of apoptotic process; negative regulation of cell proliferation; negative regulation of centrosome duplication; negative regulation of cyclin-dependent protein kinase activity; negative regulation of protein kinase activity by regulation of protein phosphorylation;…	histone binding; NF-kappaB binding; poly(A) RNA binding; protein heterodimerization activity; protein homodimerization activity; protein kinase binding; protein kinase inhibitor activity; ribosomal large subunit binding; ribosomal small subunit binding; RNA binding; Tat protein binding; transcription coactivator activity; unfolded protein binding;	Nucleus nucleolus		no
k6-rep2-bm2966	ASPAGGPSSP	RDLPEPR	P28908	Q9Y4L1		Tumor necrosis factor receptor superfamily member 8;	-3.265	496	595	N-ter +37.08 Da	21.3	-0.7612	2	917.55	CD30L receptor;Ki-1 antigen;Lymphocyte activation antigen CD30;	cytoplasm; extracellular exosome; integral component of plasma membrane;	apoptotic signaling pathway; cellular response to mechanical stimulus; immune response; inflammatory response; multicellular organismal development; negative regulation of cell proliferation; positive regulation of apoptotic process; positive regulation of TRAIL biosynthetic process; positive regulation of tumor necrosis factor biosynthetic process; response to lipopolysaccharide; signal transduc…	transmembrane signaling receptor activity; tumor necrosis factor-activated receptor activity;	Isoform 1Isoform 2	Signal_peptide	yes
k6-rep2-bm2966	GEERVGEEDE	EAAEAEAEAEEAER	O15240			Neurosecretory protein VGF;	-3.381	382	615	N-ter +37.08 Da	63.6	-2.2702	2	1539.71		cytoplasmic vesicle; extracellular space; intracellular membrane-bounded organelle; transport vesicle;	carbohydrate homeostasis; defense response to bacterium; generation of precursor metabolites and energy; glucose homeostasis; insulin secretion; ovarian follicle development; regulation of synaptic plasticity; response to cAMP; response to cold; response to dietary excess; response to insulin; sexual reproduction;	hormone activity;	Secreted ECO 0000269 PubMed 19194657	Signal_peptide	yes
k6-rep2-bm2966	M	GVEIETISPGDGR	P68106			Peptidyl-prolyl cis-trans isomerase FKBP1B;	-3.381	0	108	N-ter +37.08 Da	39	-3.8047	2	1364.73	12.6 kDa FK506-binding protein;FK506-binding protein 1B;Immunophilin FKBP12.6;Rotamase;h-FKBP-12;	calcium channel complex; cytoplasm; cytosol; membrane; sarcoplasmic reticulum membrane; Z disc;	'de novo' protein folding; calcium-mediated signaling using intracellular calcium source; cardiac conduction; cell communication by electrical coupling involved in cardiac conduction; chaperone-mediated protein folding; insulin secretion; ion transmembrane transport; negative regulation of heart rate; negative regulation of insulin secretion involved in cellular response to glucose stimulus; nega…	calcium channel inhibitor activity; cyclic nucleotide binding; FK506 binding; ion channel binding; peptidyl-prolyl cis-trans isomerase activity; receptor binding;	Cytoplasm ECO 0000250 Sarcoplasmic		no
k6-rep2-bm2966	EAERARQNAL	LFAEEEDGEAGAEDKR	O15240			Neurosecretory protein VGF;	-3.523	402	615	N-ter +37.08 Da, K +37.08 Da	74.8	-1.1413	3	1836.93		cytoplasmic vesicle; extracellular space; intracellular membrane-bounded organelle; transport vesicle;	carbohydrate homeostasis; defense response to bacterium; generation of precursor metabolites and energy; glucose homeostasis; insulin secretion; ovarian follicle development; regulation of synaptic plasticity; response to cAMP; response to cold; response to dietary excess; response to insulin; sexual reproduction;	hormone activity;	Secreted ECO 0000269 PubMed 19194657	Signal_peptide	yes
k6-rep2-bm2966	KSQPPEKTEE	SPSAPDAPTCPKQCR	Q15113			Procollagen C-endopeptidase enhancer 1;	-3.68	307	449	N-ter +37.08 Da, K +37.08 Da, C +57.02 Da	33.6	-4.1812	3	1742.89	Procollagen COOH-terminal proteinase enhancer 1;Type 1 procollagen C-proteinase enhancer protein;Type I procollagen COOH-terminal proteinase enhancer;	extracellular exosome; extracellular space;	multicellular organismal development; positive regulation of peptidase activity; proteolysis;	collagen binding; heparin binding; peptidase activator activity;	Secreted	Signal_peptide	yes
k6-rep2-bm2966	AESSVDVALA	TPGEGGEDTLGR	O14498			Immunoglobulin superfamily containing leucine-rich repeat protein;	-3.68	344	428	N-ter +37.08 Da	19.8	-0.0816	2	1223.62		extracellular exosome;	cell adhesion;		Secreted ECO 0000305	Signal_peptide	yes
k6-rep2-bm2966	ERVGEEDEEA	AEAEAEAEEAER	O15240			Neurosecretory protein VGF;	-3.837	384	615	N-ter +37.08 Da	26	1.7888	2	1339.63		cytoplasmic vesicle; extracellular space; intracellular membrane-bounded organelle; transport vesicle;	carbohydrate homeostasis; defense response to bacterium; generation of precursor metabolites and energy; glucose homeostasis; insulin secretion; ovarian follicle development; regulation of synaptic plasticity; response to cAMP; response to cold; response to dietary excess; response to insulin; sexual reproduction;	hormone activity;	Secreted ECO 0000269 PubMed 19194657	Signal_peptide	yes
k6-rep2-bm2966	MDFL	LGNPFSSPVGQR	O60784			Target of Myb protein 1;	-3.837	3	492	N-ter +37.08 Da	21.6	1.4652	3	1293.72		cytoplasm; cytosol; early endosome; endosome; extracellular exosome; membrane;	endocytosis; endosomal transport; intracellular protein transport; protein transport;	clathrin binding;	Cytoplasm ECO 0000305 Membrane		yes
k6-rep2-bm2966	NLQEAEEWYK	SKFADLSEAANR	P08670			Vimentin;	-4.035	291	466	N-ter +37.08 Da, K +37.08 Da	22.2	-3.1819	3	1379.79		cell leading edge; cytoplasm; cytoskeleton; cytosol; extracellular exosome; focal adhesion; intermediate filament; intermediate filament cytoskeleton; neuron projection; peroxisome; plasma membrane;	apoptotic process; astrocyte development; Bergmann glial cell differentiation; cellular component disassembly involved in execution phase of apoptosis; intermediate filament organization; lens fiber cell development; movement of cell or subcellular component; muscle filament sliding; negative regulation of neuron projection development; positive regulation of gene expression; programmed cell deat…	double-stranded RNA binding; glycoprotein binding; identical protein binding; keratin filament binding; protein C-terminus binding; scaffold protein binding; structural constituent of cytoskeleton; structural constituent of eye lens;	Cytoplasm ECO 0000269 PubMed 21465480		yes
k6-rep2-bm2966	QEQHVQIDVD	VSKPDLTAALR	P08670			Vimentin;	-4.035	258	466	N-ter +37.08 Da, K +37.08 Da	30.2	-2.8116	3	1241.83		cell leading edge; cytoplasm; cytoskeleton; cytosol; extracellular exosome; focal adhesion; intermediate filament; intermediate filament cytoskeleton; neuron projection; peroxisome; plasma membrane;	apoptotic process; astrocyte development; Bergmann glial cell differentiation; cellular component disassembly involved in execution phase of apoptosis; intermediate filament organization; lens fiber cell development; movement of cell or subcellular component; muscle filament sliding; negative regulation of neuron projection development; positive regulation of gene expression; programmed cell deat…	double-stranded RNA binding; glycoprotein binding; identical protein binding; keratin filament binding; protein C-terminus binding; scaffold protein binding; structural constituent of cytoskeleton; structural constituent of eye lens;	Cytoplasm ECO 0000269 PubMed 21465480		yes
k6-rep2-bm2966	PRLSRLATNT	SAPDLKNVR	P27816			Microtubule-associated protein 4;	-4.265	926	1152	N-ter +37.08 Da, K +37.08 Da	20.1	-1.2107	3	1070.7		cytoplasm; extracellular exosome; microtubule; microtubule associated complex; microtubule cytoskeleton; mitotic spindle; neuron projection; neuronal postsynaptic density; plasma membrane;	cell division; establishment of spindle orientation; microtubule sliding; mitotic spindle organization; neuron projection development;	microtubule binding; poly(A) RNA binding; structural molecule activity;	Cytoplasm cytoskeleton		yes
k6-rep2-bm2966	GVMVGMGQKD	SYVGDEAQSKR	P62736	P60709	P68032	Actin, aortic smooth muscle;	-4.265	52	377	N-ter +37.08 Da, K +37.08 Da	29.8	0.9134	3	1310.74	Alpha-actin-2;Cell growth-inhibiting gene 46 protein;	cell body; cytoplasm; cytoskeleton; cytosol; extracellular exosome; extracellular space; filopodium; lamellipodium; protein complex; smooth muscle contractile fiber;	glomerular mesangial cell development; mesenchyme migration; muscle contraction; positive regulation of gene expression; regulation of blood pressure; response to virus; vascular smooth muscle contraction;	ATP binding; protein kinase binding;	Cytoplasm cytoskeleton		yes
k6-rep2-bm2966	CLAVAALVRA	DAPEEEDHVLVLR	P07237			Protein disulfide-isomerase;	-4.54	16	508	N-ter +37.08 Da	60.5	-3.0792	2	1556.82	Cellular thyroid hormone-binding protein;Prolyl 4-hydroxylase subunit beta;p55;	endoplasmic reticulum; endoplasmic reticulum chaperone complex; endoplasmic reticulum lumen; endoplasmic reticulum-Golgi intermediate compartment; external side of plasma membrane; extracellular exosome; extracellular region; focal adhesion; melanosome; procollagen-proline 4-dioxygenase complex;	cell redox homeostasis; cellular response to hypoxia; extracellular matrix organization; lipoprotein metabolic process; peptidyl-proline hydroxylation to 4-hydroxy-L-proline; positive regulation of viral entry into host cell; protein folding; proteolysis; regulation of oxidative stress-induced intrinsic apoptotic signaling pathway; response to endoplasmic reticulum stress; response to reactive ox…	endopeptidase activity; integrin binding; poly(A) RNA binding; procollagen-proline 4-dioxygenase activity; protein disulfide isomerase activity; protein heterodimerization activity;	Endoplasmic reticulum	Signal_peptide	yes
k6-rep2-bm2966	KKKIREYYRL	LNVEEGCSADEVR	Q9NX36			DnaJ homolog subfamily C member 28;	-4.54	54	388	N-ter +37.08 Da, C +57.02 Da	14.3	0.9236	3	1512.73		Golgi transport complex;	Golgi organization; Golgi vesicle prefusion complex stabilization; retrograde transport, vesicle recycling within Golgi; retrograde vesicle-mediated transport, Golgi to ER;				no
k6-rep2-bm2966	AERARQNALL	FAEEEDGEAGAEDKR	O15240			Neurosecretory protein VGF;	-4.837	403	615	N-ter +37.08 Da, K +37.08 Da	59.5	-0.3474	3	1723.85		cytoplasmic vesicle; extracellular space; intracellular membrane-bounded organelle; transport vesicle;	carbohydrate homeostasis; defense response to bacterium; generation of precursor metabolites and energy; glucose homeostasis; insulin secretion; ovarian follicle development; regulation of synaptic plasticity; response to cAMP; response to cold; response to dietary excess; response to insulin; sexual reproduction;	hormone activity;	Secreted ECO 0000269 PubMed 19194657	Signal_peptide	yes
k6-rep2-bm2966	PSWPLPNIGG	TEEQQAESEKAPR	Q13444			Disintegrin and metalloproteinase domain-containing protein 15;	-4.837	27	863	N-ter +37.08 Da, K +37.08 Da	32.7	-0.3805	3	1573.85	Metalloprotease RGD disintegrin protein;Metalloproteinase-like, disintegrin-like, and cysteine-rich protein 15;Metargidin;	acrosomal vesicle; adherens junction; cell projection; cell surface; extracellular exosome; integral component of membrane; plasma membrane;	angiogenesis; cardiac epithelial to mesenchymal transition; cell-matrix adhesion; collagen catabolic process; extracellular matrix disassembly; extracellular matrix organization; innate immune response; integrin-mediated signaling pathway; male gonad development; negative regulation of cell growth; negative regulation of cell migration; negative regulation of cell-matrix adhesion; negative regula…	integrin binding; metalloendopeptidase activity; metallopeptidase activity; SH3 domain binding; zinc ion binding;	Endomembrane system	Signal_peptide	yes
k6-rep2-bm2966	PTAVHPVRDY	AAQTSPSPKAGAATGR	P06576			ATP synthase subunit beta, mitochondrial;	-5.265	45	529	N-ter +37.08 Da, K +37.08 Da	43.1	-0.4531	3	1541.91		cell surface; extracellular exosome; membrane; mitochondrial matrix; mitochondrial membrane; mitochondrial nucleoid; mitochondrial proton-transporting ATP synthase complex; mitochondrial proton-transporting ATP synthase, catalytic core; mitochondrion; myelin sheath; nucleus; plasma membrane;	angiogenesis; ATP biosynthetic process; ATP hydrolysis coupled proton transport; cellular metabolic process; generation of precursor metabolites and energy; lipid metabolic process; mitochondrial ATP synthesis coupled proton transport; mitochondrion organization; negative regulation of cell adhesion involved in substrate-bound cell migration; organelle organization; osteoblast differentiation; pr…	ATP binding; MHC class I protein binding; proton-transporting ATP synthase activity, rotational mechanism; proton-transporting ATPase activity, rotational mechanism; transmembrane transporter activity; transporter activity;	Mitochondrion Mitochondrion inner membrane		yes
k6-rep2-bm2966	TSAEARAAVL	AQSKPSDEGSSEEPAVPSGTAR	Q6ZRI8			Rho GTPase-activating protein 36;	-5.265	486	547	N-ter +37.08 Da, K +37.08 Da	25.3	-3.8476	3	2258.15		cytosol;	regulation of small GTPase mediated signal transduction; small GTPase mediated signal transduction;	GTPase activator activity;		Signal_peptide	yes
k6-rep2-bm2966	EKASNEDVTK	AVDITTPKAAR	O75475			PC4 and SFRS1-interacting protein;	-5.265	134	530	N-ter +37.08 Da, K +37.08 Da	30.8	-2.5476	3	1213.79	CLL-associated antigen KW-7;Dense fine speckles 70 kDa protein;Lens epithelium-derived growth factor;Transcriptional coactivator p75/p52;	cytosol; nuclear heterochromatin; nuclear periphery; nucleoplasm; nucleus; transcriptionally active chromatin;	establishment of integrated proviral latency; mRNA 5'-splice site recognition; positive regulation of transcription from RNA polymerase II promoter; regulation of transcription, DNA-templated; response to heat; response to oxidative stress; transcription, DNA-templated; viral process;	activating transcription factor binding; chromatin binding; poly(A) RNA binding; RNA polymerase II transcription coactivator activity; supercoiled DNA binding;	Nucleus ECO 0000269 PubMed 15642333		no
k6-rep2-bm2966	VGNSDDVKCF	CCDGGLR	Q13490	Q13489		Baculoviral IAP repeat-containing protein 2;	-5.265	292	604	N-ter +37.08 Da, C +57.02 Da	12	1.3723	2	872.4	C-IAP1;IAP homolog B;Inhibitor of apoptosis protein 2;RING finger protein 48;TNFR2-TRAF-signaling complex protein 2;	CD40 receptor complex; cytoplasmic side of plasma membrane; cytosol; membrane raft; nucleus; XY body;	apoptotic process; cell surface receptor signaling pathway; cellular component disassembly involved in execution phase of apoptosis; I-kappaB kinase/NF-kappaB signaling; inhibition of cysteine-type endopeptidase activity involved in apoptotic process; innate immune response; MyD88-independent toll-like receptor signaling pathway; necroptotic process; negative regulation of apoptotic process; nega…	cysteine-type endopeptidase inhibitor activity involved in apoptotic process; ligase activity; protein N-terminus binding; transcription coactivator activity; ubiquitin-protein transferase activity; zinc ion binding;	Cytoplasm Nucleus Note Agents that induce		no
k6-rep2-bm2966	PYQCLDCGKR	FTQSSNLQQHRR	Q8TF50			Zinc finger protein 526;	-5.265	535	670	N-ter +37.08 Da	22.4	0.9092	3	1536.83		nucleus;	regulation of transcription, DNA-templated; transcription, DNA-templated;	DNA binding; metal ion binding;	Nucleus ECO 0000305		no
k6-rep2-bm2966	SMKKTTTLSG	TAPAAGVVPSR	P27816			Microtubule-associated protein 4;	-5.265	876	1152	N-ter +37.08 Da	33.5	1.4116	2	1060.64		cytoplasm; extracellular exosome; microtubule; microtubule associated complex; microtubule cytoskeleton; mitotic spindle; neuron projection; neuronal postsynaptic density; plasma membrane;	cell division; establishment of spindle orientation; microtubule sliding; mitotic spindle organization; neuron projection development;	microtubule binding; poly(A) RNA binding; structural molecule activity;	Cytoplasm cytoskeleton		yes
k6-rep2-bm2966	ERARQNALLF	AEEEDGEAGAEDKR	O15240			Neurosecretory protein VGF;	-5.878	404	615	N-ter +37.08 Da, K +37.08 Da	64.1	-0.2532	3	1576.78		cytoplasmic vesicle; extracellular space; intracellular membrane-bounded organelle; transport vesicle;	carbohydrate homeostasis; defense response to bacterium; generation of precursor metabolites and energy; glucose homeostasis; insulin secretion; ovarian follicle development; regulation of synaptic plasticity; response to cAMP; response to cold; response to dietary excess; response to insulin; sexual reproduction;	hormone activity;	Secreted ECO 0000269 PubMed 19194657	Signal_peptide	yes
k6-rep2-bm2966	PLPSWPLPNI	GGTEEQQAESEKAPR	Q13444			Disintegrin and metalloproteinase domain-containing protein 15;	-5.878	25	863	N-ter +37.08 Da, K +37.08 Da	56.4	0	3	1687.9	Metalloprotease RGD disintegrin protein;Metalloproteinase-like, disintegrin-like, and cysteine-rich protein 15;Metargidin;	acrosomal vesicle; adherens junction; cell projection; cell surface; extracellular exosome; integral component of membrane; plasma membrane;	angiogenesis; cardiac epithelial to mesenchymal transition; cell-matrix adhesion; collagen catabolic process; extracellular matrix disassembly; extracellular matrix organization; innate immune response; integrin-mediated signaling pathway; male gonad development; negative regulation of cell growth; negative regulation of cell migration; negative regulation of cell-matrix adhesion; negative regula…	integrin binding; metalloendopeptidase activity; metallopeptidase activity; SH3 domain binding; zinc ion binding;	Endomembrane system	Signal_peptide	yes
k6-rep2-bm2966	NTDLLLAYAN	LMLLTLSTR	P49792	P0DJD0	P0DJD1	E3 SUMO-protein ligase RanBP2;	-5.878	240	1765	N-ter +37.08 Da	15.3	-1.1974	3	1082.69	358 kDa nucleoporin;Nuclear pore complex protein Nup358;Nucleoporin Nup358;Ran-binding protein 2;p270;	cytoplasmic periphery of the nuclear pore complex; cytosol; membrane; mitochondrion; nuclear envelope; nuclear inclusion body; nuclear membrane; nuclear pore; nuclear pore cytoplasmic filaments; nuclear pore nuclear basket;	carbohydrate metabolic process; cellular protein metabolic process; cellular response to heat; cytokine-mediated signaling pathway; gene expression; gene silencing by RNA; glucose transport; hexose transport; mitotic cell cycle; mitotic nuclear envelope disassembly; modulation by virus of host morphology or physiology; modulation by virus of host process; mRNA transport; negative regulation of gl…	ligase activity; peptidyl-prolyl cis-trans isomerase activity; Ran GTPase binding; RNA binding; zinc ion binding;	Nucleus ECO 0000269 PubMed 7775481		no
k6-rep2-bm2966	GLSCFKDGVR	QIPIESIPGIR	Q92831			Histone acetyltransferase KAT2B;	-5.878	695	832	N-ter +37.08 Da	18.8	1.3483	3	1257.79	Histone acetyltransferase PCAF;Lysine acetyltransferase 2B;P300/CBP-associated factor;	A band; actomyosin; Ada2/Gcn5/Ada3 transcription activator complex; cytosol; I band; kinetochore; nuclear chromatin; nucleoplasm; nucleus; PCAF complex;	cell cycle arrest; cellular response to insulin stimulus; cellular response to oxidative stress; cellular response to parathyroid hormone stimulus; chromatin organization; chromatin remodeling; gene expression; histone H3 acetylation; histone H3-K9 acetylation; internal peptidyl-lysine acetylation; memory; N-terminal peptidyl-lysine acetylation; negative regulation of cell proliferation; negative…	acetyltransferase activity; chromatin binding; cyclin-dependent protein serine/threonine kinase inhibitor activity; histone acetyltransferase activity; histone deacetylase binding; lysine N-acetyltransferase activity, acting on acetyl phosphate as donor; protein complex binding; protein kinase binding; RNA polymerase II regulatory region sequence-specific DNA binding; transcription coactivator ac…	Nucleus ECO 0000250		no
k6-rep2-bm2966	LRPSTSRSLY	ASSPGGVYATR	P08670			Vimentin;	-6.796	52	466	N-ter +37.08 Da	27.6	-1.8139	2	1100.6		cell leading edge; cytoplasm; cytoskeleton; cytosol; extracellular exosome; focal adhesion; intermediate filament; intermediate filament cytoskeleton; neuron projection; peroxisome; plasma membrane;	apoptotic process; astrocyte development; Bergmann glial cell differentiation; cellular component disassembly involved in execution phase of apoptosis; intermediate filament organization; lens fiber cell development; movement of cell or subcellular component; muscle filament sliding; negative regulation of neuron projection development; positive regulation of gene expression; programmed cell deat…	double-stranded RNA binding; glycoprotein binding; identical protein binding; keratin filament binding; protein C-terminus binding; scaffold protein binding; structural constituent of cytoskeleton; structural constituent of eye lens;	Cytoplasm ECO 0000269 PubMed 21465480		yes
k6-rep2-bm2966	RAQDYTWENH	GFSLVNR	P58005			Sestrin-3;	-6.796	358	492	N-ter +37.08 Da	11	4.7015	2	827.51		nucleus;	glucose homeostasis; regulation of protein kinase B signaling; regulation of response to reactive oxygen species; response to insulin;				no
k6-rep2-bm2966	M	GKGDPNKPR	P26583			High mobility group protein B2;	-6.796	0	209	N-ter +37.08 Da, K +37.08 Da	21.2	0.8343	3	1075.75	High mobility group protein 2;	cell; condensed chromosome; cytoplasm; extracellular space; nuclear chromatin; nucleolus; nucleoplasm; nucleus; perinuclear region of cytoplasm; protein complex;	apoptotic DNA fragmentation; apoptotic process; cell chemotaxis; cellular component disassembly involved in execution phase of apoptosis; cellular response to lipopolysaccharide; chromatin organization; defense response to Gram-negative bacterium; defense response to Gram-positive bacterium; DNA geometric change; DNA ligation involved in DNA repair; DNA topological change; inflammatory response t…	chemoattractant activity; damaged DNA binding; DNA binding; DNA binding, bending; double-stranded DNA binding; drug binding; enhancer sequence-specific DNA binding; four-way junction DNA binding; non-sequence-specific DNA binding, bending; poly(A) RNA binding; RAGE receptor binding; single-stranded DNA binding; supercoiled DNA binding; transcription factor activity, sequence-specific DNA binding;…	Nucleus ECO 0000269 PubMed 11909973		yes
k6-rep2-bm2966	ASYTSHGADA	NLEAGNVKETR	P35555			Fibrillin-1;	-6.796	26	2871	N-ter +37.08 Da, K +37.08 Da	20.4	0.5365	3	1301.79		basement membrane; extracellular exosome; extracellular matrix; extracellular region; extracellular space; microfibril; proteinaceous extracellular matrix;	camera-type eye development; cellular response to insulin-like growth factor stimulus; cellular response to transforming growth factor beta stimulus; embryonic eye morphogenesis; extracellular matrix disassembly; extracellular matrix organization; heart development; metanephros development; post-embryonic eye morphogenesis; regulation of cellular response to growth factor stimulus; sequestering o…	calcium ion binding; extracellular matrix constituent conferring elasticity; extracellular matrix structural constituent; integrin binding; protein complex binding;	Secreted extracellular space extracellular	Signal_peptide	yes
k6-rep2-bm2966	GAKDHASIQM	NVAEVDKVTGR	P63220			40S ribosomal protein S21;	-6.796	33	83	N-ter +37.08 Da, K +37.08 Da	16.9	-1.1095	3	1258.78		cytoplasm; cytosol; cytosolic small ribosomal subunit; small ribosomal subunit;	cellular nitrogen compound metabolic process; cellular protein metabolic process; endonucleolytic cleavage in ITS1 to separate SSU-rRNA from 5.8S rRNA and LSU-rRNA from tricistronic rRNA transcript (SSU-rRNA, 5.8S rRNA, LSU-rRNA); endonucleolytic cleavage to generate mature 3'-end of SSU-rRNA from (SSU-rRNA, 5.8S rRNA, LSU-rRNA); gene expression; nuclear-transcribed mRNA catabolic process, nonsen…	poly(A) RNA binding; protein N-terminus binding; structural constituent of ribosome;			no
k6-rep2-bm2966	QIQEQHVQID	VDVSKPDLTAALR	P08670			Vimentin;	-6.796	256	466	N-ter +37.08 Da, K +37.08 Da	17.8	0.1371	3	1455.92		cell leading edge; cytoplasm; cytoskeleton; cytosol; extracellular exosome; focal adhesion; intermediate filament; intermediate filament cytoskeleton; neuron projection; peroxisome; plasma membrane;	apoptotic process; astrocyte development; Bergmann glial cell differentiation; cellular component disassembly involved in execution phase of apoptosis; intermediate filament organization; lens fiber cell development; movement of cell or subcellular component; muscle filament sliding; negative regulation of neuron projection development; positive regulation of gene expression; programmed cell deat…	double-stranded RNA binding; glycoprotein binding; identical protein binding; keratin filament binding; protein C-terminus binding; scaffold protein binding; structural constituent of cytoskeleton; structural constituent of eye lens;	Cytoplasm ECO 0000269 PubMed 21465480		yes
k6-rep2-bm2966	M	AAATGAVAASAASGQAEGKKITDLR	Q9NWH9			SAFB-like transcription modulator;	-9.966	0	1034	N-ter +37.08 Da, K +37.08 Da	22.4	-0.2474	3	2422.45	Modulator of estrogen-induced transcription;	nucleoplasm;	apoptotic process; regulation of transcription, DNA-templated; transcription, DNA-templated;	nucleotide binding; poly(A) RNA binding;	Nucleus ECO 0000250 Note Detected in		no
k6-rep2-bm2966	VLLASYTSHG	ADANLEAGNVKETR	P35555			Fibrillin-1;	-9.966	23	2871	N-ter +37.08 Da, K +37.08 Da	47	2.3689	3	1558.89		basement membrane; extracellular exosome; extracellular matrix; extracellular region; extracellular space; microfibril; proteinaceous extracellular matrix;	camera-type eye development; cellular response to insulin-like growth factor stimulus; cellular response to transforming growth factor beta stimulus; embryonic eye morphogenesis; extracellular matrix disassembly; extracellular matrix organization; heart development; metanephros development; post-embryonic eye morphogenesis; regulation of cellular response to growth factor stimulus; sequestering o…	calcium ion binding; extracellular matrix constituent conferring elasticity; extracellular matrix structural constituent; integrin binding; protein complex binding;	Secreted extracellular space extracellular	Signal_peptide	yes
k6-rep2-bm2966	PSGAAAMRSM	ASGGGVPTDEEQATGLER	P10606			Cytochrome c oxidase subunit 5B, mitochondrial;	-9.966	30	129	N-ter +37.08 Da	29.3	3.0924	2	1808.9	Cytochrome c oxidase polypeptide Vb;	extracellular exosome; mitochondrial inner membrane; mitochondrion;	cellular metabolic process; gene expression; hydrogen ion transmembrane transport; respiratory electron transport chain; respiratory gaseous exchange; small molecule metabolic process; transcription initiation from RNA polymerase II promoter;	cytochrome-c oxidase activity; metal ion binding;	Mitochondrion inner membrane		yes
k6-rep2-bm2966	EHQERHLEQR	DEPQEPSNKVPEQQR	P12270			Nucleoprotein TPR;	-9.966	1627	2363	N-ter +37.08 Da, K +37.08 Da	27.6	-1.2399	3	1851.99	Megator;NPC-associated intranuclear protein;Translocated promoter region protein;	cytoplasm; cytoplasmic dynein complex; extrinsic component of membrane; kinetochore; mitotic spindle; nuclear envelope; nuclear inclusion body; nuclear membrane; nuclear periphery; nuclear pore; nuclear pore nuclear basket; nucleoplasm; nucleus;	carbohydrate metabolic process; cell division; cellular protein metabolic process; cellular response to heat; cellular response to interferon-alpha; cytokine-mediated signaling pathway; gene expression; gene silencing by RNA; glucose transport; hexose transport; MAPK import into nucleus; mitotic cell cycle; mitotic nuclear division; mitotic nuclear envelope disassembly; mitotic spindle assembly c…	chromatin binding; dynein complex binding; heat shock protein binding; mitogen-activated protein kinase binding; mRNA binding; nucleocytoplasmic transporter activity; poly(A) RNA binding; protein homodimerization activity; tubulin binding;	Nucleus ECO 0000269 PubMed 12802065		no
k6-rep2-bm2966	RARQNALLFA	EEEDGEAGAEDKR	O15240			Neurosecretory protein VGF;	-9.966	405	615	N-ter +37.08 Da, K +37.08 Da	66.4	-0.1988	3	1505.74		cytoplasmic vesicle; extracellular space; intracellular membrane-bounded organelle; transport vesicle;	carbohydrate homeostasis; defense response to bacterium; generation of precursor metabolites and energy; glucose homeostasis; insulin secretion; ovarian follicle development; regulation of synaptic plasticity; response to cAMP; response to cold; response to dietary excess; response to insulin; sexual reproduction;	hormone activity;	Secreted ECO 0000269 PubMed 19194657	Signal_peptide	yes
k6-rep2-bm2966	FLGKHNLRQR	ESSQEQSSVVR	Q92876			Kallikrein-6;	-9.966	79	244	N-ter +37.08 Da	39.8	-2.8287	2	1270.65	Neurosin;Protease M;SP59;Serine protease 18;Serine protease 9;Zyme;	cytoplasm; endoplasmic reticulum; extracellular region; extracellular space; intercellular bridge; microtubule cytoskeleton; mitochondrion; nuclear membrane; nucleolus; nucleoplasm;	amyloid precursor protein metabolic process; central nervous system development; collagen catabolic process; hormone metabolic process; myelination; neuron death; positive regulation of G-protein coupled receptor protein signaling pathway; protein autoprocessing; protein processing; regulation of cell differentiation; regulation of neuron projection development; response to wounding; tissue regen…	serine-type endopeptidase activity;	Secreted Nucleus nucleolus Cytoplasm	Signal_peptide	yes
k6-rep2-bm2966	DHASIQMNVA	EVDKVTGR	P63220			40S ribosomal protein S21;	-9.966	36	83	N-ter +37.08 Da, K +37.08 Da	25.6	-1.9454	2	974.63		cytoplasm; cytosol; cytosolic small ribosomal subunit; small ribosomal subunit;	cellular nitrogen compound metabolic process; cellular protein metabolic process; endonucleolytic cleavage in ITS1 to separate SSU-rRNA from 5.8S rRNA and LSU-rRNA from tricistronic rRNA transcript (SSU-rRNA, 5.8S rRNA, LSU-rRNA); endonucleolytic cleavage to generate mature 3'-end of SSU-rRNA from (SSU-rRNA, 5.8S rRNA, LSU-rRNA); gene expression; nuclear-transcribed mRNA catabolic process, nonsen…	poly(A) RNA binding; protein N-terminus binding; structural constituent of ribosome;			no
k6-rep2-bm2966	QEAEEWYKSK	FADLSEAANR	P08670			Vimentin;	-9.966	293	466	N-ter +37.08 Da	30.6	-0.2653	2	1128.6		cell leading edge; cytoplasm; cytoskeleton; cytosol; extracellular exosome; focal adhesion; intermediate filament; intermediate filament cytoskeleton; neuron projection; peroxisome; plasma membrane;	apoptotic process; astrocyte development; Bergmann glial cell differentiation; cellular component disassembly involved in execution phase of apoptosis; intermediate filament organization; lens fiber cell development; movement of cell or subcellular component; muscle filament sliding; negative regulation of neuron projection development; positive regulation of gene expression; programmed cell deat…	double-stranded RNA binding; glycoprotein binding; identical protein binding; keratin filament binding; protein C-terminus binding; scaffold protein binding; structural constituent of cytoskeleton; structural constituent of eye lens;	Cytoplasm ECO 0000269 PubMed 21465480		yes
k6-rep2-bm2966	ALLRARRGHV	LAKELEAFR	P01344			Insulin-like growth factor II;	-9.966	140	180	N-ter +37.08 Da, K +37.08 Da	18.1	-0.0869	3	1147.75	Somatomedin-A;T3M-11-derived growth factor;	extracellular exosome; extracellular region; extracellular space; plasma membrane; platelet alpha granule lumen;	blood coagulation; cellular protein metabolic process; cellular response to mechanical stimulus; exocrine pancreas development; female pregnancy; glucose metabolic process; insulin receptor signaling pathway; insulin receptor signaling pathway via phosphatidylinositol 3-kinase; memory; multicellular organismal development; negative regulation of natural killer cell mediated cytotoxicity; organ mo…	growth factor activity; insulin receptor binding; insulin-like growth factor receptor binding; protein serine/threonine kinase activator activity; receptor activator activity;	Secreted	Signal_peptide	yes
k6-rep2-bm2966	ETSAEARAAV	LAQSKPSDEGSSEEPAVPSGTAR	Q6ZRI8			Rho GTPase-activating protein 36;	-9.966	485	547	N-ter +37.08 Da, K +37.08 Da	20.9	-2.6535	3	2371.24		cytosol;	regulation of small GTPase mediated signal transduction; small GTPase mediated signal transduction;	GTPase activator activity;		Signal_peptide	yes
k6-rep2-bm2966	EPRVRDVINS	MEHAIVSR	Q8NEX9			Short-chain dehydrogenase/reductase family 9C member 7;	-9.966	262	313	N-ter +37.08 Da	17.8	-7.044	2	977.54	Orphan short-chain dehydrogenase/reductase;RDH-S;	cytoplasm; nucleolus;	oxidation-reduction process;	retinol dehydrogenase activity;	Cytoplasm ECO 0000269 PubMed 19703561		no
k6-rep2-bm2966	QVFLGKHNLR	QRESSQEQSSVVR	Q92876			Kallikrein-6;	-9.966	77	244	N-ter +37.08 Da	43.7	-2.1197	2	1554.81	Neurosin;Protease M;SP59;Serine protease 18;Serine protease 9;Zyme;	cytoplasm; endoplasmic reticulum; extracellular region; extracellular space; intercellular bridge; microtubule cytoskeleton; mitochondrion; nuclear membrane; nucleolus; nucleoplasm;	amyloid precursor protein metabolic process; central nervous system development; collagen catabolic process; hormone metabolic process; myelination; neuron death; positive regulation of G-protein coupled receptor protein signaling pathway; protein autoprocessing; protein processing; regulation of cell differentiation; regulation of neuron projection development; response to wounding; tissue regen…	serine-type endopeptidase activity;	Secreted Nucleus nucleolus Cytoplasm	Signal_peptide	yes
k6-rep2-bm2966	EIVENPSSSA	SESNTSTSIVNR	Q9UKY1			Zinc fingers and homeoboxes protein 1;	-9.966	228	873	N-ter +37.08 Da	21.4	4.352	3	1329.7		nucleoplasm; nucleus;	cell differentiation; negative regulation of transcription from RNA polymerase II promoter; negative regulation of transcription, DNA-templated; transcription, DNA-templated;	DNA binding; metal ion binding; protein heterodimerization activity; transcription corepressor activity; transcription factor activity, sequence-specific DNA binding;	Nucleus ECO 0000255 PROSITE		no
k6-rep2-bm2966	SLREARGSPN	TASAEATLPR	Q6PJG6			BRCA1-associated ATM activator 1;	-9.966	743	821	N-ter +37.08 Da	11.6	3.7964	2	1051.61	BRCA1-associated protein required for ATM activation protein 1;	cytoplasm; membrane; nucleus;	apoptotic process; cell growth; cell migration; cell proliferation; cellular response to DNA damage stimulus; glucose metabolic process; mitochondrion localization; positive regulation of protein phosphorylation; response to ionizing radiation;		Nucleus ECO 0000269 PubMed 16452482		no
k6-rep2-bm2966	GELVGQLAVL	TGEPLIFTLR	Q8IY17			Neuropathy target esterase;	-9.966	577	1366	N-ter +37.08 Da	17.1	-0.5064	3	1181.72	Patatin-like phospholipase domain-containing protein 6;	endoplasmic reticulum; endoplasmic reticulum membrane; integral component of membrane; membrane;	angiogenesis; developmental process; lipid catabolic process; organ morphogenesis; phosphatidylcholine metabolic process;	lysophospholipase activity;	Endoplasmic reticulum membrane		no
k6-rep2-bm2966	LALNQCSVST	THKCLIAEAWCSVR	Q13488			V-type proton ATPase 116 kDa subunit a isoform 3;	-9.966	312	830	N-ter +37.08 Da, K +37.08 Da, C +57.02 Da	18.2	-2.3269	3	1801.99	Osteoclastic proton pump 116 kDa subunit;T-cell immune regulator 1;T-cell immune response cDNA7 protein;Vacuolar proton translocating ATPase 116 kDa subunit a isoform 3;	apical plasma membrane; endosome membrane; integral component of plasma membrane; lysosomal membrane; mitochondrion; phagocytic vesicle membrane; plasma membrane; vacuolar proton-transporting V-type ATPase complex; vacuolar proton-transporting V-type ATPase, V0 domain;	ATP hydrolysis coupled proton transport; ATP synthesis coupled proton transport; cell redox homeostasis; cellular defense response; cellular iron ion homeostasis; insulin receptor signaling pathway; ion transmembrane transport; positive regulation of cell proliferation; proton transport; transferrin transport; transmembrane transport; vacuolar acidification; vacuolar proton-transporting V-type AT…	ATPase binding; proton-transporting ATPase activity, rotational mechanism; transporter activity;	Membrane ECO 0000250 Multi pass membrane		no
k6-rep2-bm2966	VETSAEARAA	VLAQSKPSDEGSSEEPAVPSGTAR	Q6ZRI8			Rho GTPase-activating protein 36;	-9.966	484	547	N-ter +37.08 Da, K +37.08 Da	20.3	-0.2426	3	2470.31		cytosol;	regulation of small GTPase mediated signal transduction; small GTPase mediated signal transduction;	GTPase activator activity;		Signal_peptide	yes
