# Supplementary material for: KLK6 proteolysis is implicated in the turnover and uptake of extracellular alpha-synuclein species
Source: Oncotarget. 2016 Nov 10;8(9):14502–15. doi: 10.18632/oncotarget.13264 (PMC5362421; doi:10.18632/oncotarget.13264)
Supplement: Supplementary file 4 [file oncotarget-08-14502-s004.xlsx]

## Sheet: Φύλλο1
nonprime	prime	Id1	Id2	Id3	name	Fc normalized	Position	Protein length	Modifications	Hyperscore	ppm	charge	mass	Alternate names	GO compartment	GO process	GO function	SP localization	signal peptide	secreted or cell surface
LDGKFSVVYA	KCDSSPDSAEDVR	P02765			Alpha-2-HS-glycoprotein;	9.977	129	367	N-ter +37.08 Da, K +37.08 Da, C +57.02 Da	29.6	-5.3254	3	1536.76	Alpha-2-Z-globulin;Ba-alpha-2-glycoprotein;Fetuin-A;	blood microparticle; extracellular exosome; extracellular matrix; extracellular region; extracellular space;	acute-phase response; negative regulation of biomineral tissue development; negative regulation of bone mineralization; negative regulation of endopeptidase activity; negative regulation of insulin receptor signaling pathway; negative regulation of phosphorylation; ossification; pinocytosis; positive regulation of phagocytosis; regulation of bone mineralization; regulation of inflammatory respons…	cysteine-type endopeptidase inhibitor activity; endopeptidase inhibitor activity; kinase inhibitor activity;	Secreted	Signal_peptide	yes
KYGKDSCQGD	SGGPLVCGDHLR	Q92876			Kallikrein-6;	9.763	195	244	, C +57.02 Da	36.3	-2.5352	3	1298.67	Neurosin;Protease M;SP59;Serine protease 18;Serine protease 9;Zyme;	cytoplasm; endoplasmic reticulum; extracellular region; extracellular space; intercellular bridge; microtubule cytoskeleton; mitochondrion; nuclear membrane; nucleolus; nucleoplasm;	amyloid precursor protein metabolic process; central nervous system development; collagen catabolic process; hormone metabolic process; myelination; neuron death; positive regulation of G-protein coupled receptor protein signaling pathway; protein autoprocessing; protein processing; regulation of cell differentiation; regulation of neuron projection development; response to wounding; tissue regen…	serine-type endopeptidase activity;	Secreted Nucleus nucleolus Cytoplasm	Signal_peptide	yes
RPTKAPGFVY	AWLELISHR	A5YKK6			CCR4-NOT transcription complex subunit 1;	9.127	2035	2376		19.9	-0.1726	3	1155.67	CCR4-associated factor 1;Negative regulator of transcription subunit 1 homolog;	CCR4-NOT complex; CCR4-NOT core complex; cytoplasm; cytoplasmic mRNA processing body; cytosol; extracellular space; intracellular membrane-bounded organelle; membrane; nucleus; peroxisomal membrane;	gene expression; gene silencing by miRNA; multicellular organismal development; negative regulation of intracellular estrogen receptor signaling pathway; negative regulation of retinoic acid receptor signaling pathway; negative regulation of transcription from RNA polymerase II promoter; negative regulation of translation; nuclear-transcribed mRNA catabolic process, deadenylation-dependent decay;…	armadillo repeat domain binding; estrogen receptor binding; poly(A) RNA binding; protein complex scaffold; protein domain specific binding; retinoic acid receptor binding;	Cytoplasm P body		yes
GSHGLEIFQR	CYCGEGLSCR	O94907			Dickkopf-related protein 1;	7.654	235	266	, C +57.02 Da	21.7	1.7767	2	1292.53	SK;	early endosome membrane; extracellular region; extracellular space; plasma membrane;	cell morphogenesis involved in differentiation; embryonic limb morphogenesis; endoderm formation; extracellular negative regulation of signal transduction; face morphogenesis; forebrain development; hair follicle development; mesoderm formation; midbrain morphogenesis; negative regulation of BMP signaling pathway; negative regulation of canonical Wnt signaling pathway; negative regulation of cano…	co-receptor binding; growth factor activity; low-density lipoprotein particle receptor binding; receptor antagonist activity; signal transducer activity;	Secreted	Signal_peptide	yes
APKPGGLSLR	AGDADLQVR	Q8NCH0			Carbohydrate sulfotransferase 14;	7.308	95	376		25.1	-2.0459	2	975.53	Dermatan 4-sulfotransferase 1;	extracellular exosome; Golgi membrane; integral component of membrane;	carbohydrate biosynthetic process; carbohydrate metabolic process; chondroitin sulfate metabolic process; dermatan sulfate biosynthetic process; dermatan sulfate proteoglycan metabolic process; glycosaminoglycan metabolic process; small molecule metabolic process;	N-acetylgalactosamine 4-O-sulfotransferase activity; phosphate ion binding;	Golgi apparatus membrane ECO 0000250		yes
TLVRLRQSPR	AFIPPAPVLPSR	Q9BUD6			Spondin-2;	7.303	248	331		38.4	-5.0085	2	1295.78	Differentially expressed in cancerous and non-cancerous lung cells 1;Mindin;	extracellular exosome; extracellular space; proteinaceous extracellular matrix;	axon guidance; cell adhesion; cellular response to lipopolysaccharide; defense response to fungus; defense response to virus; induction of bacterial agglutination; innate immune response; mast cell mediated immunity; opsonization; positive regulation of interleukin-6 production; positive regulation of macrophage cytokine production; positive regulation of tumor necrosis factor production;	antigen binding; lipopolysaccharide binding; metal ion binding;	Secreted extracellular space extracellular	Signal_peptide	yes
DIDSPPITAR	NTGIICTIGPASR	P14618			Pyruvate kinase PKM;	7.272	42	531	, C +57.02 Da	36.5	1.2206	2	1390.76	Cytosolic thyroid hormone-binding protein;Opa-interacting protein 3;Pyruvate kinase 2/3;Pyruvate kinase muscle isozyme;Thyroid hormone-binding protein 1;Tumor M2-PK;p58;	cilium; cytoplasm; cytosol; extracellular exosome; extracellular matrix; extracellular vesicle; mitochondrion; myelin sheath; nucleus; plasma membrane; vesicle;	ATP biosynthetic process; canonical glycolysis; carbohydrate metabolic process; glucose metabolic process; liver development; organ regeneration; programmed cell death; pyruvate biosynthetic process; response to gravity; response to hypoxia; response to insulin; response to muscle inactivity; response to nutrient; skeletal muscle tissue regeneration; small molecule metabolic process;	ADP binding; ATP binding; kinase activity; magnesium ion binding; MHC class II protein complex binding; poly(A) RNA binding; potassium ion binding; pyruvate kinase activity;	Cytoplasm Nucleus Note Translocates to the		yes
TERNWSLPNR	AVEPQLQEEER	P55058			Phospholipid transfer protein;	6.771	250	493		40.3	-1.1024	2	1358.7	Lipid transfer protein II;	extracellular region; extracellular space;	high-density lipoprotein particle remodeling; lipid metabolic process; lipid transport; positive regulation of cholesterol efflux; sperm motility; vitamin E biosynthetic process;	lipid binding;	Secreted	Signal_peptide	yes
TSPNVGTDGR	ALPGTPVASSQPR	O14498			Immunoglobulin superfamily containing leucine-rich repeat protein;	5.9	289	428		29.3	-2.2074	2	1311.74		extracellular exosome;	cell adhesion;		Secreted ECO 0000305	Signal_peptide	yes
RDFSPSSAKR	QQETAAAETETR	O15240			Neurosecretory protein VGF;	5.885	175	615		17.4	-2.8515	2	1365.66		cytoplasmic vesicle; extracellular space; intracellular membrane-bounded organelle; transport vesicle;	carbohydrate homeostasis; defense response to bacterium; generation of precursor metabolites and energy; glucose homeostasis; insulin secretion; ovarian follicle development; regulation of synaptic plasticity; response to cAMP; response to cold; response to dietary excess; response to insulin; sexual reproduction;	hormone activity;	Secreted ECO 0000269 PubMed 19194657	Signal_peptide	yes
WDRELISERW	KNFPSPVDAAFR	P02790			Hemopexin;	5.77	89	462	N-ter +37.08 Da, K +37.08 Da	29.2	-3.7952	3	1419.84	Beta-1B-glycoprotein;	blood microparticle; endocytic vesicle lumen; extracellular exosome; extracellular region; extracellular space;	cellular iron ion homeostasis; heme metabolic process; heme transport; hemoglobin metabolic process; positive regulation of humoral immune response mediated by circulating immunoglobulin; positive regulation of immunoglobulin production; positive regulation of interferon-gamma-mediated signaling pathway; positive regulation of tyrosine phosphorylation of Stat1 protein; receptor-mediated endocytos…	heme transporter activity; metal ion binding;	Secreted	Signal_peptide	yes
GGGARAEVLF	RCPPCTPER	P18065			Insulin-like growth factor-binding protein 2;	5.702	39	325	, C +57.02 Da	18.6	-2.3225	2	1203.58		apical plasma membrane; cytoplasmic vesicle; extracellular exosome; extracellular region; extracellular space;	aging; cellular protein metabolic process; cellular response to hormone stimulus; female pregnancy; positive regulation of activated T cell proliferation; regulation of cell growth; regulation of insulin-like growth factor receptor signaling pathway; response to drug; response to estradiol; response to glucocorticoid; response to lithium ion; response to mechanical stimulus; response to nutrient;…	insulin-like growth factor I binding; insulin-like growth factor II binding;	Secreted	Signal_peptide	yes
DEKYGKDSCQ	GDSGGPLVCGDHLR	Q92876			Kallikrein-6;	5.372	193	244	, C +57.02 Da	40	1.2214	3	1470.72	Neurosin;Protease M;SP59;Serine protease 18;Serine protease 9;Zyme;	cytoplasm; endoplasmic reticulum; extracellular region; extracellular space; intercellular bridge; microtubule cytoskeleton; mitochondrion; nuclear membrane; nucleolus; nucleoplasm;	amyloid precursor protein metabolic process; central nervous system development; collagen catabolic process; hormone metabolic process; myelination; neuron death; positive regulation of G-protein coupled receptor protein signaling pathway; protein autoprocessing; protein processing; regulation of cell differentiation; regulation of neuron projection development; response to wounding; tissue regen…	serine-type endopeptidase activity;	Secreted Nucleus nucleolus Cytoplasm	Signal_peptide	yes
LCAGDEKYGK	DSCQGDSGGPLVCGDHLR	Q92876			Kallikrein-6;	5.335	189	244	, C +57.02 Da	47.3	-4.6337	3	1960.86	Neurosin;Protease M;SP59;Serine protease 18;Serine protease 9;Zyme;	cytoplasm; endoplasmic reticulum; extracellular region; extracellular space; intercellular bridge; microtubule cytoskeleton; mitochondrion; nuclear membrane; nucleolus; nucleoplasm;	amyloid precursor protein metabolic process; central nervous system development; collagen catabolic process; hormone metabolic process; myelination; neuron death; positive regulation of G-protein coupled receptor protein signaling pathway; protein autoprocessing; protein processing; regulation of cell differentiation; regulation of neuron projection development; response to wounding; tissue regen…	serine-type endopeptidase activity;	Secreted Nucleus nucleolus Cytoplasm	Signal_peptide	yes
AGFAGDDAPR	AVFPSIVGR	P62736	P60709	P68032	Actin, aortic smooth muscle;	5.156	727	1075		34.3	-6.9486	2	976.59	Alpha-actin-2;Cell growth-inhibiting gene 46 protein;	cell body; cytoplasm; cytoskeleton; cytosol; extracellular exosome; extracellular space; filopodium; lamellipodium; protein complex; smooth muscle contractile fiber;	glomerular mesangial cell development; mesenchyme migration; muscle contraction; positive regulation of gene expression; regulation of blood pressure; response to virus; vascular smooth muscle contraction;	ATP binding; protein kinase binding;	Cytoplasm cytoskeleton		yes
QYGLKMKTSR	AFFSEVER	Q9UQ80			Proliferation-associated protein 2G4;	5.063	262	394		18.8	-3.8328	2	1015.52	Cell cycle protein p38-2G4 homolog;ErbB3-binding protein 1;	cytoplasm; extracellular exosome; intracellular ribonucleoprotein complex; membrane; nucleolus; nucleoplasm; nucleus;	cell cycle arrest; cell proliferation; negative regulation of apoptotic process; negative regulation of transcription, DNA-templated; positive regulation of cell differentiation; regulation of translation; rRNA processing; transcription, DNA-templated;	DNA binding; poly(A) RNA binding; transcription factor activity, sequence-specific DNA binding; ubiquitin protein ligase binding;	Isoform 1Isoform 2		yes
PAEPCGKGHR	CVNSPGSFR	P23142			Fibulin-1;	4.577	371	703	, C +57.02 Da	28	-3.8806	2	1054.51		basement membrane; elastic fiber; extracellular exosome; extracellular region; extracellular space; proteinaceous extracellular matrix;	blood coagulation, fibrin clot formation; embryo implantation; extracellular matrix organization; negative regulation of cell adhesion; negative regulation of cell motility; negative regulation of ERK1 and ERK2 cascade; negative regulation of protein phosphorylation; negative regulation of stem cell proliferation; negative regulation of substrate adhesion-dependent cell spreading; negative regula…	calcium ion binding; extracellular matrix structural constituent; fibrinogen binding; fibronectin binding; identical protein binding; integrin binding; peptidase activator activity; protein C-terminus binding; protein complex binding;	Secreted extracellular space extracellular	Signal_peptide	yes
KGQEGSVCLR	SSDCASGLCCAR	O94907			Dickkopf-related protein 1;	4.53	190	266	, C +57.02 Da	22.3	1.5982	2	1374.57	SK;	early endosome membrane; extracellular region; extracellular space; plasma membrane;	cell morphogenesis involved in differentiation; embryonic limb morphogenesis; endoderm formation; extracellular negative regulation of signal transduction; face morphogenesis; forebrain development; hair follicle development; mesoderm formation; midbrain morphogenesis; negative regulation of BMP signaling pathway; negative regulation of canonical Wnt signaling pathway; negative regulation of cano…	co-receptor binding; growth factor activity; low-density lipoprotein particle receptor binding; receptor antagonist activity; signal transducer activity;	Secreted	Signal_peptide	yes
PPCSEEKLAR	CRPPVGCEELVR	P22692			Insulin-like growth factor-binding protein 4;	4.46	36	258	, C +57.02 Da	42	1.2618	3	1502.77		extracellular region; extracellular space;	cell proliferation; cellular protein metabolic process; DNA metabolic process; inflammatory response; positive regulation of insulin-like growth factor receptor signaling pathway; positive regulation of MAPK cascade; regulation of cell growth; regulation of glucose metabolic process; regulation of insulin-like growth factor receptor signaling pathway; signal transduction; skeletal system developm…	insulin-like growth factor I binding; insulin-like growth factor II binding;	Secreted	Signal_peptide	yes
APAYSRALSR	QLSSGVSEIR	P04792			Heat shock protein beta-1;	4.27	78	205		21.6	1.2628	2	1106.63	28 kDa heat shock protein;Estrogen-regulated 24 kDa protein;Heat shock 27 kDa protein;Stress-responsive protein 27;	cytoplasm; cytoskeleton; cytosol; extracellular exosome; extracellular space; focal adhesion; nucleus; plasma membrane; proteasome complex; spindle; Z disc;	cellular response to vascular endothelial growth factor stimulus; gene expression; intracellular signal transduction; movement of cell or subcellular component; negative regulation of apoptotic process; negative regulation of oxidative stress-induced intrinsic apoptotic signaling pathway; negative regulation of protein kinase activity; platelet aggregation; positive regulation of angiogenesis; po…	identical protein binding; poly(A) RNA binding; protein kinase binding; protein kinase C binding; protein kinase C inhibitor activity; ubiquitin binding;	Cytoplasm Nucleus Cytoplasm cytoskeleton		yes
TETRTHTLTR	VNLESPGPER	O15240			Neurosecretory protein VGF;	4.26	193	615		18.3	1.8574	2	1128.61		cytoplasmic vesicle; extracellular space; intracellular membrane-bounded organelle; transport vesicle;	carbohydrate homeostasis; defense response to bacterium; generation of precursor metabolites and energy; glucose homeostasis; insulin secretion; ovarian follicle development; regulation of synaptic plasticity; response to cAMP; response to cold; response to dietary excess; response to insulin; sexual reproduction;	hormone activity;	Secreted ECO 0000269 PubMed 19194657	Signal_peptide	yes
CEYPRRIQGR	SVATITPEELNCERPR	Q92626			Peroxidasin homolog;	4.245	230	1479	, C +57.02 Da	39.4	-0.5247	3	1902.98	Melanoma-associated antigen MG50;Vascular peroxidase 1;p53-responsive gene 2 protein;	endoplasmic reticulum; extracellular exosome; extracellular matrix; extracellular space; proteinaceous extracellular matrix;	cellular oxidant detoxification; extracellular matrix organization; hydrogen peroxide catabolic process; immune response; negative regulation of cytokine-mediated signaling pathway; oxidation-reduction process; response to oxidative stress;	extracellular matrix structural constituent; heme binding; interleukin-1 receptor antagonist activity; metal ion binding; peroxidase activity;	Secreted extracellular space extracellular	Signal_peptide	yes
AGFAGDDAPR	AVFPSIVGRPR	P62736	Q9BYX7	P60709	Actin, aortic smooth muscle;	4.22	727	1075		31.2	1.5412	3	1229.76	Alpha-actin-2;Cell growth-inhibiting gene 46 protein;	cell body; cytoplasm; cytoskeleton; cytosol; extracellular exosome; extracellular space; filopodium; lamellipodium; protein complex; smooth muscle contractile fiber;	glomerular mesangial cell development; mesenchyme migration; muscle contraction; positive regulation of gene expression; regulation of blood pressure; response to virus; vascular smooth muscle contraction;	ATP binding; protein kinase binding;	Cytoplasm cytoskeleton		yes
DHAPAFPQAR	AALQVPEHTAFGTR	Q96JQ0			Protocadherin-16;	4.202	146	3298		23.1	-1.2403	3	1528.83	Cadherin-19;Cadherin-25;Fibroblast cadherin-1;Protein dachsous homolog 1;	apical part of cell; integral component of membrane; intracellular; membrane; plasma membrane;	branching involved in ureteric bud morphogenesis; calcium-dependent cell-cell adhesion via plasma membrane cell adhesion molecules; cell migration involved in endocardial cushion formation; cochlea development; digestive tract development; heterophilic cell-cell adhesion via plasma membrane cell adhesion molecules; hippo signaling; homophilic cell adhesion via plasma membrane adhesion molecules; …	calcium ion binding;	Cell membrane ECO 0000250 Single pass	Signal_peptide	yes
LGRLRDGVER	CSCPLLPPR	Q9Y6C2			EMILIN-1;	4.164	600	1016	, C +57.02 Da	27.2	7.1516	2	1130.6	Elastin microfibril interface-located protein 1;	collagen trimer; extracellular exosome; extracellular matrix; extracellular region; proteinaceous extracellular matrix;	cell adhesion; extracellular matrix organization;		Secreted extracellular space extracellular	Signal_peptide	yes
RGGRGGSRAR	NLPLPPPPPPR	P61978			Heterogeneous nuclear ribonucleoprotein K;	4.078	304	463		32.7	-2.0362	2	1225.75	Transformation up-regulated nuclear protein;	axon terminus; catalytic step 2 spliceosome; cell cortex; cytoplasm; cytosol; dendritic spine; extracellular exosome; focal adhesion; membrane; mitochondrion; nuclear chromatin; nucleoplasm; nucleus; podosome; postsynaptic density; protein-DNA complex;	acute-phase response; aging; camera-type eye development; cellular protein metabolic process; cellular response to amino acid stimulus; cellular response to forskolin; cellular response to glucose stimulus; cellular response to insulin stimulus; cellular response to rapamycin; cerebellum development; cerebral cortex development; gene expression; hippocampus development; kidney development; liver …	C-rich single-stranded DNA binding; mRNA 3'-UTR binding; mRNA CDS binding; poly(A) RNA binding; pre-mRNA 3'-splice site binding; ribonucleoprotein complex binding; RNA binding; RNA polymerase II core promoter proximal region sequence-specific DNA binding; single-stranded DNA binding; transcriptional activator activity, RNA polymerase II core promoter proximal region sequence-specific binding;	Cytoplasm ECO 0000269 PubMed 1729596		yes
ESPGPERVWR	ASWGEFQAR	O15240			Neurosecretory protein VGF;	3.398	206	615		23.8	1.383	2	1082.55		cytoplasmic vesicle; extracellular space; intracellular membrane-bounded organelle; transport vesicle;	carbohydrate homeostasis; defense response to bacterium; generation of precursor metabolites and energy; glucose homeostasis; insulin secretion; ovarian follicle development; regulation of synaptic plasticity; response to cAMP; response to cold; response to dietary excess; response to insulin; sexual reproduction;	hormone activity;	Secreted ECO 0000269 PubMed 19194657	Signal_peptide	yes
DKSKPGQFIR	SVDPDSPAEASGLR	O14745			Na(+)/H(+) exchange regulatory cofactor NHE-RF1;	3.214	179	358		51.1	-2.4412	2	1431.71	Ezrin-radixin-moesin-binding phosphoprotein 50;Regulatory cofactor of Na(+)/H(+) exchanger;Sodium-hydrogen exchanger regulatory factor 1;Solute carrier family 9 isoform A3 regulatory factor 1;	actin cytoskeleton; apical plasma membrane; brush border membrane; cell periphery; centrosome; cytoplasm; endomembrane system; extracellular exosome; filopodium; intracellular membrane-bounded organelle; membrane; membrane raft; microvillus; microvillus membrane; perinuclear region of cytoplasm; plasma membrane; ruffle; sperm midpiece; stereocilium tip; vesicle;	actin cytoskeleton organization; adenylate cyclase-activating dopamine receptor signaling pathway; auditory receptor cell stereocilium organization; bile acid secretion; cellular phosphate ion homeostasis; establishment of epithelial cell apical/basal polarity; establishment of Golgi localization; establishment of nucleus localization; establishment of protein localization to plasma membrane; gla…	beta-2 adrenergic receptor binding; beta-catenin binding; chloride channel regulator activity; growth factor receptor binding; PDZ domain binding; phosphatase binding; protein self-association; receptor binding;	Cytoplasm ECO 0000250 Apical cell		yes
FQTGLFTAAR	QSTNAYPDLR	P07225			Vitamin K-dependent protein S;	2.843	100	676		33.2	2.5884	2	1195.62		blood microparticle; endoplasmic reticulum membrane; extracellular exosome; extracellular region; extracellular space; Golgi lumen; Golgi membrane; plasma membrane; platelet alpha granule lumen; protein complex;	blood coagulation; cellular protein metabolic process; ER to Golgi vesicle-mediated transport; fibrinolysis; innate immune response; leukocyte migration; negative regulation of endopeptidase activity; peptidyl-glutamic acid carboxylation; platelet activation; platelet degranulation; positive regulation of phagocytosis; post-translational protein modification; regulation of complement activation; …	calcium ion binding; endopeptidase inhibitor activity;	Secreted	Signal_peptide	yes
CAGDEKYGKD	SCQGDSGGPLVCGDHLR	Q92876			Kallikrein-6;	2.771	190	244	, C +57.02 Da	86.3	-0.5409	3	1845.84	Neurosin;Protease M;SP59;Serine protease 18;Serine protease 9;Zyme;	cytoplasm; endoplasmic reticulum; extracellular region; extracellular space; intercellular bridge; microtubule cytoskeleton; mitochondrion; nuclear membrane; nucleolus; nucleoplasm;	amyloid precursor protein metabolic process; central nervous system development; collagen catabolic process; hormone metabolic process; myelination; neuron death; positive regulation of G-protein coupled receptor protein signaling pathway; protein autoprocessing; protein processing; regulation of cell differentiation; regulation of neuron projection development; response to wounding; tissue regen…	serine-type endopeptidase activity;	Secreted Nucleus nucleolus Cytoplasm	Signal_peptide	yes
QAAGSSREVR	SVAPVPLEEPVEGR	Q8TE59			A disintegrin and metalloproteinase with thrombospondin motifs 19;	2.426	83	1207		40.4	-0.1323	2	1509.83		proteinaceous extracellular matrix;		metalloendopeptidase activity; zinc ion binding;	Secreted extracellular space extracellular	Signal_peptide	yes
NEVCFYSLRR	VYVINKEICVR	P55001			Microfibrillar-associated protein 2;	2.281	127	183	N-ter +37.08 Da, K +37.08 Da, C +57.02 Da	20.5	-3.2721	3	1463.91	Microfibril-associated glycoprotein 1;	extracellular region; microfibril;	embryonic eye morphogenesis; extracellular matrix organization; platelet formation; post-embryonic eye morphogenesis;		Secreted extracellular space extracellular	Signal_peptide	yes
SAHCMTFWYH	MSGSHVGTLR	O14786			Neuropilin-1;	2.231	726	923		20.4	1.2992	2	1075.58	Vascular endothelial cell growth factor 165 receptor;	axon; cell surface; cytoplasmic vesicle; cytosol; early endosome; extracellular space; focal adhesion; growth cone; integral component of membrane; neurofilament; neuronal cell body; plasma membrane; receptor complex; semaphorin receptor complex; sorting endosome;	angiogenesis; angiogenesis involved in coronary vascular morphogenesis; artery morphogenesis; axon extension involved in axon guidance; axon guidance; axonal fasciculation; axonogenesis involved in innervation; branchiomotor neuron axon guidance; cell migration involved in sprouting angiogenesis; cell-cell signaling; cellular response to hepatocyte growth factor stimulus; cellular response to vas…	coreceptor activity; cytokine binding; growth factor binding; heparin binding; metal ion binding; semaphorin receptor activity; vascular endothelial growth factor binding; vascular endothelial growth factor-activated receptor activity;	Cell membrane Single pass type I membraneIsoform 2	Signal_peptide	yes
YPCAEDEECG	TDEYCASPTR	O94907			Dickkopf-related protein 1;	2.221	91	266	, C +57.02 Da	16.3	0.7302	2	1230.55	SK;	early endosome membrane; extracellular region; extracellular space; plasma membrane;	cell morphogenesis involved in differentiation; embryonic limb morphogenesis; endoderm formation; extracellular negative regulation of signal transduction; face morphogenesis; forebrain development; hair follicle development; mesoderm formation; midbrain morphogenesis; negative regulation of BMP signaling pathway; negative regulation of canonical Wnt signaling pathway; negative regulation of cano…	co-receptor binding; growth factor activity; low-density lipoprotein particle receptor binding; receptor antagonist activity; signal transducer activity;	Secreted	Signal_peptide	yes
PVRCPAWRPF	ASGANFEYIIAEKR	P30084			Enoyl-CoA hydratase, mitochondrial;	2.182	26	290	N-ter +37.08 Da, K +37.08 Da	28.8	1.7042	3	1639.95	Enoyl-CoA hydratase 1;Short-chain enoyl-CoA hydratase;	extracellular exosome; mitochondrial matrix; mitochondrion;	cellular lipid metabolic process; fatty acid beta-oxidation; small molecule metabolic process;	enoyl-CoA hydratase activity;	Mitochondrion matrix		yes
PASRVSRRSR	GIVEECCFR	P01344			Insulin-like growth factor II;	1.978	63	180	, C +57.02 Da	29.3	-0.5821	2	1200.56	Somatomedin-A;T3M-11-derived growth factor;	extracellular exosome; extracellular region; extracellular space; plasma membrane; platelet alpha granule lumen;	blood coagulation; cellular protein metabolic process; cellular response to mechanical stimulus; exocrine pancreas development; female pregnancy; glucose metabolic process; insulin receptor signaling pathway; insulin receptor signaling pathway via phosphatidylinositol 3-kinase; memory; multicellular organismal development; negative regulation of natural killer cell mediated cytotoxicity; organ mo…	growth factor activity; insulin receptor binding; insulin-like growth factor receptor binding; protein serine/threonine kinase activator activity; receptor activator activity;	Secreted	Signal_peptide	yes
FEELNADLFR	GTLDPVEKALR	P11142			Heat shock cognate 71 kDa protein;	1.61	310	646	N-ter +37.08 Da, K +37.08 Da	24.1	2.1212	3	1269.83	Heat shock 70 kDa protein 8;Lipopolysaccharide-associated protein 1;	blood microparticle; clathrin-sculpted gamma-aminobutyric acid transport vesicle membrane; cytosol; extracellular exosome; extracellular space; focal adhesion; intracellular; intracellular ribonucleoprotein complex; lumenal side of lysosomal membrane; lysosomal lumen; lysosomal membrane; melanosome; membrane; myelin sheath; nucleolus; nucleoplasm; nucleus; plasma membrane; Prp19 complex; spliceos…	ATP metabolic process; axon guidance; cellular response to heat; cellular response to starvation; chaperone mediated protein folding requiring cofactor; chaperone-mediated autophagy; chaperone-mediated autophagy translocation complex disassembly; chaperone-mediated protein transport involved in chaperone-mediated autophagy; clathrin coat disassembly; gene expression; membrane organization; mRNA s…	ATP binding; ATPase activity; ATPase activity, coupled; C3HC4-type RING finger domain binding; enzyme binding; G-protein coupled receptor binding; heat shock protein binding; MHC class II protein complex binding; poly(A) RNA binding; ubiquitin protein ligase binding; unfolded protein binding;	Cytoplasm Melanosome Nucleus nucleolus		yes
QSRRGPLVKY	SSDYFQAPSDYR	Q08380			Galectin-3-binding protein;	1.149	441	585		37.2	-0.9532	2	1466.66	Basement membrane autoantigen p105;Lectin galactoside-binding soluble 3-binding protein;Mac-2-binding protein;Tumor-associated antigen 90K;	blood microparticle; extracellular exosome; extracellular space; membrane; proteinaceous extracellular matrix;	cell adhesion; cellular defense response; receptor-mediated endocytosis; signal transduction;	scavenger receptor activity;	Secreted ECO 0000269 PubMed 8390986	Signal_peptide	yes
